# Supplementary material for: Crystal structure of bis­(η5-cyclo­penta­dien­yl)(2,3-di­ethyl­butane-1,4-di­yl)hafnium(IV)
Source: Acta Crystallogr E Crystallogr Commun. 2015 Jan 1;71(Pt 1):m7. doi: 10.1107/S2056989014026929 (PMC4331853; doi:10.1107/S2056989014026929)
Supplement: Supplementary file 1 [file e-71-000m7-sup1.cif]

##############################################################################
#                                                                            #
# This CIF contains the data in a paper accepted for publication in          #
# Acta Crystallographica Section E. It conforms to the requirements of       #
# Notes for Authors for Acta Crystallographica Section E, and has been       #
# peer reviewed under the auspices of the IUCr Commission on Journals.       #
#                                                                            #
# Full details of the Crystallographic Information File format               #
# are given in the paper "The Crystallographic Information File (CIF):       #
# a New Standard Archive File for Crystallography" by S. R. Hall, F. H.      #
# Allen and I. D. Brown [Acta Cryst. (1991), A47, 655-685].                  #
#                                                                            #
# The current version of the core CIF dictionary is obtainable from          #
# ftp://ftp.iucr.org/pub/cif_core.dic.                                       #
#                                                                            #
# Software is freely available for graphical display of the structure(s)     #
# in this CIF. For information consult the CIF software page                 #
# http://www.iucr.org/resources/cif/software.                                #
#                                                                            #
# This file may be used for bona fide research purposes within the           #
# scientific community so long as proper attribution is given to the journal # 
# article from which it was obtained.                                        #
#                                                                            #
##############################################################################
data_I
_database_code_depnum_ccdc_archive 'CCDC 1038060'
_audit_creation_method     SHELXL-2014
_chemical_name_systematic
;
Bis(\h^5^-cyclopentadienyl)(2,3-diethylbutane-1,4-diyl)hafnium(IV)
;
_chemical_name_common     ?
_chemical_formula_moiety     'C18 H26 Hf'
_chemical_formula_sum     'C18 H26 Hf'
_chemical_formula_iupac     '[Hf (C5 H5)2 (C8 H16)]'
_chemical_formula_weight     420.88
_chemical_melting_point     ?
_shelx_space_group_comment
;
The symmetry employed for this shelxl refinement is uniquely defined
by the following loop, which should always be used as a source of
symmetry information in preference to the above space-group names.
They are only intended as comments.
;
_space_group_crystal_system     monoclinic
_space_group_name_H-M_alt     'P 21/c'
_space_group_name_Hall     '-P 2ybc'
loop_
    _space_group_symop_operation_xyz
    'x, y, z'
    '-x, y+1/2, -z+1/2'
    '-x, -y, -z'
    'x, -y-1/2, z-1/2'
_cell_length_a     12.7055(6)
_cell_length_b     15.5909(5)
_cell_length_c     8.1035(3)
_cell_angle_alpha     90
_cell_angle_beta     93.982(3)
_cell_angle_gamma     90
_cell_volume     1601.35(11)
_cell_formula_units_Z     4
_cell_measurement_reflns_used     7164
_cell_measurement_theta_min     2.02
_cell_measurement_theta_max     29.62
_cell_measurement_temperature     200(2)
_exptl_crystal_description     prism
_exptl_crystal_colour     colourless
_exptl_crystal_size_max     0.50
_exptl_crystal_size_mid     0.48
_exptl_crystal_size_min     0.15
_exptl_crystal_density_diffrn     1.746
_exptl_crystal_density_meas     ?
_exptl_crystal_density_method     ?
_exptl_crystal_F_000     824
_exptl_absorpt_coefficient_mu     6.500
_exptl_absorpt_correction_type     numerical
_exptl_absorpt_process_details
;
(X-SHAPE and X-RED32; Stoe & Cie, 2005)
;
_exptl_absorpt_correction_T_min     0.1570
_exptl_absorpt_correction_T_max     0.3610
_exptl_special_details
;
^1^H NMR (400 MHz, C~6~D~6~, 297 K): 0.30 (dd, 2H, Hf-CH~2~); 1.02 (t,
6H, CH~3~); 1.14 (m, 2H, CH~2~); 1.18 (dd, 2H, Hf-CH~2~); 1.60 (m, 2H, CH);
1.78 (m, 2H, CH~2~); 5.79 (s, 10H, Cp).
^13^C NMR (100 MHz, C~6~D~6~, 297 K): 11.0 (CH~3~); 31.7 (CH~2~), 45.8
(CH), 50.9 (Hf-CH~2~), 110.8 (Cp).
;
_diffrn_ambient_temperature     200(2)
_diffrn_radiation_type     MoK\a
_diffrn_radiation_wavelength     0.71073
_diffrn_radiation_source     'fine-focus sealed tube'
_diffrn_radiation_monochromator     graphite
_diffrn_measurement_device_type     'Stoe IPDS II'
_diffrn_measurement_method     '\w'
_diffrn_detector_area_resol_mean     ?
_diffrn_reflns_number     25548
_diffrn_reflns_av_R_equivalents     0.0332
_diffrn_reflns_theta_min     2.071
_diffrn_reflns_theta_max     27.498
_diffrn_reflns_theta_full     25.242
_diffrn_measured_fraction_theta_max     1.000
_diffrn_measured_fraction_theta_full     1.000
_diffrn_reflns_limit_h_min     -16
_diffrn_reflns_limit_h_max     16
_diffrn_reflns_limit_k_min     -20
_diffrn_reflns_limit_k_max     20
_diffrn_reflns_limit_l_min     -10
_diffrn_reflns_limit_l_max     10
_refine_special_details     ?
_reflns_number_total     3679
_reflns_number_gt     3120
_reflns_threshold_expression     I>2\s(I)
_refine_ls_structure_factor_coef     Fsqd
_refine_ls_matrix_type     full
_refine_ls_R_factor_all     0.0414
_refine_ls_R_factor_gt     0.0319
_refine_ls_wR_factor_gt     0.0666
_refine_ls_wR_factor_ref     0.0688
_refine_ls_goodness_of_fit_ref     1.146
_refine_ls_restrained_S_all     1.139
_refine_ls_number_reflns     3679
_refine_ls_number_parameters     193
_refine_ls_number_restraints     64
_refine_ls_hydrogen_treatment     constr
_refine_ls_weighting_scheme     calc
_refine_ls_weighting_details
              'w=1/[\s^2^(Fo^2^)+(0.0254P)^2^+4.0826P] where P=(Fo^2^+2Fc^2^)/3'
_atom_sites_solution_hydrogens     geom
_atom_sites_solution_primary     ?
_atom_sites_solution_secondary     ?
_refine_ls_shift/su_max     0.001
_refine_ls_shift/su_mean     0.000
_refine_diff_density_max     1.510
_refine_diff_density_min     -1.548
_refine_ls_extinction_method     none
_refine_ls_extinction_coef     .
loop_
    _atom_type_symbol
    _atom_type_description
    _atom_type_scat_dispersion_real
    _atom_type_scat_dispersion_imag
    _atom_type_scat_source
    'C' 'C' 0.0033 0.0016
                         'International Tables Vol C Tables 4.2.6.8 and 6.1.1.4'
    'H' 'H' 0.0000 0.0000
                         'International Tables Vol C Tables 4.2.6.8 and 6.1.1.4'
    'Hf' 'Hf' -0.5830 6.1852
                         'International Tables Vol C Tables 4.2.6.8 and 6.1.1.4'
_computing_data_collection
;
X-AREA (Stoe & Cie, 2005)
;
_computing_cell_refinement
;
X-AREA (Stoe & Cie, 2005)
;
_computing_data_reduction
;
X-AREA (Stoe & Cie, 2005)
;
_computing_structure_solution
;
SHELXS97 (Sheldrick, 2008)
;
_computing_structure_refinement
;
SHELXL2014 (Sheldrick, 2008)
;
_computing_molecular_graphics
;
XP in SHELXTL (Sheldrick, 2008)
;
_computing_publication_material
;
SHELXL2014 (Sheldrick, 2008)
;
loop_
    _atom_site_type_symbol
    _atom_site_label
    _atom_site_fract_x
    _atom_site_fract_y
    _atom_site_fract_z
    _atom_site_U_iso_or_equiv
    _atom_site_adp_type
    _atom_site_calc_flag
    _atom_site_occupancy
    _atom_site_disorder_assembly
    _atom_site_disorder_group
    C C1 0.8579(5) 0.5055(4) -0.1657(8) 0.0641(18) Uani d 1 . .
    H H1 0.9276 0.5267 -0.1441 0.077 Uiso calc 1 . .
    C C2 0.8303(6) 0.4204(4) -0.1904(8) 0.073(2) Uani d 1 . .
    H H2 0.8773 0.3729 -0.1868 0.088 Uiso calc 1 . .
    C C3 0.7219(6) 0.4168(4) -0.2213(8) 0.072(2) Uani d 1 . .
    H H3 0.6814 0.3665 -0.2439 0.087 Uiso calc 1 . .
    C C4 0.6830(5) 0.4995(4) -0.2133(8) 0.0659(19) Uani d 1 . .
    H H4 0.6110 0.5157 -0.2296 0.079 Uiso calc 1 . .
    C C5 0.7669(4) 0.5545(4) -0.1778(8) 0.0593(17) Uani d 1 . .
    H H5 0.7628 0.6149 -0.1641 0.071 Uiso calc 1 . .
    C C6A 0.6598(9) 0.3385(6) 0.1957(12) 0.063(2) Uani d 0.679(15) A 1
    H H6A 0.5865 0.3318 0.1671 0.075 Uiso calc 0.679(15) A 1
    C C7A 0.7430(9) 0.3033(6) 0.1132(12) 0.063(2) Uani d 0.679(15) A 1
    H H7A 0.7356 0.2671 0.0189 0.075 Uiso calc 0.679(15) A 1
    C C8A 0.8388(9) 0.3302(6) 0.1926(13) 0.064(2) Uani d 0.679(15) A 1
    H H8A 0.9072 0.3168 0.1596 0.077 Uiso calc 0.679(15) A 1
    C C9A 0.8161(8) 0.3803(6) 0.3292(12) 0.063(2) Uani d 0.679(15) A 1
    H H9A 0.8660 0.4058 0.4072 0.076 Uiso calc 0.679(15) A 1
    C C10A 0.7060(8) 0.3858(6) 0.3289(11) 0.062(2) Uani d 0.679(15) A 1
    H H10A 0.6685 0.4167 0.4070 0.074 Uiso calc 0.679(15) A 1
    C C6B 0.6940(15) 0.3112(15) 0.115(3) 0.058(6) Uiso d 0.321(15) A 2
    H H6B 0.6423 0.2903 0.0350 0.070 Uiso calc 0.321(15) A 2
    C C7B 0.8033(15) 0.3073(12) 0.111(2) 0.045(5) Uiso d 0.321(15) A 2
    H H7B 0.8393 0.2798 0.0267 0.054 Uiso calc 0.321(15) A 2
    C C8B 0.8529(15) 0.3498(17) 0.248(3) 0.069(8) Uiso d 0.321(15) A 2
    H H8B 0.9266 0.3577 0.2704 0.083 Uiso calc 0.321(15) A 2
    C C9B 0.7724(19) 0.3784(16) 0.345(3) 0.064(7) Uiso d 0.321(15) A 2
    H H9B 0.7815 0.4092 0.4464 0.077 Uiso calc 0.321(15) A 2
    C C10B 0.6771(17) 0.353(2) 0.265(3) 0.085(9) Uiso d 0.321(15) A 2
    H H10B 0.6098 0.3627 0.3063 0.102 Uiso calc 0.321(15) A 2
    C C11 0.6206(5) 0.5450(4) 0.1446(9) 0.0581(15) Uani d 1 . .
    H H11A 0.5699 0.5547 0.0481 0.070 Uiso calc 1 . .
    H H11B 0.5828 0.5167 0.2326 0.070 Uiso calc 1 . .
    C C12 0.6663(5) 0.6305(4) 0.2073(9) 0.0670(18) Uani d 1 . .
    H H12 0.6837 0.6629 0.1062 0.080 Uiso calc 1 . .
    C C13 0.7739(4) 0.6145(3) 0.3070(7) 0.0437(12) Uani d 1 . .
    H H13A 0.7572 0.5775 0.4026 0.052 Uiso calc 0.702(18) B 1
    H H13B 0.7510 0.5680 0.3816 0.052 Uiso calc 0.298(18) B 2
    C C14 0.8524(5) 0.5617(4) 0.2094(8) 0.0505(14) Uani d 1 . .
    H H14A 0.9068 0.5346 0.2859 0.061 Uiso calc 1 . .
    H H14B 0.8878 0.5989 0.1312 0.061 Uiso calc 1 . .
    C C15 0.5878(6) 0.6866(4) 0.2924(8) 0.074(2) Uani d 1 . .
    H H15A 0.6193 0.7438 0.3149 0.089 Uiso calc 1 . .
    H H15B 0.5235 0.6943 0.2177 0.089 Uiso calc 1 . .
    C C16 0.5580(7) 0.6471(5) 0.4531(8) 0.083(2) Uani d 1 . .
    H H16A 0.5294 0.5895 0.4317 0.125 Uiso calc 1 . .
    H H16B 0.5047 0.6829 0.5013 0.125 Uiso calc 1 . .
    H H16C 0.6207 0.6434 0.5303 0.125 Uiso calc 1 . .
    C C17A 0.8212(6) 0.6962(5) 0.3831(12) 0.048(2) Uiso d 0.702(18) B 1
    H H17A 0.7703 0.7219 0.4560 0.057 Uiso calc 0.702(18) B 1
    H H17B 0.8324 0.7378 0.2937 0.057 Uiso calc 0.702(18) B 1
    C C18A 0.9256(7) 0.6813(6) 0.4832(12) 0.056(3) Uiso d 0.702(18) B 1
    H H18A 0.9522 0.7360 0.5290 0.083 Uiso calc 0.702(18) B 1
    H H18B 0.9148 0.6412 0.5737 0.083 Uiso calc 0.702(18) B 1
    H H18C 0.9770 0.6571 0.4113 0.083 Uiso calc 0.702(18) B 1
    C C17B 0.8322(14) 0.6707(13) 0.4368(19) 0.051(6) Uiso d 0.298(18) B 2
    H H17C 0.8474 0.6334 0.5345 0.061 Uiso calc 0.298(18) B 2
    H H17D 0.7802 0.7136 0.4696 0.061 Uiso calc 0.298(18) B 2
    C C18B 0.9336(15) 0.7204(14) 0.415(3) 0.060(7) Uiso d 0.298(18) B 2
    H H18D 0.9545 0.7514 0.5170 0.090 Uiso calc 0.298(18) B 2
    H H18E 0.9897 0.6804 0.3893 0.090 Uiso calc 0.298(18) B 2
    H H18F 0.9217 0.7614 0.3237 0.090 Uiso calc 0.298(18) B 2
    Hf Hf1 0.75401(2) 0.46108(2) 0.07167(2) 0.03553(7) Uani d 1 . .
loop_
    _atom_site_aniso_label
    _atom_site_aniso_U_11
    _atom_site_aniso_U_22
    _atom_site_aniso_U_33
    _atom_site_aniso_U_12
    _atom_site_aniso_U_13
    _atom_site_aniso_U_23
    C1 0.057(4) 0.096(5) 0.042(3) -0.001(4) 0.019(3) 0.012(3)
    C2 0.102(6) 0.078(5) 0.044(4) 0.023(5) 0.027(4) -0.001(3)
    C3 0.124(7) 0.049(4) 0.045(4) -0.030(4) 0.013(4) -0.013(3)
    C4 0.054(4) 0.097(5) 0.046(4) 0.007(4) -0.001(3) 0.022(4)
    C5 0.075(4) 0.056(4) 0.048(3) -0.005(3) 0.015(3) 0.019(3)
    C6A 0.090(5) 0.047(3) 0.052(3) -0.007(3) 0.008(3) 0.013(2)
    C7A 0.090(5) 0.045(3) 0.053(3) -0.004(3) 0.007(3) 0.011(2)
    C8A 0.091(5) 0.047(3) 0.054(3) -0.001(3) 0.006(3) 0.012(2)
    C9A 0.090(5) 0.048(3) 0.051(3) -0.002(3) 0.006(3) 0.014(2)
    C10A 0.089(5) 0.048(3) 0.050(3) -0.005(3) 0.009(3) 0.014(2)
    C11 0.050(3) 0.065(4) 0.060(4) 0.000(3) 0.014(3) -0.014(3)
    C12 0.070(4) 0.067(4) 0.066(4) 0.013(4) 0.016(3) 0.005(3)
    C13 0.055(3) 0.037(2) 0.039(3) 0.010(2) 0.001(2) -0.003(2)
    C14 0.046(3) 0.050(3) 0.057(4) -0.004(2) 0.015(3) -0.014(3)
    C15 0.072(5) 0.076(5) 0.075(5) 0.010(4) 0.011(4) 0.007(4)
    C16 0.109(7) 0.083(5) 0.058(5) 0.005(5) 0.005(4) -0.005(4)
    Hf1 0.04715(12) 0.03087(10) 0.02962(10) -0.00094(11) 0.01014(7) -0.00135(9)
_geom_special_details
;
All e.s.d.'s (except the e.s.d. in the dihedral angle between two l.s. planes)
are estimated using the full covariance matrix. The cell e.s.d.'s are taken
into account individually in the estimation of e.s.d.'s in distances, angles
and torsion angles; correlations between e.s.d.'s in cell parameters are only
used when they are defined by crystal symmetry. An approximate (isotropic)
treatment of cell e.s.d.'s is used for estimating e.s.d.'s involving l.s.
planes.
;
loop_
    _geom_bond_atom_site_label_1
    _geom_bond_atom_site_label_2
    _geom_bond_site_symmetry_2
    _geom_bond_distance
    _geom_bond_publ_flag
    C1 C2 . 1.383(4) ?
    C1 C5 . 1.384(4) ?
    C1 Hf1 . 2.505(6) ?
    C1 H1 . 0.9500 ?
    C2 C3 . 1.383(4) ?
    C2 Hf1 . 2.477(6) ?
    C2 H2 . 0.9500 ?
    C3 C4 . 1.383(4) ?
    C3 Hf1 . 2.478(6) ?
    C3 H3 . 0.9500 ?
    C4 C5 . 1.383(4) ?
    C4 Hf1 . 2.493(6) ?
    C4 H4 . 0.9500 ?
    C5 Hf1 . 2.506(6) ?
    C5 H5 . 0.9500 ?
    C6A C10A . 1.401(5) ?
    C6A C7A . 1.402(5) ?
    C6A Hf1 . 2.502(9) ?
    C6A H6A . 0.9500 ?
    C7A C8A . 1.401(5) ?
    C7A Hf1 . 2.488(10) ?
    C7A H7A . 0.9500 ?
    C8A C9A . 1.401(5) ?
    C8A Hf1 . 2.478(10) ?
    C8A H8A . 0.9500 ?
    C9A C10A . 1.401(5) ?
    C9A Hf1 . 2.517(10) ?
    C9A H9A . 0.9500 ?
    C10A Hf1 . 2.504(9) ?
    C10A H10A . 0.9500 ?
    C6B C7B . 1.392(16) ?
    C6B C10B . 1.410(17) ?
    C6B Hf1 . 2.49(2) ?
    C6B H6B . 0.9500 ?
    C7B C8B . 1.404(17) ?
    C7B Hf1 . 2.492(18) ?
    C7B H7B . 0.9500 ?
    C8B C9B . 1.407(17) ?
    C8B Hf1 . 2.53(3) ?
    C8B H8B . 0.9500 ?
    C9B C10B . 1.390(17) ?
    C9B Hf1 . 2.56(3) ?
    C9B H9B . 0.9500 ?
    C10B Hf1 . 2.54(3) ?
    C10B H10B . 0.9500 ?
    C11 C12 . 1.527(9) ?
    C11 Hf1 . 2.253(6) ?
    C11 H11A . 0.9900 ?
    C11 H11B . 0.9900 ?
    C12 C15 . 1.526(2) ?
    C12 C13 . 1.560(9) ?
    C12 H12 . 1.0000 ?
    C13 C17A . 1.521(8) ?
    C13 C17B . 1.522(8) ?
    C13 C14 . 1.552(7) ?
    C13 H13A . 1.0000 ?
    C13 H13B . 1.0000 ?
    C14 Hf1 . 2.253(6) ?
    C14 H14A . 0.9900 ?
    C14 H14B . 0.9900 ?
    C15 C16 . 1.511(2) ?
    C15 H15A . 0.9900 ?
    C15 H15B . 0.9900 ?
    C16 H16A . 0.9800 ?
    C16 H16B . 0.9800 ?
    C16 H16C . 0.9800 ?
    C17A C18A . 1.524(10) ?
    C17A H17A . 0.9900 ?
    C17A H17B . 0.9900 ?
    C18A H18A . 0.9800 ?
    C18A H18B . 0.9800 ?
    C18A H18C . 0.9800 ?
    C17B C18B . 1.524(10) ?
    C17B H17C . 0.9900 ?
    C17B H17D . 0.9900 ?
    C18B H18D . 0.9800 ?
    C18B H18E . 0.9800 ?
    C18B H18F . 0.9800 ?
loop_
    _geom_angle_atom_site_label_1
    _geom_angle_atom_site_label_2
    _geom_angle_atom_site_label_3
    _geom_angle_site_symmetry_1
    _geom_angle_site_symmetry_3
    _geom_angle
    _geom_angle_publ_flag
    C2 C1 C5 . . 108.5(5) ?
    C2 C1 Hf1 . . 72.8(4) ?
    C5 C1 Hf1 . . 74.0(3) ?
    C2 C1 H1 . . 125.7 ?
    C5 C1 H1 . . 125.7 ?
    Hf1 C1 H1 . . 119.2 ?
    C1 C2 C3 . . 107.7(6) ?
    C1 C2 Hf1 . . 75.0(4) ?
    C3 C2 Hf1 . . 73.8(4) ?
    C1 C2 H2 . . 126.1 ?
    C3 C2 H2 . . 126.1 ?
    Hf1 C2 H2 . . 117.1 ?
    C4 C3 C2 . . 108.0(5) ?
    C4 C3 Hf1 . . 74.4(4) ?
    C2 C3 Hf1 . . 73.8(4) ?
    C4 C3 H3 . . 126.0 ?
    C2 C3 H3 . . 126.0 ?
    Hf1 C3 H3 . . 117.8 ?
    C3 C4 C5 . . 108.4(5) ?
    C3 C4 Hf1 . . 73.3(4) ?
    C5 C4 Hf1 . . 74.5(3) ?
    C3 C4 H4 . . 125.8 ?
    C5 C4 H4 . . 125.8 ?
    Hf1 C4 H4 . . 118.4 ?
    C4 C5 C1 . . 107.4(5) ?
    C4 C5 Hf1 . . 73.4(3) ?
    C1 C5 Hf1 . . 73.9(3) ?
    C4 C5 H5 . . 126.3 ?
    C1 C5 H5 . . 126.3 ?
    Hf1 C5 H5 . . 118.4 ?
    C10A C6A C7A . . 106.4(8) ?
    C10A C6A Hf1 . . 73.8(5) ?
    C7A C6A Hf1 . . 73.1(6) ?
    C10A C6A H6A . . 126.8 ?
    C7A C6A H6A . . 126.8 ?
    Hf1 C6A H6A . . 118.4 ?
    C8A C7A C6A . . 108.9(8) ?
    C8A C7A Hf1 . . 73.2(6) ?
    C6A C7A Hf1 . . 74.2(5) ?
    C8A C7A H7A . . 125.5 ?
    C6A C7A H7A . . 125.5 ?
    Hf1 C7A H7A . . 118.8 ?
    C9A C8A C7A . . 108.0(8) ?
    C9A C8A Hf1 . . 75.2(5) ?
    C7A C8A Hf1 . . 74.0(6) ?
    C9A C8A H8A . . 126.0 ?
    C7A C8A H8A . . 126.0 ?
    Hf1 C8A H8A . . 116.8 ?
    C10A C9A C8A . . 107.0(8) ?
    C10A C9A Hf1 . . 73.3(5) ?
    C8A C9A Hf1 . . 72.2(5) ?
    C10A C9A H9A . . 126.5 ?
    C8A C9A H9A . . 126.5 ?
    Hf1 C9A H9A . . 119.9 ?
    C9A C10A C6A . . 109.6(8) ?
    C9A C10A Hf1 . . 74.3(5) ?
    C6A C10A Hf1 . . 73.7(5) ?
    C9A C10A H10A . . 125.2 ?
    C6A C10A H10A . . 125.2 ?
    Hf1 C10A H10A . . 118.6 ?
    C7B C6B C10B . . 104.8(16) ?
    C7B C6B Hf1 . . 73.8(11) ?
    C10B C6B Hf1 . . 75.8(15) ?
    C7B C6B H6B . . 127.6 ?
    C10B C6B H6B . . 127.6 ?
    Hf1 C6B H6B . . 115.4 ?
    C6B C7B C8B . . 110.6(15) ?
    C6B C7B Hf1 . . 73.7(12) ?
    C8B C7B Hf1 . . 75.1(13) ?
    C6B C7B H7B . . 124.7 ?
    C8B C7B H7B . . 124.7 ?
    Hf1 C7B H7B . . 118.2 ?
    C7B C8B C9B . . 106.8(15) ?
    C7B C8B Hf1 . . 72.5(12) ?
    C9B C8B Hf1 . . 75.3(14) ?
    C7B C8B H8B . . 126.6 ?
    C9B C8B H8B . . 126.6 ?
    Hf1 C8B H8B . . 117.7 ?
    C10B C9B C8B . . 107.0(15) ?
    C10B C9B Hf1 . . 73.5(15) ?
    C8B C9B Hf1 . . 72.5(14) ?
    C10B C9B H9B . . 126.5 ?
    C8B C9B H9B . . 126.5 ?
    Hf1 C9B H9B . . 119.4 ?
    C9B C10B C6B . . 110.7(16) ?
    C9B C10B Hf1 . . 74.9(15) ?
    C6B C10B Hf1 . . 71.7(14) ?
    C9B C10B H10B . . 124.7 ?
    C6B C10B H10B . . 124.7 ?
    Hf1 C10B H10B . . 120.3 ?
    C12 C11 Hf1 . . 108.6(4) ?
    C12 C11 H11A . . 110.0 ?
    Hf1 C11 H11A . . 110.0 ?
    C12 C11 H11B . . 110.0 ?
    Hf1 C11 H11B . . 110.0 ?
    H11A C11 H11B . . 108.3 ?
    C15 C12 C11 . . 113.9(6) ?
    C15 C12 C13 . . 115.7(6) ?
    C11 C12 C13 . . 109.4(5) ?
    C15 C12 H12 . . 105.6 ?
    C11 C12 H12 . . 105.6 ?
    C13 C12 H12 . . 105.6 ?
    C17A C13 C14 . . 113.7(5) ?
    C17B C13 C14 . . 111.0(9) ?
    C17A C13 C12 . . 112.5(5) ?
    C17B C13 C12 . . 129.3(10) ?
    C14 C13 C12 . . 113.1(5) ?
    C17A C13 H13A . . 105.5 ?
    C14 C13 H13A . . 105.5 ?
    C12 C13 H13A . . 105.5 ?
    C17B C13 H13B . . 98.5 ?
    C14 C13 H13B . . 98.5 ?
    C12 C13 H13B . . 98.5 ?
    C13 C14 Hf1 . . 105.5(4) ?
    C13 C14 H14A . . 110.6 ?
    Hf1 C14 H14A . . 110.6 ?
    C13 C14 H14B . . 110.6 ?
    Hf1 C14 H14B . . 110.6 ?
    H14A C14 H14B . . 108.8 ?
    C16 C15 C12 . . 111.5(6) ?
    C16 C15 H15A . . 109.3 ?
    C12 C15 H15A . . 109.3 ?
    C16 C15 H15B . . 109.3 ?
    C12 C15 H15B . . 109.3 ?
    H15A C15 H15B . . 108.0 ?
    C15 C16 H16A . . 109.5 ?
    C15 C16 H16B . . 109.5 ?
    H16A C16 H16B . . 109.5 ?
    C15 C16 H16C . . 109.5 ?
    H16A C16 H16C . . 109.5 ?
    H16B C16 H16C . . 109.5 ?
    C13 C17A C18A . . 113.1(7) ?
    C13 C17A H17A . . 109.0 ?
    C18A C17A H17A . . 109.0 ?
    C13 C17A H17B . . 109.0 ?
    C18A C17A H17B . . 109.0 ?
    H17A C17A H17B . . 107.8 ?
    C17A C18A H18A . . 109.5 ?
    C17A C18A H18B . . 109.5 ?
    H18A C18A H18B . . 109.5 ?
    C17A C18A H18C . . 109.5 ?
    H18A C18A H18C . . 109.5 ?
    H18B C18A H18C . . 109.5 ?
    C13 C17B C18B . . 125.9(14) ?
    C13 C17B H17C . . 105.8 ?
    C18B C17B H17C . . 105.8 ?
    C13 C17B H17D . . 105.8 ?
    C18B C17B H17D . . 105.8 ?
    H17C C17B H17D . . 106.2 ?
    C17B C18B H18D . . 109.5 ?
    C17B C18B H18E . . 109.5 ?
    H18D C18B H18E . . 109.5 ?
    C17B C18B H18F . . 109.5 ?
    H18D C18B H18F . . 109.5 ?
    H18E C18B H18F . . 109.5 ?
    C11 Hf1 C14 . . 82.4(2) ?
    C11 Hf1 C2 . . 136.1(3) ?
    C14 Hf1 C2 . . 111.5(2) ?
    C11 Hf1 C8A . . 133.6(3) ?
    C14 Hf1 C8A . . 99.6(3) ?
    C2 Hf1 C8A . . 86.7(3) ?
    C11 Hf1 C3 . . 109.7(2) ?
    C14 Hf1 C3 . . 135.8(2) ?
    C2 Hf1 C3 . . 32.41(9) ?
    C8A Hf1 C3 . . 100.8(3) ?
    C11 Hf1 C7A . . 119.2(3) ?
    C14 Hf1 C7A . . 131.0(3) ?
    C2 Hf1 C7A . . 83.8(3) ?
    C8A Hf1 C7A . . 32.78(13) ?
    C3 Hf1 C7A . . 81.2(3) ?
    C11 Hf1 C6B . . 105.3(5) ?
    C14 Hf1 C6B . . 138.4(5) ?
    C2 Hf1 C6B . . 91.3(6) ?
    C3 Hf1 C6B . . 81.0(5) ?
    C11 Hf1 C7B . . 135.4(4) ?
    C14 Hf1 C7B . . 118.7(5) ?
    C2 Hf1 C7B . . 75.7(4) ?
    C3 Hf1 C7B . . 83.0(4) ?
    C6B Hf1 C7B . . 32.4(4) ?
    C11 Hf1 C4 . . 82.7(2) ?
    C14 Hf1 C4 . . 116.4(2) ?
    C2 Hf1 C4 . . 53.5(2) ?
    C8A Hf1 C4 . . 133.1(3) ?
    C3 Hf1 C4 . . 32.30(9) ?
    C7A Hf1 C4 . . 110.0(3) ?
    C6B Hf1 C4 . . 105.2(5) ?
    C7B Hf1 C4 . . 114.9(4) ?
    C11 Hf1 C6A . . 87.0(3) ?
    C14 Hf1 C6A . . 126.7(3) ?
    C2 Hf1 C6A . . 112.1(3) ?
    C8A Hf1 C6A . . 54.5(3) ?
    C3 Hf1 C6A . . 96.9(3) ?
    C7A Hf1 C6A . . 32.62(13) ?
    C4 Hf1 C6A . . 113.8(3) ?
    C11 Hf1 C10A . . 79.8(3) ?
    C14 Hf1 C10A . . 94.2(3) ?
    C2 Hf1 C10A . . 136.5(3) ?
    C8A Hf1 C10A . . 53.8(3) ?
    C3 Hf1 C10A . . 129.3(3) ?
    C7A Hf1 C10A . . 53.5(3) ?
    C4 Hf1 C10A . . 142.2(3) ?
    C6A Hf1 C10A . . 32.51(13) ?
    C11 Hf1 C1 . . 119.2(2) ?
    C14 Hf1 C1 . . 83.3(2) ?
    C2 Hf1 C1 . . 32.22(9) ?
    C8A Hf1 C1 . . 107.1(3) ?
    C3 Hf1 C1 . . 53.3(2) ?
    C7A Hf1 C1 . . 114.5(3) ?
    C6B Hf1 C1 . . 123.4(6) ?
    C7B Hf1 C1 . . 102.9(4) ?
    C4 Hf1 C1 . . 53.0(2) ?
    C6A Hf1 C1 . . 144.3(3) ?
    C10A Hf1 C1 . . 160.1(3) ?
loop_
    _geom_torsion_atom_site_label_1
    _geom_torsion_atom_site_label_2
    _geom_torsion_atom_site_label_3
    _geom_torsion_atom_site_label_4
    _geom_torsion_site_symmetry_1
    _geom_torsion_site_symmetry_2
    _geom_torsion_site_symmetry_3
    _geom_torsion_site_symmetry_4
    _geom_torsion
    _geom_torsion_publ_flag
    C5 C1 C2 C3 . . . . 1.2(8) ?
    Hf1 C1 C2 C3 . . . . 67.1(5) ?
    C5 C1 C2 Hf1 . . . . -66.0(5) ?
    C1 C2 C3 C4 . . . . -0.8(8) ?
    Hf1 C2 C3 C4 . . . . 67.2(5) ?
    C1 C2 C3 Hf1 . . . . -67.9(5) ?
    C2 C3 C4 C5 . . . . 0.0(8) ?
    Hf1 C3 C4 C5 . . . . 66.7(5) ?
    C2 C3 C4 Hf1 . . . . -66.7(5) ?
    C3 C4 C5 C1 . . . . 0.7(7) ?
    Hf1 C4 C5 C1 . . . . 66.6(4) ?
    C3 C4 C5 Hf1 . . . . -66.0(5) ?
    C2 C1 C5 C4 . . . . -1.2(7) ?
    Hf1 C1 C5 C4 . . . . -66.3(4) ?
    C2 C1 C5 Hf1 . . . . 65.2(5) ?
    C10A C6A C7A C8A . . . . -1.3(11) ?
    Hf1 C6A C7A C8A . . . . 65.5(7) ?
    C10A C6A C7A Hf1 . . . . -66.8(6) ?
    C6A C7A C8A C9A . . . . 2.0(11) ?
    Hf1 C7A C8A C9A . . . . 68.2(7) ?
    C6A C7A C8A Hf1 . . . . -66.2(7) ?
    C7A C8A C9A C10A . . . . -1.8(11) ?
    Hf1 C8A C9A C10A . . . . 65.5(7) ?
    C7A C8A C9A Hf1 . . . . -67.3(7) ?
    C8A C9A C10A C6A . . . . 1.0(11) ?
    Hf1 C9A C10A C6A . . . . 65.8(6) ?
    C8A C9A C10A Hf1 . . . . -64.8(7) ?
    C7A C6A C10A C9A . . . . 0.2(10) ?
    Hf1 C6A C10A C9A . . . . -66.2(7) ?
    C7A C6A C10A Hf1 . . . . 66.4(7) ?
    C10B C6B C7B C8B . . . . -4(3) ?
    Hf1 C6B C7B C8B . . . . 66.6(16) ?
    C10B C6B C7B Hf1 . . . . -70.1(18) ?
    C6B C7B C8B C9B . . . . 2(3) ?
    Hf1 C7B C8B C9B . . . . 68.1(18) ?
    C6B C7B C8B Hf1 . . . . -65.7(15) ?
    C7B C8B C9B C10B . . . . 0(3) ?
    Hf1 C8B C9B C10B . . . . 66(2) ?
    C7B C8B C9B Hf1 . . . . -66.1(16) ?
    C8B C9B C10B C6B . . . . -2(3) ?
    Hf1 C9B C10B C6B . . . . 63(2) ?
    C8B C9B C10B Hf1 . . . . -65.3(19) ?
    C7B C6B C10B C9B . . . . 3(3) ?
    Hf1 C6B C10B C9B . . . . -65(2) ?
    C7B C6B C10B Hf1 . . . . 68.7(15) ?
    Hf1 C11 C12 C15 . . . . -168.5(5) ?
    Hf1 C11 C12 C13 . . . . -37.3(6) ?
    C15 C12 C13 C17A . . . . -46.1(8) ?
    C11 C12 C13 C17A . . . . -176.3(6) ?
    C15 C12 C13 C17B . . . . -28.1(13) ?
    C11 C12 C13 C17B . . . . -158.3(10) ?
    C15 C12 C13 C14 . . . . -176.6(5) ?
    C11 C12 C13 C14 . . . . 53.2(7) ?
    C17A C13 C14 Hf1 . . . . -169.1(5) ?
    C17B C13 C14 Hf1 . . . . 166.4(10) ?
    C12 C13 C14 Hf1 . . . . -39.2(6) ?
    C11 C12 C15 C16 . . . . 67.2(9) ?
    C13 C12 C15 C16 . . . . -60.9(9) ?
    C17B C13 C17A C18A . . . . 37.4(19) ?
    C14 C13 C17A C18A . . . . -50.7(10) ?
    C12 C13 C17A C18A . . . . 179.1(7) ?
    C17A C13 C17B C18B . . . . -61(2) ?
    C14 C13 C17B C18B . . . . 40(3) ?
    C12 C13 C17B C18B . . . . -109(2) ?
_shelx_hkl_file
;
  -2   0   0 9788.64   46.94   0
   2   0   0 9995.35   53.70   0
   2   0   0 9559.33   46.25   0
  -2   0   0 9999.99   52.85   0
  -3   0   0  199.95   10.62   0
   3   0   0  209.04   11.59   0
  -3   0   0  204.45   10.06   0
   3   0   0  196.38   10.47   0
  -4   0   0 2263.84   18.83   0
   4   0   0 2362.26   19.82   0
   4   0   0 2229.58   16.66   0
  -4   0   0 2325.04   17.78   0
   5   0   0   81.20    8.00   0
  -5   0   0   90.52    8.45   0
   5   0   0   87.56    9.07   0
  -5   0   0   90.96    6.89   0
  -6   0   0 1750.89   13.61   0
  -6   0   0 1709.40   14.21   0
   6   0   0 1828.75   15.92   0
   6   0   0 1686.12   13.39   0
  -7   0   0   36.12    7.83   0
   7   0   0   28.32    6.01   0
  -7   0   0   36.10    7.38   0
   7   0   0   32.55    7.45   0
  -8   0   0 1007.87   11.05   0
   8   0   0 1076.21   12.76   0
   8   0   0  986.67   10.55   0
  -8   0   0 1004.00    9.60   0
  -9   0   0   45.66    8.10   0
   9   0   0   40.04    7.85   0
  -9   0   0   47.37    7.41   0
   9   0   0   48.54    7.28   0
 -10   0   0  802.96    9.82   0
 -10   0   0  745.25    9.95   0
  10   0   0  738.69    8.54   0
  10   0   0  815.30   11.92   0
 -11   0   0   81.51    6.51   0
  11   0   0   75.35    8.04   0
  11   0   0   71.19    7.69   0
 -11   0   0   78.93    8.29   0
 -12   0   0  365.94    8.74   0
  12   0   0  399.48    8.79   0
  12   0   0  390.54   10.54   0
 -12   0   0  403.13    8.88   0
 -13   0   0   67.92    7.88   0
  13   0   0   67.85    9.37   0
 -13   0   0   54.13    8.75   0
  13   0   0   50.31    7.92   0
  14   0   0  131.78    6.95   0
 -14   0   0  136.47    8.20   0
  14   0   0  145.38    9.94   0
  15   0   0   11.50    9.81   0
  15   0   0   13.84    9.81   0
 -15   0   0   11.50    6.57   0
  15   0   0   15.98    8.11   0
  16   0   0   66.42    8.67   0
  16   0   0   65.15   10.38   0
 -16   0   0   65.61    8.49   0
  16   0   0   74.35   10.63   0
 -17   0   0   -0.01    8.71   0
  17   0   0   12.27    8.88   0
  17   0   0   14.33   11.03   0
  17   0   0   -1.05   10.62   0
   1  -1   0  331.56   10.75   0
   1  -1   0  337.29   12.00   0
  -1  -1   0  358.53   11.85   0
   1   1   0  349.56   11.70   0
   1   1   0  345.65   15.16   0
  -1  -1   0  348.73   14.97   0
  -1   1   0  338.53   10.70   0
  -2   1   0   11.12    8.98   0
  -2  -1   0   12.71    8.53   0
   2  -1   0   11.88    7.76   0
  -2   1   0    8.28    7.70   0
  -2  -1   0   12.41   10.43   0
   2   1   0   11.14   10.47   0
   2   1   0   12.35    8.47   0
   2  -1   0   11.79    7.77   0
  -3   1   0 1095.23   14.16   0
   3  -1   0 1109.05   14.24   0
   3   1   0 1182.31   19.12   0
   3  -1   0 1094.75   13.91   0
   3   1   0 1103.88   13.48   0
  -3   1   0 1113.95   13.96   0
  -3  -1   0 1189.90   18.42   0
  -3  -1   0 1108.37   14.46   0
  -4  -1   0   18.61    8.27   0
  -4   1   0   20.56    7.06   0
   4   1   0   24.05    9.44   0
   4   1   0   18.19    6.66   0
   4  -1   0   19.58    7.07   0
  -4  -1   0   23.30    8.59   0
   4  -1   0   25.24    7.71   0
  -4   1   0   24.03    7.63   0
  -5  -1   0   42.39    8.25   0
   5   1   0   43.33    9.27   0
  -5  -1   0   40.67    7.80   0
   5  -1   0   41.19    8.02   0
  -5   1   0   35.16    6.84   0
  -5   1   0   38.26    6.32   0
   5   1   0   36.38    7.65   0
   5  -1   0   38.19    6.24   0
  -6   1   0    9.45    7.68   0
   6  -1   0    6.90    6.17   0
  -6  -1   0    7.76    7.58   0
   6  -1   0   12.79    7.92   0
  -6  -1   0    9.16    8.05   0
   6   1   0   12.32    9.00   0
  -6   1   0    9.99    6.75   0
   6   1   0   10.85    7.52   0
   7  -1   0   65.50    7.47   0
  -7   1   0   76.98    7.61   0
   7   1   0   71.95    7.48   0
   7   1   0   79.36    9.26   0
  -7  -1   0   78.40    8.20   0
   7  -1   0   68.54    7.35   0
  -7  -1   0   69.94    6.29   0
  -7   1   0   68.49    8.04   0
  -8  -1   0    3.79    7.93   0
  -8   1   0    4.33    7.55   0
  -8   1   0    6.75    6.88   0
   8  -1   0    1.73    7.30   0
   8   1   0    6.22    7.42   0
   8  -1   0    7.18    7.39   0
  -8  -1   0   12.85    7.44   0
   8   1   0    8.41    7.79   0
  -9   1   0   67.59    7.58   0
  -9  -1   0   68.51    8.31   0
  -9   1   0   59.83    7.15   0
   9  -1   0   60.79    7.44   0
   9   1   0   77.24    9.41   0
  -9  -1   0   65.29    7.55   0
   9   1   0   63.52    7.50   0
   9  -1   0   68.68    7.64   0
 -10  -1   0    0.93    8.20   0
 -10  -1   0    2.96    7.46   0
  10  -1   0   15.87    7.44   0
  10  -1   0    5.74    7.60   0
 -10   1   0    4.75    6.26   0
  10   1   0    8.13    9.17   0
 -10   1   0    6.25    7.03   0
  10   1   0    2.98    7.53   0
  11  -1   0   16.63    7.53   0
 -11  -1   0   13.13    8.16   0
  11   1   0   21.35    9.04   0
  11   1   0   24.95    7.52   0
 -11   1   0   16.00    7.69   0
  11  -1   0   16.88    7.56   0
 -11   1   0   13.68    6.96   0
 -11  -1   0   18.05    6.17   0
  12  -1   0    6.28    6.20   0
 -12  -1   0   -1.02    6.33   0
 -12   1   0    4.63    7.22   0
  12   1   0    8.86    9.11   0
 -12  -1   0    5.10    7.21   0
  12  -1   0    2.32    7.76   0
 -12   1   0    9.44    7.81   0
  12   1   0    9.13    7.64   0
  13   1   0    9.95    9.23   0
 -13  -1   0   12.93    7.32   0
 -13   1   0   18.00    6.25   0
 -13  -1   0   13.97    6.23   0
  13   1   0   18.14    7.72   0
  13  -1   0   16.76    6.26   0
  13  -1   0   13.53    7.93   0
 -14  -1   0    5.62    6.36   0
  14   1   0    3.72    7.83   0
 -14   1   0    1.46    7.88   0
  14  -1   0    4.10    6.48   0
  14  -1   0    4.66    8.10   0
  14  -1   0   -0.89    8.10   0
  14   1   0    5.49    9.45   0
  15  -1   0   12.36    9.60   0
 -15   1   0    9.93    8.11   0
  15  -1   0    6.20    9.71   0
  15   1   0    3.18    9.79   0
  15   1   0    4.42    8.16   0
 -15  -1   0    7.27    6.62   0
  15  -1   0    6.46    6.73   0
  16  -1   0    4.19   10.00   0
 -16   1   0    3.98    8.43   0
  16   1   0    4.22   10.06   0
 -16  -1   0    1.95    6.77   0
  16   1   0   10.81    8.48   0
  16   1   0   -0.93   10.15   0
  16  -1   0    5.63    8.84   0
  16  -1   0    2.83    6.97   0
  17  -1   0    2.07    9.49   0
  17   1   0    6.25   10.60   0
  17   1   0    3.92   11.01   0
  17   1   0   -2.70    7.36   0
  17  -1   0   -2.90    7.28   0
 -17  -1   0    0.78    7.09   0
  17  -1   0    7.55   10.51   0
 -17   1   0   12.35    8.78   0
   0  -2   0 4843.88   26.87   0
   0   2   0 4887.77   26.89   0
   0   2   0 4694.20   31.02   0
   0  -2   0 4885.06   31.57   0
  -1   2   0    5.38    7.09   0
   1   2   0    5.32    6.35   0
   1  -2   0    5.73    5.56   0
   1   2   0    5.21    8.72   0
  -1  -2   0    4.22    6.38   0
  -1   2   0    5.39    5.53   0
  -1  -2   0    7.13    8.18   0
   1  -2   0    5.41    5.80   0
  -2  -2   0 4726.37   24.30   0
  -2   2   0 4652.88   23.08   0
  -2  -2   0 4623.26   31.85   0
   2  -2   0 4521.37   22.88   0
   2  -2   0 4567.49   24.64   0
   2   2   0 4586.87   32.96   0
   2   2   0 4585.36   23.88   0
  -3  -2   0   37.44    8.91   0
   3  -2   0   16.66    5.49   0
  -3   2   0   13.62    6.97   0
   3  -2   0   14.79    6.87   0
  -3   2   0   16.60    5.34   0
  -3  -2   0   21.05    7.37   0
   3   2   0   25.36    9.05   0
   3   2   0   18.92    7.26   0
  -4   2   0 2014.28   15.04   0
  -4   2   0 2042.31   13.85   0
   4   2   0 1987.30   14.80   0
   4   2   0 2075.22   20.02   0
  -4  -2   0 1998.02   14.29   0
   4  -2   0 2032.79   14.91   0
   4  -2   0 1968.14   13.65   0
  -4  -2   0 2195.46   20.45   0
  -5   2   0   23.82    7.00   0
   5  -2   0   20.88    6.38   0
  -5  -2   0   15.81    8.50   0
   5  -2   0   20.61    6.87   0
  -5  -2   0   20.46    7.21   0
   5   2   0   15.73    8.91   0
   5   2   0   13.50    5.87   0
  -5   2   0   14.44    6.49   0
  -6  -2   0 1392.81   14.81   0
   6  -2   0 1318.09   10.73   0
  -6  -2   0 1387.83   12.13   0
  -6   2   0 1369.17   10.97   0
  -6   2   0 1314.27   11.75   0
   6   2   0 1341.87   11.87   0
   6   2   0 1432.61   16.00   0
   6  -2   0 1382.85   11.93   0
  -7   2   0   20.74    6.77   0
  -7  -2   0   23.01    6.00   0
  -7   2   0   23.27    7.03   0
   7  -2   0   20.50    6.71   0
   7  -2   0   22.22    6.96   0
  -7  -2   0   20.76    7.96   0
   7   2   0   17.70    7.23   0
   7   2   0   19.60    9.09   0
  -8   2   0 1225.18   11.29   0
  -8  -2   0 1237.64   13.03   0
   8  -2   0 1144.34    9.73   0
   8   2   0 1246.73   14.28   0
  -8   2   0 1213.64   11.02   0
   8  -2   0 1224.41   11.36   0
  -8  -2   0 1219.08   10.95   0
   8   2   0 1172.48   10.83   0
  -9   2   0   54.64    7.07   0
  -9   2   0   53.65    6.21   0
  -9  -2   0   55.17    8.16   0
   9  -2   0   49.39    7.26   0
   9   2   0   49.36    9.43   0
   9  -2   0   55.52    7.26   0
  -9  -2   0   44.83    6.12   0
   9   2   0   51.69    7.42   0
 -10   2   0  582.27   10.08   0
 -10   2   0  593.40    9.30   0
  10   2   0  601.56   11.77   0
  10  -2   0  591.82    9.54   0
 -10  -2   0  582.53   10.48   0
 -10  -2   0  593.64    9.11   0
  10  -2   0  556.33    9.09   0
  10   2   0  575.33    9.02   0
 -11  -2   0   60.18    7.31   0
 -11   2   0   59.40    7.60   0
  11   2   0   59.56    9.60   0
  11  -2   0   57.92    6.20   0
  11  -2   0   58.12    7.64   0
 -11  -2   0   68.75    6.28   0
  11   2   0   63.23    7.64   0
  12  -2   0  228.62    8.57   0
 -12  -2   0  212.88    9.16   0
  12   2   0  215.52    8.31   0
  12   2   0  232.84   10.27   0
 -12   2   0  228.35    8.35   0
 -12  -2   0  224.43    8.27   0
  12  -2   0  214.45    8.21   0
 -13   2   0   44.31    7.83   0
 -13  -2   0   41.44    7.82   0
  13   2   0   38.47    9.62   0
  13  -2   0   40.43    7.92   0
  13   2   0   36.02    6.45   0
  13  -2   0   37.85    7.82   0
 -13  -2   0   36.82    8.69   0
  13  -2   0   39.00    9.18   0
 -14   2   0  114.84    6.90   0
 -14  -2   0  109.37    6.71   0
  14   2   0  109.07    8.19   0
  14   2   0  114.02   10.11   0
 -14  -2   0  101.71    9.21   0
  14  -2   0  103.60    6.89   0
  14  -2   0  111.81    8.54   0
  14  -2   0  113.23    9.74   0
  15  -2   0   12.37    9.82   0
  15  -2   0    7.93    8.17   0
 -15   2   0   15.17    8.32   0
 -15  -2   0    9.43    8.06   0
  15   2   0   14.15    8.16   0
  15  -2   0   10.00    9.91   0
  15   2   0   10.21    9.96   0
  16  -2   0   47.17    9.16   0
  16  -2   0   44.27    8.89   0
 -16   2   0   43.46    8.55   0
  16   2   0   50.07   11.71   0
  16  -2   0   48.80    8.65   0
  16   2   0   46.86    8.67   0
 -16  -2   0   44.21    8.48   0
  17   2   0   -0.07   11.24   0
  17  -2   0    1.04   10.54   0
  17   2   0    7.88    8.99   0
 -17   2   0   15.24    8.91   0
  17  -2   0   -0.38   11.05   0
 -17  -2   0    8.61    8.77   0
  17   2   0   -4.02   12.25   0
  -1   3   0 1709.09   15.12   0
   1   3   0 1800.01   18.53   0
   1  -3   0 1774.62   13.49   0
  -1  -3   0 1747.02   14.01   0
  -1   3   0 1770.51   13.44   0
  -1  -3   0 1769.25   17.25   0
   1  -3   0 1760.35   15.25   0
  -2  -3   0   52.53    6.40   0
   2  -3   0   46.36    5.74   0
   2   3   0   53.06    6.27   0
   2  -3   0   46.36    6.85   0
  -2  -3   0   52.28    7.49   0
  -2   3   0   49.50    5.64   0
   2   3   0   53.97    7.83   0
  -3   3   0 1608.30   11.66   0
   3  -3   0 1594.10   12.09   0
   3  -3   0 1604.17   13.28   0
   3   3   0 1606.37   17.33   0
  -3  -3   0 1651.48   13.06   0
   3  -3   0 1636.97   13.21   0
   3   3   0 1630.25   12.88   0
  -3  -3   0 1640.82   16.82   0
  -4  -3   0    7.18    7.60   0
  -4  -3   0    7.92    5.39   0
  -4   3   0    7.35    5.76   0
   4  -3   0    6.66    5.91   0
   4   3   0    8.48    6.47   0
   4  -3   0    6.14    6.25   0
   4   3   0    7.88    7.82   0
   5   3   0 1047.74   10.59   0
   5  -3   0 1073.35   10.51   0
   5  -3   0 1043.20   10.18   0
   5   3   0 1048.77   14.25   0
  -5   3   0 1055.02    9.51   0
  -5  -3   0 1070.26   10.77   0
  -5  -3   0 1143.22   14.84   0
   6  -3   0   16.36    6.52   0
   6   3   0   14.42    8.69   0
   6   3   0   16.84    6.96   0
  -6  -3   0   14.34    7.15   0
  -6   3   0   15.41    6.55   0
  -6   3   0   11.87    6.68   0
   6  -3   0   12.05    6.28   0
  -6  -3   0   14.16    8.28   0
   7   3   0  524.98   11.66   0
   7  -3   0  487.30    8.31   0
  -7  -3   0  539.79   10.84   0
  -7  -3   0  519.87    8.94   0
  -7   3   0  510.15    8.66   0
  -7   3   0  502.07    8.48   0
   7   3   0  495.64    8.76   0
   7  -3   0  496.38    8.50   0
   8  -3   0    9.52    6.76   0
  -8   3   0    6.83    6.96   0
  -8  -3   0   10.00    7.32   0
   8   3   0   12.47   10.48   0
   8   3   0   11.81    5.85   0
   8  -3   0    2.32    5.61   0
  -8  -3   0    7.99    9.22   0
  -9  -3   0  283.95    9.26   0
   9   3   0  280.59   10.88   0
   9   3   0  254.25    6.83   0
  -9   3   0  273.47    8.04   0
  -9  -3   0  267.82    8.13   0
   9  -3   0  275.22    7.88   0
   9  -3   0  249.34    7.79   0
  10  -3   0    7.06    7.28   0
 -10   3   0    6.36    7.54   0
 -10  -3   0    4.69    7.36   0
  10   3   0   11.48    9.66   0
  10   3   0    3.92    7.15   0
 -10  -3   0    4.37    8.26   0
  10  -3   0    7.84    7.30   0
 -11  -3   0  202.63    7.94   0
  11   3   0  186.04    8.00   0
 -11   3   0  196.58    6.87   0
  11  -3   0  178.62    8.03   0
  11   3   0  206.34   10.61   0
 -11  -3   0  200.27    9.97   0
  11  -3   0  207.69    9.20   0
  12  -3   0    3.68    6.13   0
  12   3   0    5.45   10.80   0
 -12  -3   0    3.70    8.37   0
 -12   3   0    7.86    7.72   0
  12   3   0   -1.84    7.42   0
  12  -3   0    5.71    7.54   0
  12  -3   0    3.82    8.56   0
 -12  -3   0   -0.32    6.14   0
 -13   3   0  111.81    8.25   0
  13  -3   0  102.43    8.10   0
  13  -3   0  107.84    9.30   0
  13  -3   0   99.70    7.98   0
 -13  -3   0  105.18    7.97   0
  13   3   0  101.38    8.00   0
 -13  -3   0   98.08    9.06   0
  13   3   0  104.17   10.34   0
  14   3   0    5.54    7.91   0
  14  -3   0    7.77    9.43   0
 -14  -3   0    9.15    6.57   0
  14   3   0    3.00    9.89   0
  14  -3   0    1.73    9.35   0
 -14   3   0    7.18    8.05   0
 -14  -3   0    3.84    8.83   0
  14  -3   0    1.57    7.93   0
  15  -3   0   44.84    9.92   0
 -15  -3   0   47.48    8.18   0
  15  -3   0   40.29    8.51   0
 -15   3   0   40.66    8.42   0
  15   3   0   44.03    8.32   0
  15  -3   0   39.16    8.34   0
  15   3   0   41.02   10.39   0
 -15  -3   0   44.14    9.41   0
  16  -3   0    4.85   10.32   0
 -16  -3   0    7.03    8.38   0
  16   3   0   10.35   11.97   0
  16   3   0    3.22    7.00   0
  16  -3   0    6.27    8.74   0
 -16   3   0   13.48    7.03   0
  16  -3   0    6.52    7.07   0
 -17   3   0   24.12    9.04   0
  17   3   0   19.60   12.50   0
  17  -3   0   20.27    9.73   0
 -17  -3   0   20.25    7.21   0
  17   3   0   12.00    9.12   0
  17  -3   0   14.52   10.74   0
  17   3   0   20.69   12.56   0
   0  -4   0  380.41    8.83   0
   0   4   0  376.54    8.97   0
   0  -4   0  381.91    7.15   0
   0   4   0  386.09    7.20   0
   1  -4   0   19.54    4.87   0
  -1  -4   0   19.29    5.36   0
  -1   4   0   21.09    5.27   0
   1  -4   0   16.51    6.40   0
  -1  -4   0   22.43    6.64   0
   1   4   0   18.45    7.88   0
  -1   4   0   16.08    4.93   0
  -1  -4   0   20.73    4.40   0
  -2   4   0  626.87    7.93   0
  -2  -4   0  628.85    8.61   0
   2  -4   0  624.58    8.58   0
   2  -4   0  630.90    7.94   0
  -2  -4   0  625.46   10.79   0
   2   4   0  612.33    8.45   0
   2   4   0  639.53   11.02   0
   3  -4   0    4.27    5.00   0
   3   4   0    6.41    7.34   0
  -3  -4   0    3.54    6.84   0
  -3   4   0    4.32    4.97   0
   3   4   0    1.64    5.73   0
   3  -4   0    3.14    5.03   0
   3  -4   0    0.22    6.08   0
  -3  -4   0    5.80    5.75   0
   4  -4   0  621.54    8.04   0
  -4  -4   0  609.17   10.78   0
   4   4   0  609.79    8.50   0
  -4   4   0  630.04    7.99   0
   4  -4   0  619.93    8.01   0
   4   4   0  593.04   11.41   0
  -4  -4   0  621.12    8.64   0
   4  -4   0  620.48    8.90   0
  -5   4   0   17.85    5.96   0
   5  -4   0    9.34    6.34   0
   5  -4   0    4.21    6.21   0
  -5  -4   0    9.90    7.66   0
   5   4   0   11.66    5.31   0
   5  -4   0    8.37    5.91   0
   5   4   0    8.35    7.97   0
  -5  -4   0    5.21    6.52   0
  -6  -4   0  623.85    7.95   0
  -6   4   0  645.89    8.41   0
   6  -4   0  643.68    8.73   0
   6   4   0  620.00    8.82   0
   6  -4   0  634.83    8.96   0
   6  -4   0  624.05    8.32   0
  -6  -4   0  664.64   11.42   0
   6   4   0  613.39   11.61   0
   7   4   0   12.98    9.71   0
  -7  -4   0   10.34    8.20   0
   7   4   0   12.04    6.82   0
   7  -4   0    7.72    6.74   0
   7  -4   0    6.50    6.45   0
  -7   4   0   13.09    6.33   0
   7  -4   0   11.39    5.09   0
  -7  -4   0    7.29    6.98   0
  -8   4   0  454.89    8.24   0
  -8  -4   0  466.43   11.25   0
   8  -4   0  440.79    8.44   0
   8  -4   0  413.53    7.96   0
   8   4   0  422.59   11.28   0
   8   4   0  411.39    8.33   0
   8  -4   0  447.12    8.20   0
  -8  -4   0  418.19    7.36   0
   9   4   0    5.07    7.09   0
  -9   4   0    4.69    7.00   0
   9  -4   0    3.01    6.68   0
   9  -4   0    9.08    6.94   0
   9   4   0    6.61    9.47   0
   9  -4   0    5.62    6.73   0
  -9  -4   0    9.53    7.28   0
  -9  -4   0    3.58    8.15   0
  10   4   0  177.14    7.74   0
 -10  -4   0  179.78    9.04   0
  10   4   0  180.09   10.68   0
  10  -4   0  195.61    7.56   0
 -10   4   0  187.11    7.77   0
 -10  -4   0  172.01    6.53   0
  10  -4   0  184.94    7.77   0
  10  -4   0  169.45    7.52   0
 -11  -4   0    7.99    6.19   0
  11   4   0   20.14   11.22   0
  11  -4   0   13.50    7.41   0
  11  -4   0   19.73    8.40   0
  11  -4   0   12.73    7.41   0
 -11  -4   0   16.09    8.32   0
  11   4   0   10.73    7.30   0
 -11   4   0   23.50    7.67   0
  12   4   0   75.50    7.77   0
  12  -4   0   90.04    7.79   0
  12  -4   0   89.45    7.79   0
  12   4   0   90.90   10.64   0
 -12  -4   0   84.77    7.79   0
 -12  -4   0   81.49    8.78   0
  12  -4   0   83.35    7.76   0
 -12   4   0   92.51    8.02   0
  13  -4   0   15.54    8.91   0
  13  -4   0   15.19    7.76   0
  13  -4   0   12.00    7.78   0
 -13  -4   0   10.43    7.81   0
 -13  -4   0    8.09    8.62   0
 -13   4   0   18.77    8.05   0
  13   4   0   13.75    6.40   0
  13   4   0   14.88   10.32   0
  14  -4   0   47.20    8.26   0
  14  -4   0   49.14    9.59   0
 -14  -4   0   35.94    9.11   0
  14   4   0   55.03   11.81   0
  14   4   0   46.14    8.15   0
 -14   4   0   49.71    8.34   0
 -14  -4   0   41.53    8.05   0
  14  -4   0   37.98    8.16   0
  15   4   0    2.31    8.37   0
 -15   4   0    0.77    6.90   0
  15  -4   0    6.49    9.72   0
  15  -4   0    6.72    9.91   0
  15  -4   0    2.38    6.77   0
 -15  -4   0    4.64   10.41   0
  15   4   0    7.18   11.88   0
 -16  -4   0   23.23    6.99   0
  16  -4   0   26.48    9.13   0
  16  -4   0   18.79    8.96   0
  16   4   0   26.29   12.38   0
  16   4   0   20.57    8.66   0
 -16   4   0   21.03    7.19   0
  17   4   0    1.72    7.41   0
 -17  -4   0    2.51    8.90   0
  17  -4   0    5.02    7.46   0
  17   4   0   -1.68   12.74   0
  17  -4   0   -4.77   11.19   0
  17   4   0    1.58   13.02   0
  17  -4   0    5.21    9.28   0
 -17   4   0    5.37    9.22   0
  -1   5   0 2011.02   13.54   0
   1   5   0 2060.14   15.51   0
   1  -5   0 2047.18   11.58   0
  -1  -5   0 2018.86   14.28   0
   1  -5   0 2013.19   13.37   0
  -1   5   0 2040.93   11.63   0
  -1  -5   0 1982.19   11.93   0
  -1  -5   0 2140.29   12.19   0
   2  -5   0    5.77    6.00   0
   2  -5   0    3.99    4.65   0
  -2   5   0    3.40    4.63   0
  -2   5   0    9.72    5.97   0
   2   5   0    1.83    6.38   0
  -2  -5   0    5.50    6.76   0
  -2  -5   0    6.08    5.20   0
  -3   5   0 2599.50   12.65   0
  -3  -5   0 2516.42   16.38   0
   3  -5   0 2557.38   12.54   0
   3   5   0 2608.71   18.11   0
   3   5   0 2556.64   13.03   0
   3  -5   0 2612.41   13.47   0
  -3  -5   0 2561.36   12.71   0
   3  -5   0 2522.49   13.84   0
  -4  -5   0   37.75    6.10   0
   4  -5   0   32.86    6.37   0
   4   5   0   36.46    8.09   0
   4   5   0   34.79    5.00   0
   4  -5   0   37.12    5.30   0
  -4  -5   0   37.31    7.24   0
   4  -5   0   33.09    5.35   0
  -4   5   0   31.65    4.48   0
   5  -5   0 2340.96   13.14   0
  -5   5   0 2353.69   12.01   0
  -5  -5   0 2337.63   12.70   0
  -5  -5   0 2370.34   16.51   0
   5  -5   0 2296.22   11.93   0
   5  -5   0 2336.54   12.20   0
   5   5   0 2281.30   12.51   0
   5   5   0 2303.05   17.50   0
  -6   5   0   32.61    5.91   0
   6  -5   0   20.30    6.52   0
   6  -5   0   28.98    5.92   0
   6  -5   0   21.74    6.31   0
  -6  -5   0   28.28    7.83   0
  -6  -5   0   29.98    6.60   0
   6   5   0   23.34    8.28   0
   6   5   0   29.58    5.33   0
  -7  -5   0 1136.47   12.99   0
  -7   5   0 1091.87    9.36   0
   7  -5   0 1039.76    9.27   0
   7   5   0 1026.31    9.67   0
   7   5   0 1035.25   14.06   0
   7  -5   0 1040.02    9.59   0
  -7  -5   0 1054.35    9.90   0
   7  -5   0 1039.74    9.98   0
  -8  -5   0   64.50    9.46   0
  -8   5   0   56.76    6.63   0
   8  -5   0   52.33    6.73   0
  -8  -5   0   59.05    5.82   0
   8  -5   0   56.25    6.51   0
   8  -5   0   57.77    6.92   0
   8   5   0   55.62    6.89   0
   8   5   0   58.56    9.12   0
   9  -5   0  548.33    8.47   0
   9   5   0  552.77   12.07   0
   9   5   0  522.54    8.63   0
   9  -5   0  591.29    8.90   0
  -9   5   0  581.05    8.61   0
  -9  -5   0  531.75    7.75   0
  -9  -5   0  590.04   11.14   0
   9  -5   0  515.18    8.27   0
  10  -5   0   38.87    7.13   0
 -10  -5   0   47.00    9.46   0
  10  -5   0   42.78    7.35   0
  10   5   0   41.54    9.97   0
 -10  -5   0   46.26    7.45   0
  10  -5   0   44.34    7.04   0
 -10   5   0   44.93    6.00   0
  10   5   0   40.59    5.96   0
 -11  -5   0  368.50    8.47   0
  11  -5   0  401.37    8.81   0
 -11  -5   0  375.42   11.07   0
  11  -5   0  339.82    8.21   0
  11   5   0  357.34    8.40   0
 -11   5   0  388.00    8.62   0
  11   5   0  380.66   13.04   0
  11  -5   0  373.04    8.48   0
 -12  -5   0   17.92    6.32   0
  12  -5   0   11.58    7.52   0
  12  -5   0   10.58    7.52   0
  12   5   0   15.46   10.58   0
 -12   5   0   16.61    7.89   0
 -12  -5   0   15.59    9.68   0
  12   5   0   22.36    6.22   0
  12  -5   0   14.69    7.59   0
 -13  -5   0  169.58   10.55   0
  13  -5   0  178.21    8.46   0
  13  -5   0  185.11    8.54   0
 -13   5   0  176.79    8.62   0
  13   5   0  182.39   12.78   0
  13   5   0  163.40    8.35   0
  14   5   0   13.00    6.64   0
  14   5   0   11.63   10.96   0
 -14   5   0   14.30    8.34   0
  14  -5   0   10.45    8.16   0
 -14  -5   0   10.51   10.14   0
  14  -5   0   12.77    9.58   0
 -15  -5   0   66.03   10.88   0
  15   5   0   70.42    8.59   0
 -15   5   0   71.51    8.82   0
  15  -5   0   73.37    8.96   0
  15  -5   0   71.77    8.76   0
  15   5   0   71.08   12.95   0
  16  -5   0    5.65    9.15   0
  16   5   0    8.65   13.04   0
  16   5   0   -0.60    8.76   0
 -16   5   0    7.16    8.99   0
 -16  -5   0   -4.80    7.07   0
  16  -5   0    7.95   10.31   0
   0   6   0  191.30    6.95   0
   0  -6   0  190.19    5.44   0
   0   6   0  191.05    4.86   0
   0  -6   0  189.80    5.82   0
  -1  -6   0   10.39    3.93   0
  -1  -6   0    8.34    3.98   0
  -1   6   0    8.38    4.59   0
   1   6   0   10.83    6.05   0
  -1  -6   0    9.96    5.74   0
  -1   6   0   10.57    5.94   0
   1  -6   0   12.32    4.50   0
   1  -6   0    7.92    5.82   0
  -2  -6   0    1.03    4.91   0
  -2  -6   0    2.42    5.54   0
   2  -6   0    2.82    5.69   0
  -2   6   0    3.11    5.75   0
   2  -6   0    4.15    4.43   0
   2   6   0    0.96    6.09   0
  -2  -6   0    0.78    4.09   0
  -2   6   0   -1.60    4.53   0
  -3   6   0    3.86    3.98   0
   3   6   0    6.86    5.33   0
  -3  -6   0    4.12    6.62   0
  -3  -6   0    4.25    5.57   0
   3   6   0    3.91    7.37   0
   3  -6   0    3.71    4.82   0
   3  -6   0    2.48    6.01   0
   4  -6   0    4.82    4.97   0
   4   6   0    7.04    4.57   0
   4  -6   0    4.66    6.03   0
  -4  -6   0    6.75    6.80   0
  -4  -6   0    7.97    5.64   0
  -4   6   0    5.74    4.98   0
   4   6   0    5.84    7.64   0
   4  -6   0    4.96    4.97   0
  -5  -6   0    4.15    7.05   0
   5  -6   0    2.02    6.27   0
  -5   6   0    4.48    4.27   0
   5   6   0    5.25    7.90   0
   5  -6   0   -3.24    6.12   0
  -5  -6   0    2.34    6.09   0
   5   6   0    5.12    4.85   0
   5  -6   0    1.58    5.29   0
   6   6   0    7.89    6.09   0
   6  -6   0   -3.29    6.03   0
   6  -6   0    7.69    5.21   0
   6  -6   0    6.04    5.41   0
  -6   6   0    3.85    5.41   0
  -6  -6   0    9.19    6.18   0
   6   6   0    4.14    9.10   0
  -6  -6   0    9.97    7.20   0
   7   6   0    5.88    6.43   0
  -7   6   0    1.71    5.78   0
   7  -6   0   -2.12    6.30   0
  -7  -6   0    3.36    8.70   0
  -7  -6   0    5.06    5.36   0
   7  -6   0    2.34    6.60   0
   7   6   0    4.55    8.43   0
   7  -6   0    1.37    5.95   0
  -8  -6   0    4.41    6.74   0
   8  -6   0    9.58    6.63   0
   8  -6   0    5.32    6.42   0
  -8   6   0    0.45    6.22   0
   8  -6   0    1.31    6.20   0
   8   6   0    5.37    5.37   0
   8   6   0    8.14    8.75   0
  -8  -6   0    6.18    7.96   0
  -9   6   0    4.63    6.73   0
  -9  -6   0   -4.24    7.04   0
  -9  -6   0    4.73    8.41   0
   9  -6   0   -0.66    7.07   0
   9   6   0    8.08   10.45   0
   9   6   0    9.33    6.86   0
   9  -6   0    4.43    6.73   0
   9  -6   0    3.46    6.67   0
  10   6   0    5.57    5.78   0
  10  -6   0    3.07    6.93   0
 -10  -6   0   11.16    7.24   0
 -10  -6   0    8.24    9.49   0
  10   6   0    8.99   10.81   0
  10  -6   0    5.34    6.90   0
  10  -6   0    4.78    7.34   0
 -10   6   0    8.28    7.20   0
  11  -6   0    2.95    7.13   0
  11  -6   0    4.33    7.60   0
  11   6   0    9.84    7.40   0
 -11  -6   0    3.04    6.16   0
  11  -6   0    3.76    7.19   0
 -11   6   0   13.42    7.45   0
 -11  -6   0    4.43    9.65   0
  11   6   0    3.23   10.25   0
 -12   6   0    4.81    6.42   0
  12   6   0    5.10    7.63   0
  12  -6   0    4.79    7.87   0
 -12  -6   0   11.66    7.66   0
 -12  -6   0    8.21    9.67   0
  12   6   0    7.88   11.90   0
  12  -6   0    1.84    6.04   0
  12  -6   0    9.93    7.43   0
  13   6   0    5.77    7.87   0
 -13  -6   0   -6.40   10.07   0
  13  -6   0    1.31    8.04   0
  13  -6   0   -8.99    8.94   0
 -13   6   0    5.48    6.68   0
  13   6   0    3.18   12.33   0
 -14  -6   0    0.92   10.20   0
  14  -6   0    2.26    8.06   0
  14   6   0    0.48    8.32   0
  14   6   0    3.22   12.67   0
 -14   6   0   -1.18    8.59   0
  14  -6   0    7.57    8.41   0
  15   6   0    3.03   14.30   0
  15   6   0    4.01    8.54   0
  15  -6   0   -6.44    8.85   0
  15  -6   0    1.13    9.90   0
 -15  -6   0    2.38   10.65   0
 -15  -6   0    0.66    6.94   0
 -15   6   0    5.98    8.77   0
  16  -6   0   -1.59    9.35   0
 -16   6   0    7.89    9.21   0
  16  -6   0    3.60    8.99   0
 -16  -6   0    4.58   11.28   0
  16  -6   0   -1.04    8.96   0
  16   6   0    4.66   14.90   0
  16   6   0    4.76    8.93   0
 -16  -6   0    5.93    8.73   0
  -1   7   0 2088.09   12.47   0
   1   7   0 2103.65   13.32   0
  -1  -7   0 2183.68   10.46   0
   1  -7   0 2122.13   10.14   0
  -1  -7   0 2062.86   10.67   0
  -1   7   0 2151.11   10.63   0
  -1  -7   0 2123.38   12.60   0
   1  -7   0 2120.79   12.18   0
  -2  -7   0   13.36    6.61   0
  -2   7   0    9.42    6.15   0
  -2  -7   0   12.58    4.13   0
   2   7   0   11.44    6.39   0
  -2  -7   0   14.65    5.14   0
  -2   7   0   16.03    4.71   0
   2  -7   0   15.04    4.60   0
   2  -7   0   13.42    6.11   0
   3  -7   0 2609.68   11.45   0
  -3  -7   0 2661.78   11.67   0
   3   7   0 2617.48   15.78   0
   3  -7   0 2681.74   13.14   0
  -3   7   0 2689.49   11.65   0
  -3  -7   0 2601.80   14.17   0
  -4   7   0   12.19    4.95   0
  -4  -7   0   11.23    5.61   0
   4   7   0   12.65    4.53   0
   4   7   0   10.90    7.84   0
   4  -7   0   16.34    6.22   0
  -4  -7   0   11.95    6.74   0
   4  -7   0    8.63    6.28   0
   4  -7   0    9.29    4.93   0
   5  -7   0 1596.95   10.06   0
  -5   7   0 1626.32    9.58   0
  -5  -7   0 1611.96   12.73   0
   5  -7   0 1536.84    8.85   0
   5  -7   0 1616.27    9.92   0
   5   7   0 1584.61   10.11   0
   5   7   0 1613.24   14.42   0
   6   7   0   35.91    8.48   0
  -6   7   0   39.10    5.68   0
  -6  -7   0   39.63    6.25   0
  -6  -7   0   41.44    8.22   0
   6   7   0   32.14    6.09   0
   6  -7   0   26.18    6.46   0
   6  -7   0   32.07    5.55   0
   6  -7   0   29.42    6.24   0
  -7  -7   0  970.94    8.38   0
   7  -7   0 1027.69    9.34   0
   7  -7   0  991.74    8.66   0
  -7   7   0 1004.85    7.92   0
   7   7   0 1006.92   13.85   0
  -7  -7   0 1044.67   11.99   0
   7  -7   0 1003.34    9.64   0
   7   7   0  976.29    9.10   0
   8  -7   0   77.09    6.73   0
   8   7   0   77.58   10.41   0
   8  -7   0   76.01    6.39   0
   8   7   0   73.10    6.86   0
  -8  -7   0   81.91    8.43   0
  -8   7   0   76.87    6.46   0
  -8  -7   0   74.82    6.99   0
   8  -7   0   71.55    7.10   0
   9   7   0  658.49   13.50   0
   9   7   0  606.30    7.67   0
   9  -7   0  618.21    8.41   0
  -9  -7   0  620.18    7.82   0
  -9   7   0  674.59    8.56   0
   9  -7   0  662.56    8.74   0
  -9  -7   0  705.98   12.47   0
   9  -7   0  664.88    9.27   0
  10  -7   0   57.25    7.53   0
  10   7   0   57.56   10.22   0
 -10  -7   0   66.32    9.96   0
  10  -7   0   60.49    7.03   0
  10   7   0   54.56    5.99   0
 -10   7   0   54.49    7.19   0
  11  -7   0  351.23    8.79   0
  11   7   0  302.40    8.39   0
  11   7   0  317.93   12.12   0
 -11  -7   0  315.07    8.55   0
  11  -7   0  316.29    8.27   0
 -11   7   0  340.05    8.46   0
 -11  -7   0  331.75   11.42   0
  12  -7   0   26.58    6.51   0
  12   7   0   25.38   12.29   0
  12  -7   0   21.39    7.51   0
  12   7   0   17.21    6.33   0
 -12   7   0   24.80    6.42   0
 -12  -7   0   24.23   10.05   0
  12  -7   0   25.59    7.39   0
 -13   7   0  164.08    8.78   0
  13   7   0  160.59   13.42   0
  13  -7   0  163.74    7.35   0
  13   7   0  154.47    8.44   0
  13  -7   0  153.45    8.42   0
 -13  -7   0  149.64   11.89   0
 -13  -7   0  138.94    7.10   0
  14   7   0    8.89    8.30   0
  14  -7   0    9.48    8.52   0
 -14  -7   0   11.78   10.37   0
  14  -7   0   11.95    8.22   0
 -14   7   0   11.39    7.19   0
  14   7   0    7.84   12.98   0
 -14  -7   0   10.22    6.84   0
  14  -7   0    3.31    6.79   0
 -15   7   0   76.88    9.24   0
 -15  -7   0   59.65   11.20   0
  15  -7   0   64.84    9.21   0
  15   7   0   60.45   15.02   0
  15   7   0   53.86    8.85   0
  15  -7   0   62.64    8.75   0
  15  -7   0   63.55    8.93   0
 -15  -7   0   52.98    7.12   0
  16  -7   0    9.84   10.54   0
  16   7   0    3.05    9.19   0
 -16   7   0    0.49    9.59   0
  16  -7   0    2.90    9.12   0
  16   7   0    7.17   15.44   0
  16  -7   0   -0.88    9.59   0
 -16  -7   0    9.01   11.56   0
 -16  -7   0    8.81    8.96   0
   0   8   0  561.63    6.62   0
   0  -8   0  538.10    7.61   0
   0  -8   0  543.86    6.44   0
   0   8   0  525.34    8.09   0
  -1  -8   0    3.48    4.82   0
  -1  -8   0    7.50    5.71   0
  -1   8   0    4.01    3.76   0
   1  -8   0    6.00    4.72   0
  -1  -8   0   10.36    4.71   0
  -1   8   0    3.36    5.98   0
   1   8   0    5.53    6.17   0
   1  -8   0    3.07    3.73   0
  -2  -8   0  308.26    7.00   0
   2  -8   0  293.41    5.61   0
  -2   8   0  307.22    5.66   0
  -2  -8   0  319.75    5.98   0
  -2  -8   0  299.31    5.95   0
   2  -8   0  308.78    6.04   0
   2   8   0  304.59    8.59   0
  -2   8   0  301.43    7.04   0
  -3   8   0   32.59    4.82   0
  -3  -8   0   30.30    5.84   0
  -3  -8   0   33.25    5.22   0
   3   8   0   32.63    6.69   0
   3  -8   0   25.78    4.79   0
   3  -8   0   28.41    6.08   0
  -3  -8   0   26.80    5.34   0
  -4  -8   0  221.88    6.68   0
   4  -8   0  220.86    6.85   0
  -4   8   0  220.41    5.54   0
   4  -8   0  230.77    6.68   0
   4  -8   0  213.26    5.51   0
  -4  -8   0  217.76    6.21   0
   4   8   0  216.68    7.72   0
   5  -8   0   23.13    5.16   0
   5   8   0   22.51    8.26   0
  -5   8   0   25.39    5.15   0
   5  -8   0   19.33    5.12   0
  -5  -8   0   22.99    7.03   0
   5  -8   0   21.18    5.16   0
   5   8   0   25.16    5.67   0
  -6   8   0  215.58    6.03   0
  -6  -8   0  205.91    5.65   0
   6   8   0  212.60    9.36   0
  -6  -8   0  217.68    8.10   0
   6  -8   0  206.09    5.75   0
   6  -8   0  208.04    7.01   0
   6   8   0  201.36    5.57   0
  -7  -8   0    3.66    6.43   0
   7  -8   0    9.39    6.58   0
   7  -8   0    1.51    5.22   0
   7   8   0    7.00    8.69   0
  -7  -8   0    4.75    8.40   0
  -7   8   0    7.76    4.73   0
   7   8   0    6.58    5.11   0
  -8  -8   0  109.75    5.74   0
   8  -8   0  106.15    6.84   0
   8   8   0  110.95    9.60   0
   8  -8   0  104.02    5.27   0
   8  -8   0  109.72    7.09   0
   8   8   0  106.13    6.74   0
  -8  -8   0  123.40    8.35   0
  -8   8   0  111.24    6.36   0
  -9  -8   0    3.92    8.36   0
   9   8   0   10.02   10.73   0
   9   8   0    4.72    5.56   0
   9  -8   0    1.47    6.78   0
  -9   8   0   10.38    6.42   0
   9  -8   0    6.15    7.12   0
  10  -8   0   60.84    7.00   0
  10   8   0   60.61   11.64   0
 -10  -8   0   66.92    9.91   0
 -10   8   0   65.69    7.00   0
  10  -8   0   62.28    7.51   0
  10   8   0   54.25    5.94   0
  11  -8   0    4.81    7.72   0
 -11  -8   0    0.76   10.00   0
 -11   8   0    5.87    7.44   0
  11   8   0    8.47    6.11   0
  11  -8   0    5.18    7.14   0
 -11  -8   0    6.02    6.23   0
  11   8   0    6.32   11.96   0
 -12  -8   0   40.12   10.18   0
  12   8   0   37.65    7.96   0
  12  -8   0   27.97    6.20   0
 -12   8   0   37.84    6.41   0
  12  -8   0   36.00    8.08   0
  12  -8   0   34.27    7.53   0
  12   8   0   33.19   12.63   0
  13   8   0    7.15    8.18   0
  13  -8   0   13.05    8.37   0
 -13  -8   0    0.88   10.44   0
 -13   8   0    8.89    8.38   0
  13  -8   0    8.86    7.86   0
  13   8   0    8.97   12.94   0
 -13  -8   0   14.76    8.20   0
 -14   8   0   14.15    8.96   0
 -14  -8   0   10.72    6.94   0
 -14  -8   0    6.12   11.75   0
  14   8   0   14.08   14.59   0
  14   8   0   17.41    8.45   0
  14  -8   0   16.62    8.28   0
  14  -8   0   17.07    8.63   0
  14  -8   0   14.32    9.50   0
 -15  -8   0    5.05    7.19   0
  15  -8   0    4.93    8.76   0
 -15  -8   0    4.15   11.19   0
  15   8   0    9.59    8.82   0
 -15   8   0    4.47    9.38   0
  15   8   0    1.88   13.81   0
  15  -8   0    2.63    9.15   0
  15  -8   0   -5.56    8.81   0
 -16  -8   0    4.98   12.84   0
  16  -8   0   11.40    9.28   0
 -16   8   0    6.48    9.79   0
  16  -8   0   17.49    9.26   0
  16   8   0    7.36   15.80   0
  16   8   0   -1.68    9.39   0
 -16  -8   0   15.70    9.12   0
  16  -8   0    4.40   11.31   0
  -1   9   0 1014.36    7.61   0
  -1  -9   0  994.77    7.08   0
   1  -9   0  984.60    7.42   0
  -1  -9   0  980.45    9.01   0
  -1  -9   0  975.92    7.68   0
  -1   9   0  969.35    9.10   0
   1  -9   0  981.27    8.11   0
   1   9   0  975.35    9.78   0
   2  -9   0   21.12    4.68   0
  -2  -9   0   20.45    4.19   0
  -2   9   0   22.39    4.72   0
  -2  -9   0   22.55    5.00   0
  -2   9   0   22.66    6.16   0
  -2  -9   0   31.93    6.81   0
   2   9   0   23.89    6.76   0
   2  -9   0   16.05    6.09   0
  -3   9   0  923.07    6.89   0
  -3  -9   0  914.13    8.99   0
  -3  -9   0  966.00    7.87   0
   3  -9   0  916.55    7.95   0
  -3  -9   0  924.20    7.89   0
   3  -9   0  887.19    6.74   0
   3   9   0  909.72   10.25   0
   4  -9   0   20.48    5.09   0
  -4  -9   0   24.23    4.51   0
   4  -9   0   15.25    5.12   0
  -4   9   0   21.96    4.93   0
  -4  -9   0   22.16    6.80   0
   4  -9   0   24.59    4.92   0
  -4  -9   0   20.43    5.41   0
   4   9   0   18.81    8.11   0
   5  -9   0  792.35    8.53   0
  -5  -9   0  774.03    9.73   0
   5  -9   0  759.68    7.34   0
   5  -9   0  775.41    8.51   0
   5   9   0  746.40    6.98   0
   5   9   0  762.76   11.38   0
  -5  -9   0  775.74    7.94   0
  -5   9   0  770.19    7.45   0
   6  -9   0   22.98    6.51   0
  -6  -9   0   20.72    4.94   0
   6   9   0   20.76    5.91   0
  -6  -9   0   24.31    7.27   0
   6  -9   0   22.22    5.22   0
  -6   9   0   21.71    5.52   0
   6   9   0   19.38    8.71   0
  -7  -9   0  540.74    9.76   0
   7   9   0  523.59    7.64   0
   7   9   0  526.60   11.46   0
  -7   9   0  556.34    7.39   0
   7  -9   0  543.67    7.31   0
  -7  -9   0  516.73    6.84   0
   7  -9   0  541.64    8.06   0
   8  -9   0   11.41    7.10   0
  -8  -9   0   21.02    8.85   0
   8  -9   0   16.24    6.05   0
  -8  -9   0   18.22    6.73   0
  -8   9   0   17.14    6.07   0
   8   9   0   20.80    9.61   0
   8  -9   0   16.17    6.64   0
   8   9   0   18.46    6.62   0
   9  -9   0  306.01    8.16   0
  -9   9   0  310.85    7.42   0
   9   9   0  277.11    6.63   0
   9  -9   0  304.99    7.74   0
   9   9   0  304.25   12.52   0
  -9  -9   0  324.98   10.66   0
  10  -9   0   20.04    7.04   0
 -10   9   0   17.41    5.64   0
  10   9   0   17.95    7.09   0
  10   9   0   14.14   11.69   0
 -10  -9   0   14.16    9.74   0
  10  -9   0   19.77    7.45   0
  10  -9   0   10.36    6.74   0
  11   9   0  187.17   13.14   0
  11  -9   0  187.35    7.81   0
 -11   9   0  197.44    7.94   0
 -11  -9   0  168.83    6.87   0
 -11  -9   0  193.33   11.08   0
  11  -9   0  176.89    6.45   0
  11  -9   0  198.95    8.42   0
  11   9   0  178.30    8.13   0
 -12  -9   0   10.06   10.43   0
  12   9   0   13.57   12.85   0
  12   9   0   14.85    6.57   0
  12  -9   0    8.79    7.45   0
  12  -9   0    6.48    7.62   0
  12  -9   0   13.48    8.23   0
 -12  -9   0   13.35    8.10   0
 -12   9   0   17.50    7.84   0
  13  -9   0   87.89    8.20   0
  13  -9   0   92.86    8.22   0
  13   9   0   97.36   13.81   0
 -13   9   0   99.91    8.83   0
  13   9   0   95.42    8.62   0
 -13  -9   0   81.33    7.28   0
  13  -9   0  105.86    8.87   0
 -13  -9   0   92.60   11.18   0
  14  -9   0    7.82    8.34   0
  14  -9   0    0.71    8.43   0
 -14  -9   0    7.32    7.09   0
  14   9   0    3.87   15.13   0
  14  -9   0   10.36    8.93   0
 -14  -9   0    8.48   12.01   0
  14   9   0    6.13    8.64   0
 -14   9   0   -2.09    7.49   0
  15  -9   0   39.71    8.90   0
  15  -9   0   34.41    9.05   0
 -15   9   0   24.86    9.78   0
 -15  -9   0   27.68   12.71   0
  15   9   0   27.71    9.05   0
  15   9   0   28.98   17.06   0
  15  -9   0   44.65    9.41   0
 -15  -9   0   20.36    9.17   0
   0 -10   0  856.51    8.44   0
   0  10   0  880.44    7.31   0
   0 -10   0  850.09    7.14   0
   0  10   0  846.14    9.05   0
   1 -10   0    5.21    3.87   0
  -1 -10   0    9.29    4.95   0
  -1 -10   0   13.27    4.79   0
  -1 -10   0    2.31    6.01   0
  -1  10   0    2.25    6.22   0
  -1  10   0   12.38    4.81   0
   1 -10   0   10.08    5.95   0
   1  10   0   12.05    6.54   0
   2  10   0  688.36    9.11   0
  -2 -10   0  664.09    6.32   0
  -2  10   0  684.41    8.24   0
  -2  10   0  701.74    6.84   0
  -2 -10   0  695.90    8.09   0
  -2 -10   0  709.71    6.96   0
   2 -10   0  707.95    8.07   0
   2 -10   0  689.81    6.70   0
  -3 -10   0   10.12    5.08   0
  -3 -10   0    2.65    5.90   0
   3 -10   0    9.13    6.09   0
   3 -10   0    4.05    4.84   0
   3  10   0    1.96    6.98   0
  -3  10   0    8.43    4.95   0
  -3 -10   0    6.81    5.28   0
  -4 -10   0  560.24    6.30   0
  -4 -10   0  609.75    7.06   0
  -4  10   0  587.41    6.75   0
   4 -10   0  577.21    7.92   0
   4 -10   0  564.75    6.61   0
   4  10   0  582.03   10.45   0
   4 -10   0  589.18    7.08   0
  -4 -10   0  576.18    7.95   0
  -5 -10   0   23.51    7.09   0
   5  10   0   21.15    7.52   0
  -5  10   0   22.97    5.34   0
   5 -10   0   19.85    6.49   0
   5 -10   0   20.62    5.21   0
   5 -10   0   15.50    6.54   0
  -5 -10   0   20.97    4.83   0
  -6  10   0  504.49    6.94   0
  -6 -10   0  499.43    8.97   0
   6  10   0  479.29   10.87   0
   6 -10   0  475.11    6.78   0
  -6 -10   0  506.81    7.46   0
   6 -10   0  496.49    7.79   0
   6  10   0  470.76    6.34   0
   6 -10   0  499.00    8.07   0
  -7  10   0   20.98    4.82   0
   7  10   0   24.34    5.22   0
  -7 -10   0   28.90    6.50   0
   7 -10   0   17.26    7.08   0
   7 -10   0   17.13    5.59   0
   7  10   0   21.99    9.45   0
  -7 -10   0   26.12    6.68   0
   7 -10   0   20.40    4.81   0
   8 -10   0  406.92    7.91   0
  -8 -10   0  380.35    6.69   0
   8  10   0  368.56    7.59   0
   8  10   0  394.28   11.50   0
   8 -10   0  380.74    7.12   0
  -8 -10   0  411.78   10.34   0
   8 -10   0  392.52    8.16   0
  -8  10   0  386.62    7.31   0
  -9  10   0   20.81    6.51   0
   9  10   0   23.32   10.41   0
   9  10   0   16.81    6.97   0
   9 -10   0   18.04    7.52   0
  -9 -10   0   21.53    7.25   0
   9 -10   0   24.70    5.83   0
  -9 -10   0   24.16    9.43   0
  10 -10   0  218.45    7.37   0
  10 -10   0  225.73    8.39   0
 -10 -10   0  215.64    8.07   0
  10  10   0  222.96   11.97   0
 -10 -10   0  239.32   10.89   0
  10 -10   0  233.73    7.91   0
  10  10   0  222.82    7.87   0
 -10  10   0  227.89    6.32   0
  11  10   0   13.89   11.36   0
  11  10   0    9.97    6.34   0
  11 -10   0   10.30    7.44   0
 -11 -10   0   12.29    7.88   0
  11 -10   0    8.15    5.85   0
 -11  10   0   15.37    7.38   0
  11 -10   0   12.44    7.94   0
 -11 -10   0   10.74   10.31   0
  12  10   0   88.30   13.49   0
  12 -10   0   79.38    7.94   0
 -12 -10   0   73.98    8.43   0
  12 -10   0   84.90    8.63   0
 -12  10   0   84.10    8.21   0
 -12 -10   0   77.96   11.10   0
  12  10   0   71.32    8.27   0
  12 -10   0   68.44    7.80   0
  13  10   0   11.01    8.52   0
 -13  10   0   12.86    6.92   0
  13 -10   0   12.80    8.02   0
  13 -10   0   12.88    8.77   0
 -13 -10   0    6.45   11.04   0
  13 -10   0    7.71    8.19   0
 -13 -10   0    8.70    8.64   0
  13  10   0   12.77   15.11   0
  14  10   0   34.75   15.75   0
 -14  10   0   37.64    9.28   0
 -14 -10   0   44.58    9.00   0
  14 -10   0   36.87    8.63   0
  14 -10   0   40.75    8.66   0
  14  10   0   37.06    8.96   0
  14 -10   0   40.90    9.41   0
 -14 -10   0   33.62   11.48   0
 -15  10   0    2.79    9.85   0
  15 -10   0    6.58    9.65   0
  15 -10   0    4.16    9.22   0
 -15 -10   0   -1.12    9.31   0
  15  10   0    4.50    9.29   0
 -15 -10   0   -1.63   14.02   0
  15  10   0    4.92   16.15   0
  15 -10   0   -3.20    9.16   0
  -1  11   0  232.46    7.13   0
  -1 -11   0  249.34    6.71   0
   1 -11   0  249.07    5.50   0
   1  11   0  236.32    7.44   0
  -1 -11   0  257.29    5.61   0
  -1  11   0  255.92    5.69   0
   1 -11   0  246.62    6.73   0
  -1 -11   0  238.79    5.72   0
  -2  11   0   -1.22    5.11   0
   2 -11   0    5.03    6.07   0
  -2  11   0   -0.43    4.91   0
   2  11   0   -0.73    6.72   0
  -2 -11   0    0.02    5.11   0
  -2 -11   0   -0.41    5.85   0
  -2 -11   0   -0.89    4.94   0
   2 -11   0   -2.58    4.83   0
  -3 -11   0  260.92    6.79   0
  -3 -11   0  252.83    6.03   0
  -3 -11   0  262.03    5.93   0
   3 -11   0  254.32    5.63   0
   3 -11   0  254.10    6.99   0
  -3  11   0  266.24    5.76   0
   3  11   0  251.14    7.99   0
   4 -11   0    2.76    5.24   0
   4 -11   0    6.01    5.14   0
   4  11   0    3.68    7.28   0
  -4 -11   0    3.21    5.38   0
   4 -11   0    0.40    5.03   0
  -4  11   0    5.60    5.10   0
  -4 -11   0    5.86    5.58   0
  -4 -11   0    0.92    5.99   0
   5 -11   0  214.21    6.06   0
   5  11   0  217.81    9.50   0
  -5 -11   0  205.08    6.84   0
   5 -11   0  208.03    5.89   0
   5 -11   0  229.31    7.10   0
  -5  11   0  226.97    6.03   0
  -5 -11   0  230.43    6.30   0
  -5 -11   0  218.67    6.40   0
  -6  11   0    3.48    5.54   0
   6 -11   0    0.21    5.42   0
  -6 -11   0   -0.32    4.96   0
   6  11   0   -1.06    7.90   0
  -6 -11   0    0.59    7.19   0
   6 -11   0   -2.61    5.39   0
   6 -11   0    4.17    6.73   0
  -7  11   0  131.63    6.24   0
   7 -11   0  121.16    6.13   0
   7 -11   0  122.61    7.07   0
   7 -11   0  125.93    6.14   0
  -7 -11   0  122.43    7.91   0
  -7 -11   0  129.31    5.65   0
   7  11   0  117.97   10.06   0
   8  11   0   -3.48    6.61   0
   8  11   0   -2.62    9.96   0
  -8 -11   0    5.23    6.90   0
   8 -11   0   -3.09    5.76   0
  -8 -11   0    2.64    7.79   0
  -8  11   0    3.81    6.16   0
   8 -11   0   -2.83    7.36   0
   8 -11   0   -3.89    6.00   0
   9 -11   0   67.71    6.57   0
  -9 -11   0   73.94    8.66   0
   9  11   0   71.35    7.22   0
   9 -11   0   75.13    7.31   0
  -9  11   0   77.68    6.74   0
   9  11   0   73.09   12.10   0
  -9 -11   0   72.97    7.26   0
   9 -11   0   75.10    7.79   0
 -10 -11   0   -0.38    9.83   0
  10  11   0   12.13    7.44   0
  10 -11   0    9.38    7.81   0
  10 -11   0    3.86    6.66   0
  10 -11   0    2.37    7.32   0
 -10 -11   0    4.52    7.58   0
  10  11   0    2.14   12.31   0
 -10  11   0    4.20    6.90   0
 -11  11   0   41.82    7.59   0
  11 -11   0   37.05    7.67   0
 -11 -11   0   39.25    8.02   0
  11  11   0   39.63   13.13   0
  11 -11   0   38.07    8.26   0
 -11 -11   0   42.91   10.57   0
  11 -11   0   37.21    7.35   0
  11  11   0   34.10    7.91   0
 -12 -11   0    0.46    8.38   0
  12 -11   0   -0.61    8.59   0
  12  11   0    2.77    8.18   0
 -12  11   0   11.80    8.00   0
  12 -11   0   -7.52    7.91   0
  12  11   0   -1.18   13.50   0
  12 -11   0    2.52    7.75   0
 -12 -11   0    1.67   10.93   0
 -13 -11   0   16.80   12.51   0
  13  11   0   11.00    7.08   0
 -13  11   0   20.43    8.73   0
  13  11   0   18.26   15.45   0
  13 -11   0   14.46    9.06   0
  13 -11   0   19.91    8.32   0
  13 -11   0   13.14    6.76   0
 -13 -11   0   19.23    8.77   0
  14 -11   0    1.48    8.67   0
 -14  11   0    3.83    7.73   0
  14 -11   0   -0.70    9.49   0
 -14 -11   0    2.95   12.86   0
 -14 -11   0    4.30    7.46   0
  14  11   0    3.61    9.14   0
  14 -11   0    2.50    8.74   0
  14  11   0    0.62   17.00   0
   0  12   0 1099.11   10.01   0
   0 -12   0 1096.35    9.12   0
   0 -12   0 1121.22    7.78   0
   1 -12   0   24.45    5.09   0
  -1 -12   0   18.86    5.37   0
  -1 -12   0   22.98    5.29   0
   1 -12   0    5.02    6.46   0
  -1  12   0   14.13    6.86   0
  -1 -12   0   16.95    6.22   0
  -1  12   0   18.77    5.36   0
   1  12   0   17.44    7.01   0
  -2  12   0 1076.19    8.72   0
   2  12   0 1088.53   10.52   0
   2 -12   0 1110.68    9.20   0
  -2 -12   0 1082.63    8.14   0
  -2 -12   0 1107.50    9.19   0
   2 -12   0 1048.90    6.96   0
  -2 -12   0 1115.53    7.93   0
  -2  12   0 1095.09    7.29   0
   3 -12   0   17.36    6.51   0
  -3  12   0   22.28    5.42   0
   3  12   0   15.23    7.52   0
   3 -12   0   22.34    5.25   0
  -3 -12   0   27.95    5.46   0
  -3 -12   0   17.01    6.29   0
  -3 -12   0   24.30    5.65   0
   4 -12   0  916.74    7.55   0
  -4 -12   0  948.70    8.02   0
  -4  12   0  938.06    7.83   0
   4 -12   0  926.06    9.01   0
  -4 -12   0  926.54    8.17   0
   4  12   0  890.51   10.72   0
  -4 -12   0  927.13    9.75   0
   4 -12   0  990.48    9.33   0
  -5 -12   0   32.22    6.45   0
   5 -12   0   36.61    7.00   0
  -5 -12   0   43.83    6.14   0
  -5 -12   0   41.05    6.30   0
  -5  12   0   45.08    5.83   0
   5 -12   0   39.39    6.90   0
   5  12   0   37.97    9.37   0
   5 -12   0   37.47    5.63   0
  -6  12   0  696.83    7.72   0
  -6 -12   0  656.32    9.48   0
  -6 -12   0  710.65    7.06   0
  -6 -12   0  700.06    8.10   0
   6 -12   0  717.87    7.67   0
   6 -12   0  687.47    8.84   0
   6  12   0  663.33   10.89   0
   6 -12   0  667.65    7.44   0
  -7  12   0   40.10    6.21   0
   7 -12   0   38.07    7.35   0
   7 -12   0   42.54    4.92   0
  -7 -12   0   52.48    5.49   0
   7  12   0   44.89   10.13   0
  -7 -12   0   48.29    6.78   0
   7 -12   0   44.19    7.17   0
  -7 -12   0   51.90    7.75   0
   8 -12   0  408.96    8.41   0
   8 -12   0  389.55    6.34   0
  -8 -12   0  416.90    8.17   0
  -8 -12   0  421.95    9.72   0
   8 -12   0  452.46    8.83   0
   8  12   0  422.01   12.18   0
  -8  12   0  427.16    6.49   0
   9  12   0   28.05   12.34   0
   9 -12   0   15.79    6.45   0
   9 -12   0   24.19    7.44   0
  -9  12   0   25.46    6.65   0
  -9 -12   0   26.29    7.38   0
   9  12   0   22.72    7.24   0
  -9 -12   0   22.11    8.54   0
   9 -12   0   26.86    6.58   0
  10 -12   0  203.78    8.69   0
  10 -12   0  187.05    7.46   0
 -10 -12   0  177.04    8.18   0
  10  12   0  174.24    6.72   0
 -10  12   0  202.92    7.66   0
  10  12   0  185.04   13.66   0
 -10 -12   0  199.19   10.89   0
  10 -12   0  200.12    8.18   0
 -11 -12   0   17.91    7.99   0
  11 -12   0    8.67    6.43   0
  11 -12   0   18.34    8.53   0
  11  12   0   16.13   13.52   0
  11  12   0   -0.33    8.03   0
 -11 -12   0   12.19   10.66   0
 -11  12   0    2.73    7.64   0
  11 -12   0   21.27    7.39   0
  12 -12   0   87.11    8.17   0
  12  12   0   83.12    8.65   0
  12 -12   0  100.26    7.67   0
 -12  12   0  100.78    8.54   0
 -12 -12   0  103.13   11.82   0
 -12 -12   0   92.68    7.26   0
  12 -12   0   97.92    8.50   0
  12  12   0  103.17   14.45   0
  13  12   0    6.06    7.34   0
  13 -12   0    4.14    8.54   0
  13 -12   0   -3.96    9.31   0
 -13 -12   0    4.93   12.96   0
 -13 -12   0    6.22    9.06   0
  13 -12   0    9.95    8.48   0
  13  12   0    7.78   15.65   0
 -13  12   0    7.79    7.30   0
 -14 -12   0   48.72   13.59   0
  14 -12   0   58.03   10.02   0
  14  12   0   51.58    9.60   0
  14 -12   0   52.09    9.20   0
  14 -12   0   45.74    9.21   0
 -14  12   0   58.42    9.90   0
 -14 -12   0   38.08    9.67   0
  14  12   0   52.34   17.76   0
  -1 -13   0    2.94    6.02   0
  -1  13   0    1.55    5.23   0
   1 -13   0   -1.36    6.29   0
  -1 -13   0   -0.04    5.12   0
   1 -13   0    4.06    5.04   0
  -1 -13   0    4.83    5.35   0
   1  13   0    6.10    6.96   0
  -1  13   0   -1.28    6.81   0
  -2 -13   0   -5.21    7.03   0
  -2  13   0   -1.53    5.12   0
  -2 -13   0   -6.77    5.29   0
  -2 -13   0   -7.20    4.48   0
   2  13   0   -4.45    7.20   0
   2 -13   0   -9.64    4.99   0
   2 -13   0   -4.91    6.38   0
  -3 -13   0   -2.73    5.98   0
  -3 -13   0   -2.68    5.63   0
   3  13   0   -1.73    7.35   0
   3 -13   0    6.36    5.31   0
  -3 -13   0    2.99    4.36   0
  -3  13   0   -0.59    5.33   0
   3 -13   0    4.88    5.08   0
  -4 -13   0   -1.27    5.83   0
   4 -13   0   -4.44    6.47   0
   4 -13   0    2.67    6.72   0
   4  13   0   -4.61    7.63   0
   4 -13   0   -9.22    5.33   0
  -4 -13   0   -2.88    7.02   0
  -4  13   0   -2.00    5.44   0
  -4 -13   0    3.14    5.58   0
   5 -13   0    7.73    5.64   0
  -5 -13   0    7.04    6.04   0
  -5  13   0    1.30    5.56   0
   5 -13   0    3.51    5.39   0
   5  13   0    3.01    9.23   0
  -5 -13   0    5.13    7.11   0
  -5 -13   0    2.43    5.80   0
   5 -13   0   -2.13    6.76   0
  -6 -13   0   -3.43    7.38   0
   6 -13   0   -4.88    5.59   0
  -6 -13   0   -0.18    6.49   0
   6 -13   0   -0.41    5.64   0
   6  13   0    4.55    9.72   0
   6 -13   0   -1.93    5.64   0
  -6 -13   0   -9.14    6.28   0
  -6  13   0    0.39    5.77   0
   7 -13   0    2.85    4.85   0
  -7 -13   0    4.15    6.47   0
   7 -13   0    1.35    7.17   0
  -7 -13   0    3.51    7.57   0
  -7  13   0    3.13    6.10   0
  -7 -13   0    5.01    5.44   0
   7 -13   0    3.81    7.30   0
   7  13   0    7.76   10.12   0
   8 -13   0    8.05    7.64   0
  -8 -13   0   -0.49    7.12   0
  -8  13   0    5.92    6.34   0
   8  13   0   -3.43   10.75   0
  -8 -13   0   -2.15    7.96   0
   8 -13   0    4.32    7.39   0
  -8 -13   0   -0.97    6.96   0
   8 -13   0   -1.51    6.28   0
   9  13   0    0.68   11.19   0
   9 -13   0    5.05    6.57   0
   9 -13   0    5.65    7.52   0
  -9  13   0   -0.47    6.71   0
   9 -13   0   -0.42    7.96   0
  -9 -13   0   -0.27    8.42   0
  -9 -13   0   -1.50    7.42   0
  10 -13   0    6.19    8.34   0
  10  13   0    2.65   11.85   0
  10 -13   0   -0.56    7.83   0
 -10 -13   0    2.06    9.03   0
 -10  13   0    2.89    7.24   0
 -10 -13   0   -2.55    7.84   0
  10 -13   0    3.74    5.73   0
 -11 -13   0    0.46    8.29   0
  11  13   0   -1.61    8.13   0
  11 -13   0    3.57    8.18   0
 -11  13   0    3.68    7.69   0
  11 -13   0    5.06    7.56   0
  11  13   0    5.22   12.28   0
  11 -13   0   -8.33    8.83   0
 -11 -13   0   -2.25   10.85   0
  12 -13   0   -2.54    7.50   0
  12 -13   0    1.99    8.11   0
 -12 -13   0    5.51    8.76   0
  12 -13   0    7.98    8.50   0
 -12 -13   0    1.78   12.71   0
  12  13   0    7.07    8.68   0
 -12  13   0    8.17    8.41   0
  12  13   0    0.30   14.35   0
  13  13   0   -0.27   16.08   0
  13 -13   0   -3.10    8.73   0
  13 -13   0   -0.35    9.63   0
 -13  13   0   -3.17    9.16   0
 -13 -13   0    1.21   13.48   0
  13 -13   0   -2.22    8.84   0
  13  13   0   -4.58    7.53   0
 -13 -13   0   10.62    9.29   0
   0  14   0  692.30    9.31   0
   0 -14   0  700.24    7.09   0
   0 -14   0  692.80    7.26   0
   0 -14   0  699.44    8.25   0
  -1 -14   0   18.60    5.69   0
  -1 -14   0   15.84    4.50   0
   1 -14   0   12.87    6.66   0
  -1  14   0   20.45    5.64   0
   1  14   0   14.18    7.51   0
  -1 -14   0   12.07    6.43   0
  -1  14   0    6.86    7.37   0
   1 -14   0   23.63    5.36   0
  -2  14   0  692.44    7.39   0
  -2 -14   0  664.62    8.18   0
   2  14   0  645.70    9.66   0
   2 -14   0  688.12    8.45   0
   2 -14   0  660.25    6.99   0
  -2 -14   0  665.00    7.35   0
  -2 -14   0  670.89    7.10   0
   3  14   0    7.88    9.17   0
  -3 -14   0   18.93    6.30   0
  -3 -14   0   18.78    5.87   0
   3 -14   0   14.96    7.33   0
   3 -14   0    5.91    5.63   0
  -3  14   0   13.92    4.69   0
   3 -14   0   18.12    5.46   0
  -3 -14   0   22.00    5.72   0
   4 -14   0  583.13    8.43   0
   4  14   0  542.53    9.97   0
  -4  14   0  582.85    7.28   0
   4 -14   0  551.02    6.94   0
  -4 -14   0  564.81    8.85   0
  -4 -14   0  576.01    7.35   0
   4 -14   0  595.88    8.92   0
  -4 -14   0  581.10    7.57   0
  -5 -14   0   19.28    6.14   0
   5 -14   0   22.10    7.40   0
   5  14   0   18.61    9.77   0
  -5 -14   0   32.18    6.37   0
   5 -14   0   29.21    5.71   0
   5 -14   0   18.53    7.16   0
  -5  14   0   16.79    6.03   0
  -5 -14   0   21.85    6.45   0
   6 -14   0  444.21    7.16   0
   6 -14   0  472.19    8.75   0
  -6 -14   0  424.16    8.02   0
   6 -14   0  460.28    7.37   0
  -6 -14   0  446.82    6.72   0
   6  14   0  435.68   11.90   0
  -6 -14   0  461.90    7.63   0
  -6  14   0  464.30    6.48   0
  -7 -14   0   20.98    6.77   0
   7 -14   0   20.39    6.30   0
  -7  14   0   17.28    5.16   0
  -7 -14   0   19.17    7.92   0
  -7 -14   0   19.45    6.89   0
   7 -14   0   13.15    6.09   0
   7 -14   0   23.48    7.58   0
   7  14   0   20.64   10.81   0
   8 -14   0  259.25    8.44   0
   8  14   0  241.46   12.32   0
  -8 -14   0  256.75    6.54   0
   8 -14   0  240.64    6.06   0
  -8 -14   0  253.07    7.90   0
   8 -14   0  257.74    7.35   0
  -8 -14   0  255.65    9.11   0
  -8  14   0  251.88    7.43   0
   9 -14   0    4.42    7.92   0
  -9 -14   0    8.36    8.65   0
   9  14   0   12.16   11.72   0
  -9 -14   0    8.30    7.57   0
   9 -14   0   10.59    8.26   0
  -9 -14   0    5.97    6.08   0
  -9  14   0    6.42    6.98   0
   9 -14   0   10.65    6.73   0
  10  14   0  137.64   14.36   0
 -10 -14   0  126.53    8.24   0
 -10 -14   0  122.78    8.27   0
  10 -14   0  125.91    7.56   0
 -10 -14   0  131.03    9.90   0
  10 -14   0  137.72    8.60   0
  10 -14   0  119.19    6.39   0
 -10  14   0  130.69    7.84   0
 -11 -14   0   11.13    8.46   0
 -11 -14   0    4.92   11.26   0
  11  14   0   10.66   14.24   0
  11 -14   0    4.24    7.37   0
  11 -14   0    9.92    6.84   0
 -11  14   0    7.90    7.90   0
  11 -14   0    9.13    7.71   0
 -12 -14   0   75.37   12.37   0
 -12 -14   0   69.46    7.60   0
 -12  14   0   72.20    8.94   0
  12 -14   0   79.04    8.64   0
  12 -14   0   77.68    8.02   0
  12 -14   0   74.73    9.13   0
  12  14   0   71.46   16.45   0
  13  14   0    8.40   15.00   0
  13 -14   0   -6.39    9.39   0
  13 -14   0   -0.19   10.11   0
 -13 -14   0    9.68    9.74   0
 -13  14   0    1.47    9.44   0
  13 -14   0    5.33    9.02   0
 -13 -14   0    5.13   13.99   0
  -1 -15   0   99.03    6.03   0
  -1 -15   0  104.34    6.68   0
  -1 -15   0  106.11    5.74   0
   1 -15   0  108.81    5.60   0
   1 -15   0  102.05    6.80   0
   1  15   0   97.43    7.94   0
   2 -15   0    0.91    4.46   0
   2 -15   0   -1.49    6.76   0
   2  15   0   -4.87    8.03   0
  -2 -15   0    1.97    5.54   0
  -2 -15   0    5.95    6.38   0
  -2 -15   0    4.80    5.84   0
  -2  15   0    8.39    5.72   0
   3 -15   0  137.55    6.13   0
  -3 -15   0  135.77    6.40   0
   3 -15   0  142.00    5.83   0
  -3  15   0  143.01    6.13   0
  -3 -15   0  149.26    7.65   0
  -3 -15   0  134.86    6.02   0
   3  15   0  138.82    8.43   0
   3 -15   0  146.18    7.82   0
  -4 -15   0    1.35    5.06   0
   4 -15   0    3.14    5.69   0
   4 -15   0    6.05    7.19   0
   4  15   0    2.58    8.49   0
  -4 -15   0    2.03    6.54   0
  -4  15   0    4.35    5.91   0
   4 -15   0    2.59    7.66   0
  -4 -15   0    0.53    4.86   0
   5  15   0  107.01    9.13   0
  -5 -15   0  108.55    6.33   0
  -5 -15   0  108.18    6.64   0
   5 -15   0  113.77    7.53   0
  -5 -15   0  104.13    6.89   0
   5 -15   0  114.95    6.45   0
   5 -15   0  106.12    6.02   0
  -5  15   0  110.86    6.28   0
  -6 -15   0    1.52    6.69   0
   6  15   0   -1.41   10.54   0
  -6  15   0    6.52    6.26   0
   6 -15   0    1.60    7.60   0
  -6 -15   0    0.50    6.37   0
   6 -15   0    2.13    7.71   0
   6 -15   0   -1.19    6.00   0
  -6 -15   0   -2.62    7.74   0
  -7  15   0   53.87    6.68   0
   7  15   0   52.77   11.20   0
  -7 -15   0   46.48    8.03   0
   7 -15   0   57.82    7.95   0
   7 -15   0   52.35    6.45   0
  -7 -15   0   51.17    5.79   0
   7 -15   0   50.99    6.52   0
  -7 -15   0   49.74    6.92   0
  -8 -15   0    6.33    8.32   0
  -8  15   0    4.75    6.86   0
  -8 -15   0    8.76    7.39   0
  -8 -15   0    3.26    5.82   0
   8 -15   0   11.74    6.70   0
   8 -15   0    4.35    8.10   0
   8 -15   0    1.59    6.60   0
   8  15   0    5.91   11.62   0
   9  15   0   39.45   13.69   0
   9 -15   0   34.24    8.36   0
  -9  15   0   43.07    7.36   0
  -9 -15   0   31.56    6.48   0
   9 -15   0   39.08    8.57   0
  -9 -15   0   36.70   10.02   0
   9 -15   0   37.95    7.12   0
  -9 -15   0   31.56    6.34   0
 -10 -15   0    6.98    6.76   0
  10 -15   0    9.81    7.25   0
  10  15   0   -1.46   12.59   0
 -10 -15   0    3.71    8.14   0
  10 -15   0    3.66    7.58   0
 -10 -15   0    4.99   10.70   0
 -10  15   0    1.37    7.83   0
  10 -15   0    1.63    6.96   0
  11  15   0   22.22   14.59   0
  11 -15   0   24.55    7.73   0
  11 -15   0   19.70    7.25   0
 -11 -15   0   13.81    8.71   0
  11 -15   0   18.80    8.16   0
 -11 -15   0   18.65   11.54   0
 -11  15   0   18.50    8.44   0
 -11 -15   0   19.76    8.83   0
  12 -15   0   -2.56    9.23   0
  12 -15   0   -2.98    8.10   0
 -12 -15   0    2.36   13.57   0
  12 -15   0    4.12    8.72   0
 -12  15   0    5.28    9.00   0
 -12 -15   0   -6.31    9.21   0
  12  15   0   -0.10   14.86   0
 -12 -15   0    1.75    7.62   0
   0  16   0  155.38    8.38   0
   0 -16   0  164.25    6.08   0
   0 -16   0  165.31    7.17   0
   0 -16   0  152.48    6.31   0
  -1 -16   0    4.64    5.63   0
   1 -16   0    3.18    4.65   0
  -1 -16   0    4.31    5.93   0
   1  16   0   -1.59    8.10   0
  -1 -16   0    8.85    6.65   0
   1 -16   0   -2.21    6.86   0
  -2 -16   0  179.52    7.11   0
  -2 -16   0  175.76    6.23   0
   2  16   0  174.75    8.75   0
  -2  16   0  180.73    6.47   0
   2 -16   0  189.23    7.54   0
   2 -16   0  184.00    6.89   0
   2 -16   0  179.07    6.12   0
  -2 -16   0  175.85    6.49   0
   3 -16   0    6.85    5.72   0
   3  16   0   -4.59    8.58   0
   3 -16   0   10.28    5.95   0
  -3 -16   0    1.17    6.55   0
  -3  16   0    5.98    6.08   0
   3 -16   0    2.70    7.94   0
  -3 -16   0   10.55    5.96   0
  -3 -16   0    5.58    6.16   0
  -4 -16   0  188.53    6.86   0
  -4  16   0  211.21    6.71   0
  -4 -16   0  194.19    6.70   0
   4 -16   0  195.36    6.40   0
   4  16   0  185.28    9.52   0
   4 -16   0  202.80    7.87   0
  -4 -16   0  195.49    8.27   0
   4 -16   0  203.00    7.16   0
  -5 -16   0    4.81    6.78   0
  -5 -16   0    4.88    5.21   0
   5 -16   0   14.44    7.99   0
   5  16   0   -4.07    9.28   0
   5 -16   0    3.92    6.08   0
  -5  16   0   -0.75    6.34   0
   5 -16   0    1.47    7.63   0
  -5 -16   0   10.32    6.65   0
   6 -16   0  158.82    8.48   0
   6  16   0  148.94   11.64   0
  -6 -16   0  143.28    7.24   0
   6 -16   0  157.04    8.28   0
   6 -16   0  143.43    6.73   0
  -6  16   0  161.37    7.00   0
  -6 -16   0  147.29    8.45   0
  -6 -16   0  150.15    5.90   0
   7  16   0    5.33   11.81   0
   7 -16   0    3.54    6.55   0
  -7 -16   0    7.47    8.27   0
  -7 -16   0    7.05    7.05   0
   7 -16   0    6.05    6.72   0
  -7  16   0    3.02    6.89   0
   7 -16   0   13.10    6.79   0
  -7 -16   0   -0.09    6.00   0
  -8 -16   0  105.71    9.10   0
  -8  16   0  104.00    7.49   0
   8  16   0   99.31   12.64   0
   8 -16   0  107.30    8.81   0
  -8 -16   0   90.42    7.98   0
   8 -16   0  103.98    8.93   0
  -8 -16   0  104.48    7.69   0
   8 -16   0   89.26    7.24   0
   9  16   0    3.24   12.85   0
   9 -16   0   11.37    8.92   0
  -9 -16   0    1.83    8.08   0
  -9 -16   0    4.85    7.83   0
  -9  16   0   -5.48    7.61   0
  -9 -16   0    3.73   10.43   0
   9 -16   0   -0.20    7.37   0
   9 -16   0    7.45    8.71   0
  10 -16   0   60.14    8.03   0
  10 -16   0   52.87    7.51   0
 -10 -16   0   60.03   10.16   0
 -10 -16   0   51.98    8.73   0
 -10  16   0   59.28    8.35   0
 -10 -16   0   57.07    7.06   0
  10 -16   0   61.83    7.84   0
  10  16   0   56.68   13.52   0
  11 -16   0    3.76    8.40   0
  11  16   0   -8.62   15.31   0
 -11 -16   0    5.73   10.67   0
 -11 -16   0   -1.45    7.38   0
 -11 -16   0    8.66    8.95   0
  11 -16   0   10.22    7.67   0
  11 -16   0    1.53    8.14   0
 -11  16   0    8.53    8.70   0
  -1 -17   0  272.26    6.98   0
   1 -17   0  277.18    6.61   0
   1 -17   0  283.09    6.91   0
  -1 -17   0  283.78    6.67   0
   1  17   0  266.81    9.37   0
   1 -17   0  276.11    7.92   0
  -1 -17   0  273.59    7.62   0
   2  17   0    0.80    8.95   0
  -2 -17   0   12.32    6.11   0
  -2 -17   0    0.75    6.50   0
   2 -17   0   10.96    5.97   0
  -2 -17   0    9.09    6.97   0
   2 -17   0    3.83    8.41   0
   2 -17   0   -0.03    7.43   0
  -3 -17   0  200.66    6.95   0
   3  17   0  202.16    9.86   0
   3 -17   0  210.43    8.09   0
  -3 -17   0  206.50    7.60   0
  -3  17   0  214.26    5.89   0
  -3 -17   0  206.41    6.70   0
   3 -17   0  211.67    6.65   0
   3 -17   0  210.53    8.84   0
  -4  17   0    7.83    6.53   0
  -4 -17   0   12.48    6.71   0
   4  17   0    7.67   10.89   0
  -4 -17   0    3.76    6.98   0
   4 -17   0   10.95    6.22   0
  -4 -17   0    6.47    6.42   0
   4 -17   0    4.84    6.89   0
   4 -17   0    3.46    7.75   0
  -5  17   0  161.26    5.96   0
   5 -17   0  132.97    6.82   0
  -5 -17   0  149.22    8.54   0
  -5 -17   0  151.71    6.93   0
   5 -17   0  138.67    5.55   0
  -5 -17   0  132.28    6.04   0
   5  17   0  142.39   11.75   0
   5 -17   0  146.88    8.86   0
   6  17   0    1.32   11.90   0
   6 -17   0    1.35    6.65   0
  -6 -17   0    6.67    8.39   0
   6 -17   0    3.62    8.21   0
  -6  17   0    5.39    5.69   0
   6 -17   0    2.54    7.02   0
  -6 -17   0    5.55    6.01   0
  -6 -17   0    5.61    6.98   0
   7 -17   0  100.18    8.79   0
  -7  17   0  110.37    7.51   0
   7  17   0  105.17   12.83   0
   7 -17   0  111.27    7.23   0
   7 -17   0  113.14    8.95   0
  -7 -17   0   98.39    6.44   0
  -7 -17   0  100.18    6.24   0
  -7 -17   0  101.80    9.07   0
   8 -17   0   -2.42    8.97   0
   8 -17   0   -0.36    7.31   0
  -8 -17   0   12.61    7.99   0
   8 -17   0    7.79    7.19   0
  -8 -17   0    8.22    9.13   0
  -8 -17   0   -0.21    7.74   0
  -8  17   0    5.60    7.56   0
   8  17   0    3.63   12.96   0
   9  17   0   70.04   13.87   0
   9 -17   0   66.90    9.31   0
  -9 -17   0   73.46    8.40   0
  -9 -17   0   71.05    9.97   0
   9 -17   0   68.83    7.93   0
   9 -17   0   70.35    9.55   0
  -9 -17   0   62.17    8.62   0
  -9  17   0   78.10    8.19   0
 -10 -17   0    0.94   10.40   0
  10 -17   0    7.99    8.01   0
 -10 -17   0    6.24    7.22   0
  10 -17   0    6.01    6.70   0
 -10  17   0   12.59    8.54   0
  10  17   0    4.53   15.59   0
  10 -17   0   12.04    9.50   0
 -10 -17   0    8.02    7.32   0
   0 -18   0   22.77    6.67   0
   0 -18   0   19.25    7.35   0
   0 -18   0   25.81    6.28   0
  -1 -18   0   -3.40    6.62   0
   1 -18   0   -1.94    7.42   0
   1 -18   0   -3.25    8.83   0
   1 -18   0    7.19    6.63   0
   1 -18   0   -4.82    6.25   0
  -1 -18   0   -3.74    7.17   0
  -1 -18   0    2.04    6.18   0
   2  18   0   22.21    9.51   0
   2 -18   0   24.81    7.61   0
  -2 -18   0   23.48    7.27   0
  -2 -18   0   22.27    6.23   0
   2 -18   0   18.65    8.85   0
   2 -18   0   28.11    6.32   0
  -2 -18   0   27.76    6.71   0
   3 -18   0   -9.89    7.87   0
   3  18   0    5.24    9.58   0
  -3 -18   0   -2.60    7.13   0
  -3 -18   0   -2.35    6.84   0
   3 -18   0    3.94    6.37   0
  -3 -18   0   -1.41    6.44   0
   3 -18   0    4.69    8.69   0
  -3  18   0    2.64    5.48   0
   4 -18   0   30.74    6.50   0
  -4  18   0   27.06    6.95   0
  -4 -18   0   21.50    6.61   0
   4  18   0   25.75   10.02   0
  -4 -18   0   25.95    7.24   0
   4 -18   0   26.30    8.13   0
  -4 -18   0   19.39    7.08   0
   4 -18   0   29.75    7.33   0
   5 -18   0    7.70    8.93   0
  -5 -18   0    1.31    7.28   0
   5 -18   0    7.96    6.71   0
  -5  18   0    0.18    7.12   0
   5  18   0   -5.04   10.34   0
  -5 -18   0   -0.36    7.35   0
  -5 -18   0    0.68    5.63   0
   5 -18   0   -0.96    6.76   0
  -6 -18   0   18.19    8.73   0
   6 -18   0   19.65    6.99   0
   6 -18   0    9.41    9.06   0
   6  18   0   18.16   10.87   0
  -6  18   0   14.32    7.33   0
   6 -18   0   17.59    8.57   0
  -6 -18   0   18.88    7.61   0
  -6 -18   0   17.13    7.24   0
   7  18   0    2.93   13.19   0
  -7 -18   0   -2.24    9.05   0
  -7 -18   0   -2.70    6.51   0
   7 -18   0   -0.74    7.31   0
   7 -18   0    2.76    7.53   0
   7 -18   0    2.42    8.91   0
  -7  18   0   -2.91    6.18   0
  -7 -18   0    2.12    7.57   0
   8  18   0   17.66   13.68   0
  -8 -18   0   10.93    9.59   0
   8 -18   0    6.09    7.62   0
  -8 -18   0    3.26    8.06   0
  -8 -18   0    2.44    8.42   0
   8 -18   0   11.11    9.39   0
  -8  18   0    6.30    7.99   0
   8 -18   0   18.29    9.38   0
  -9 -18   0   -3.70   10.15   0
  -9  18   0    0.86    8.53   0
  -9 -18   0   -2.02    8.86   0
   9 -18   0   -6.53    7.91   0
   9  18   0   -6.89   15.95   0
  -9 -18   0    5.35    8.53   0
   9 -18   0   -2.77    8.17   0
   9 -18   0   -1.80    9.78   0
   1 -19   0  245.79    8.49   0
  -1 -19   0  253.70    7.76   0
  -1 -19   0  245.06    8.40   0
  -1 -19   0  254.53    7.36   0
   1 -19   0  245.96    7.57   0
   1 -19   0  264.84    7.27   0
   1 -19   0  244.22   10.19   0
   2 -19   0    8.76    6.68   0
  -2 -19   0    8.76    7.21   0
   2 -19   0    7.08    7.77   0
  -2 -19   0    7.13    6.88   0
   2 -19   0    1.92    5.52   0
   2 -19   0    9.90    7.13   0
  -2 -19   0    7.54    7.66   0
  -3 -19   0  233.19    9.41   0
   3 -19   0  223.41    8.94   0
  -3 -19   0  222.32    7.39   0
   3  19   0  217.55   11.01   0
  -3 -19   0  216.27    7.82   0
   3 -19   0  219.25    8.41   0
   3 -19   0  231.74    7.31   0
   4 -19   0    2.70    8.62   0
   4 -19   0    6.75    9.52   0
  -4 -19   0   10.20    7.19   0
   4  19   0   -3.93   10.80   0
  -4 -19   0    8.01    7.60   0
  -4  19   0    9.26    6.08   0
   4 -19   0    6.41    6.96   0
  -4 -19   0    8.82    7.63   0
   5 -19   0  162.74    7.71   0
  -5 -19   0  163.86    8.32   0
   5 -19   0  173.13    7.56   0
  -5  19   0  174.81    8.01   0
  -5 -19   0  166.98    8.20   0
   5 -19   0  168.94   10.00   0
   5  19   0  153.46   11.74   0
  -5 -19   0  161.52    7.79   0
   6 -19   0    1.30    9.10   0
   6 -19   0    0.06    9.76   0
  -6 -19   0    6.52    8.01   0
  -6  19   0    6.36    7.88   0
   6  19   0    0.21   13.46   0
   6 -19   0    4.36    7.46   0
  -6 -19   0   -0.20    7.71   0
  -6 -19   0   13.50    8.08   0
  -7 -19   0  114.94    9.92   0
   7  19   0   93.70   12.61   0
   7 -19   0  110.28    9.78   0
   7 -19   0  112.06    8.04   0
  -7 -19   0  101.87    8.37   0
   7 -19   0  122.62   10.15   0
  -7  19   0  116.75    8.45   0
  -7 -19   0  117.36    8.73   0
  -8 -19   0    2.24    8.88   0
   0 -20   0   11.26    7.01   0
   0 -20   0    5.65    7.38   0
   0 -20   0   11.91   10.31   0
   0 -20   0    8.08    8.13   0
  -1 -20   0   -1.38   10.56   0
   1 -20   0    1.55    7.54   0
  -1 -20   0   -1.47    6.08   0
   1 -20   0    4.10    8.19   0
   1 -20   0    8.00    7.01   0
  -1 -20   0   -0.04    8.02   0
   1 -20   0   -4.61   10.11   0
  -1 -20   0    2.43    7.00   0
   2 -20   0    6.39   10.11   0
  -2 -20   0    3.34    7.17   0
   2 -20   0    7.83    7.06   0
   2 -20   0    9.00    7.54   0
  -2 -20   0   10.76    7.57   0
  -2 -20   0    7.29    8.03   0
   2 -20   0    7.90    8.37   0
   3 -20   0    8.55    8.68   0
   3 -20   0    5.66   10.01   0
  -3 -20   0    3.08    7.94   0
   3 -20   0   -2.14    7.21   0
  -3 -20   0    0.08    7.27   0
  -3 -20   0   -3.94    7.76   0
  -4 -20   0   14.19    6.48   0
   4 -20   0   14.29    9.01   0
   4 -20   0   14.55   10.07   0
  -4 -20   0    3.97    8.07   0
  -4 -20   0    9.16    7.45   0
   4 -20   0    8.69    7.38   0
  -5 -20   0    8.15    8.16   0
  -5  20   0   -1.54    8.09   0
  -5 -20   0    4.66    8.23   0
  -5 -20   0   -1.38    7.74   0
   5 -20   0    4.48   10.17   0
   5 -20   0    5.44    7.57   0
   5 -20   0    6.87    9.24   0
  -6 -20   0    4.99    8.40   0
   6 -20   0    5.75    7.93   0
   6 -20   0    3.61   10.30   0
  -6  20   0    2.97    8.41   0
   6  20   0    5.29   12.38   0
  -6 -20   0   10.68    8.58   0
   6 -20   0    6.59    9.56   0
  -6 -20   0    3.99    8.12   0
  -1 -21   0   94.89   11.77   0
   1 -21   0   94.94    8.30   0
  -1 -21   0   98.00    8.33   0
   1 -21   0  101.40   11.33   0
  -1 -21   0  108.75    7.78   0
   1 -21   0  100.72    9.03   0
  -1 -21   0   95.89    8.85   0
   1 -21   0  100.33    7.84   0
  -2 -21   0    8.05    6.65   0
   2 -21   0   10.20    8.18   0
   2 -21   0   -1.99    9.04   0
  -2 -21   0   -2.21   13.67   0
   2 -21   0    6.08    7.64   0
  -2 -21   0    4.58    6.21   0
   2 -21   0   -4.48   10.92   0
  -2 -21   0    6.59    8.58   0
   3 -21   0   98.77    8.00   0
  -3 -21   0  104.02    7.93   0
  -3 -21   0   96.17    8.78   0
  -3 -21   0   91.49    8.52   0
   3 -21   0   90.88    8.54   0
   3 -21   0   99.15    9.43   0
  17  -1  -1    3.67   10.57   0
  17  -1  -1    4.78   12.64   0
  17   1  -1    0.14   12.08   0
  17   1  -1    2.98   13.98   0
 -17   1   1    9.33    8.74   0
 -17  -1   1    9.43    8.73   0
  16  -1  -1   76.67    8.72   0
 -16  -1   1   70.77    8.48   0
 -16   1   1   69.28    7.10   0
  16  -1  -1   71.76   10.36   0
  16  -1  -1   69.71   10.94   0
  16   1  -1   69.89   12.25   0
  16   1  -1   62.62    7.20   0
  16   1  -1   69.86   10.54   0
  15  -1  -1    1.69    9.92   0
  15  -1  -1  -11.30    8.13   0
 -15   1   1    2.83    8.05   0
  15  -1  -1   -3.23    9.66   0
 -15  -1   1    3.76    8.12   0
  15   1  -1    8.54    8.20   0
  15   1  -1    4.29   11.03   0
  15   1  -1    2.04   11.16   0
 -14   1   1  184.38    8.42   0
 -14  -1   1  170.60    7.00   0
  14  -1  -1  173.45    8.37   0
  14   1  -1  178.63   11.51   0
  14   1  -1  172.36    8.52   0
  14  -1  -1  177.59   10.23   0
  14  -1  -1  178.56   10.39   0
  14   1  -1  173.39   10.52   0
  13  -1  -1    3.80    7.74   0
 -13  -1   1    3.85    6.16   0
  13   1  -1    2.94    9.15   0
  13   1  -1    5.72    6.27   0
  13  -1  -1    4.16    9.13   0
  13   1  -1    2.51   10.53   0
 -13   1   1    7.41    6.18   0
  13  -1  -1   -4.05    9.18   0
 -12   1   1  374.24    8.62   0
  12   1  -1  365.89   11.49   0
  12  -1  -1  335.43    7.41   0
  12  -1  -1  371.83   10.32   0
 -12  -1   1  367.58    8.62   0
  12  -1  -1  367.26   10.31   0
  12   1  -1  351.95   10.88   0
  12   1  -1  347.39    8.57   0
 -11   1   1   11.42    7.28   0
  11   1  -1    6.36    7.41   0
  11  -1  -1   16.54    8.47   0
 -11  -1   1    7.34    7.37   0
  11  -1  -1    9.88    7.31   0
  11  -1  -1   10.68    8.60   0
  11   1  -1   13.56    9.16   0
 -10   1   1  758.74    9.50   0
  10  -1  -1  719.47   10.33   0
  10   1  -1  717.85    9.56   0
  10  -1  -1  718.35    9.46   0
  10  -1  -1  741.18   11.35   0
  10   1  -1  784.12   13.45   0
 -10  -1   1  736.05    9.54   0
   9   1  -1   56.81    7.54   0
  -9  -1   1   50.28    8.28   0
   9  -1  -1   53.49    8.38   0
   9   1  -1   56.05   10.51   0
   9  -1  -1   49.43    6.13   0
   9  -1  -1   53.58    8.49   0
  -9   1   1   54.13    7.39   0
  -9  -1   1   55.66    6.14   0
   8  -1  -1 1414.20   11.45   0
  -8  -1   1 1463.55   10.73   0
   8   1  -1 1449.15   11.77   0
  -8   1   1 1468.97   10.72   0
   8  -1  -1 1477.35   13.53   0
  -8  -1   1 1471.59   15.38   0
   8  -1  -1 1477.10   13.60   0
   8   1  -1 1547.42   16.10   0
   7   1  -1  137.58    9.76   0
   7  -1  -1  120.59    7.67   0
   7  -1  -1  127.75    7.32   0
  -7  -1   1  130.49    7.87   0
  -7   1   1  120.98    7.69   0
   7  -1  -1  125.70    7.27   0
  -7  -1   1  127.03    9.58   0
   7   1  -1  123.54    6.76   0
   6  -1  -1 2022.52   15.01   0
   6   1  -1 2007.37   14.17   0
   6  -1  -1 2034.88   15.79   0
  -6  -1   1 2087.33   14.22   0
  -6   1   1 2044.76   13.46   0
   6   1  -1 2188.74   21.06   0
  -6  -1   1 1967.37   18.64   0
   6  -1  -1 1985.99   13.37   0
   5  -1  -1  163.21    7.75   0
  -5   1   1  164.48    7.65   0
  -5  -1   1  165.12    9.98   0
   5  -1  -1  172.59    8.33   0
   5   1  -1  172.87   12.39   0
   5   1  -1  158.65    8.55   0
  -5  -1   1  164.41    8.42   0
   5  -1  -1  167.91    8.14   0
   4  -1  -1 2731.09   18.89   0
  -4  -1   1 2699.27   18.14   0
   4  -1  -1 2706.20   19.33   0
   4   1  -1 2687.82   18.42   0
  -4   1   1 2768.55   16.44   0
   4  -1  -1 2666.61   16.40   0
   4   1  -1 2822.70   30.51   0
   3  -1  -1  244.47    8.54   0
  -3   1   1  232.86    8.83   0
   3   1  -1  245.59   17.44   0
   3  -1  -1  236.10    9.56   0
  -3   1   1  255.03    8.36   0
   3   1  -1  238.60   15.11   0
  -3  -1   1  250.03   10.38   0
   3   1  -1  237.15   10.52   0
  -2   1   1 3618.36   24.83   0
   2   1  -1 3613.39   27.94   0
  -2  -1   1 3519.72   27.41   0
  -2   1   1 3637.78   20.84   0
   2  -1  -1 3610.60   26.13   0
   2  -1  -1 3661.26   21.61   0
  -1  -1   1 1263.76   23.50   0
  -1  -1   1 1322.30   27.82   0
   1  -1  -1 1298.80   17.73   0
   1  -1  -1 1265.35   14.61   0
  -1   1   1 1273.33   16.58   0
   1   1  -1 1365.96   31.11   0
   1   1  -1 1266.75   22.79   0
  -1   1   1 1291.98   14.39   0
   0   1  -1 4212.06   36.50   0
   0  -1  -1 4284.07   28.32   0
   0   1   1 4223.25   26.67   0
   0  -1   1 4150.47   35.76   0
   0  -1  -1 4165.23   26.83   0
   0   1   1 4283.91   28.03   0
   1  -1   1 1601.95   30.26   0
  -1  -1  -1 1690.00   17.88   0
  -1   1  -1 1638.07   27.34   0
   1  -1   1 1671.27   19.52   0
  -1   1  -1 1701.15   20.27   0
   1   1   1 1658.15   17.26   0
  -1  -1  -1 1617.66   17.37   0
   1   1   1 1575.07   17.06   0
  -2   1  -1 4262.57   25.89   0
   2   1   1 4410.13   26.03   0
  -2  -1  -1 4452.64   25.60   0
  -2   1  -1 4213.88   31.75   0
   2  -1   1 3999.82   32.04   0
   2  -1   1 4291.87   26.17   0
  -2  -1  -1 4226.60   25.41   0
   2   1   1 4217.80   24.59   0
   3  -1   1  460.95   12.72   0
   3  -1   1  490.66   10.02   0
  -3   1  -1  487.92   11.96   0
  -3   1  -1  500.10   10.80   0
  -3  -1  -1  526.47   10.94   0
   3   1   1  507.07   11.41   0
  -3  -1  -1  490.22   10.45   0
   3   1   1  477.39   10.00   0
  -4  -1  -1 1365.13   12.82   0
   4  -1   1 1313.72   14.31   0
  -4   1  -1 1393.15   13.40   0
   4   1   1 1426.00   14.58   0
   4  -1   1 1415.12   13.07   0
  -4  -1  -1 1467.34   14.13   0
   4   1   1 1340.30   13.11   0
  -4   1  -1 1380.40   14.86   0
  -5   1  -1  596.95    9.69   0
  -5  -1  -1  621.18   10.22   0
   5  -1   1  560.95   10.21   0
   5  -1   1  604.98   10.28   0
   5   1   1  581.66    9.73   0
  -5   1  -1  605.90   10.84   0
  -5  -1  -1  591.93   10.20   0
   5   1   1  606.72   10.73   0
   6  -1   1  967.90   11.11   0
   6  -1   1  890.71   10.89   0
  -6  -1  -1  946.48   11.11   0
  -6   1  -1  944.64   11.55   0
  -6  -1  -1  905.76   10.95   0
  -6   1  -1  937.19   10.53   0
   6   1   1  891.64   10.61   0
   6   1   1  944.47   11.67   0
  -7  -1  -1  490.85    9.05   0
  -7  -1  -1  465.86    9.16   0
   7  -1   1  443.19    8.97   0
   7   1   1  434.74    7.68   0
   7   1   1  474.17    9.62   0
   7  -1   1  483.67    9.35   0
  -7   1  -1  476.19    8.80   0
  -7   1  -1  487.47    9.46   0
   8  -1   1  765.15    9.95   0
  -8   1  -1  802.83    9.80   0
  -8  -1  -1  779.68    9.98   0
   8  -1   1  830.60   10.52   0
   8   1   1  797.41   10.86   0
  -8  -1  -1  790.44   10.01   0
   8   1   1  757.24    9.61   0
  -8   1  -1  806.16   10.31   0
  -9  -1  -1  327.92    8.22   0
  -9   1  -1  332.02    8.09   0
   9   1   1  302.01    8.16   0
   9  -1   1  301.36    8.41   0
   9  -1   1  338.59    9.88   0
   9   1   1  316.75    9.12   0
  -9  -1  -1  324.30    8.54   0
  -9   1  -1  328.07    8.69   0
  10   1   1  370.03    8.55   0
 -10   1  -1  391.90    8.45   0
 -10  -1  -1  384.56    8.74   0
  10  -1   1  406.57    9.17   0
  10   1   1  396.43    9.33   0
  10  -1   1  355.54    7.42   0
 -10  -1  -1  404.72    9.40   0
 -10   1  -1  372.47    7.56   0
 -11   1  -1  204.03    7.81   0
 -11  -1  -1  191.77    6.89   0
  11  -1   1  209.64    8.50   0
  11   1   1  191.24    8.03   0
 -11   1  -1  217.70    8.32   0
 -11  -1  -1  207.91    7.87   0
  11   1   1  206.28    9.80   0
  11  -1   1  198.63    8.13   0
 -12   1  -1  152.37    8.10   0
  12  -1   1  156.67    8.04   0
 -12   1  -1  159.07    7.68   0
 -12  -1  -1  158.64    8.00   0
  12  -1   1  159.09    8.42   0
  12   1   1  159.98    9.61   0
 -12  -1  -1  158.03    8.82   0
  12   1   1  152.60    7.98   0
  13   1   1  101.81    9.52   0
  13   1   1   84.75    6.57   0
  13  -1   1   93.79    7.99   0
 -13   1  -1  106.10    8.66   0
 -13  -1  -1  111.29    7.96   0
 -13  -1  -1   93.09    8.83   0
 -13   1  -1  101.49    8.00   0
  13  -1   1  106.46    9.40   0
 -14   1  -1   63.43    7.82   0
 -14  -1  -1   52.47    7.80   0
 -14  -1  -1   70.82    7.99   0
  14   1   1   68.09    9.73   0
  14   1   1   63.83    8.00   0
  14  -1   1   65.62    8.53   0
  14  -1   1   72.73    8.00   0
 -14   1  -1   69.70    8.18   0
 -15  -1  -1   48.96    8.09   0
  15  -1   1   35.04    8.35   0
  15   1   1   42.82    9.95   0
 -15   1  -1   41.31    8.34   0
 -15   1  -1   39.81    8.06   0
 -15  -1  -1   34.14    9.33   0
  15  -1   1   42.51    9.85   0
  15   1   1   40.16    8.22   0
  16  -1   1   31.36    7.12   0
 -16   1  -1   28.43    6.93   0
 -16  -1  -1   23.77    6.94   0
  16   1   1   27.00    8.93   0
 -16  -1  -1   24.47    8.40   0
  16  -1   1   33.42   10.25   0
  16   1   1   29.48    8.73   0
  17  -1   1   12.43   10.74   0
  17  -1   1    7.54    9.59   0
 -17   1  -1    5.83    8.91   0
  17   1   1    9.46    7.37   0
  17   1   1   20.66   10.67   0
  17  -1   1    9.62    7.32   0
  17  -2  -1   14.77   10.61   0
  17   2  -1   17.66    9.05   0
 -17  -2   1   13.86    7.23   0
  17   2  -1   14.43   12.82   0
 -17   2   1   21.66    8.87   0
  17  -2  -1   13.45   11.46   0
  17   2  -1   14.29   12.41   0
  16   2  -1   -5.93    7.00   0
  16  -2  -1    4.46   10.18   0
  16   2  -1   -0.22   12.04   0
  16  -2  -1    0.28    6.97   0
  16  -2  -1    2.47   10.70   0
 -16   2   1   -2.47    6.93   0
 -16  -2   1   10.15    6.81   0
  16   2  -1    1.02   11.82   0
  15   2  -1   27.83    8.41   0
  15  -2  -1   25.83    8.22   0
  15   2  -1   29.02   11.42   0
  15   2  -1   35.48   11.47   0
 -15   2   1   37.59    8.26   0
  15  -2  -1   33.45    8.52   0
  15  -2  -1   30.80   10.21   0
  14  -2  -1    3.92    9.28   0
  14   2  -1   15.77    8.04   0
  14  -2  -1   -0.87    9.50   0
 -14   2   1    5.12    7.94   0
  14   2  -1    3.49    9.63   0
  14   2  -1    8.22   10.95   0
 -14  -2   1    4.45    7.86   0
  14  -2  -1   10.13    7.94   0
  13  -2  -1   49.76    9.20   0
  13  -2  -1   46.56    6.38   0
  13   2  -1   52.75    9.34   0
 -13   2   1   52.71    7.78   0
 -13  -2   1   49.20    7.77   0
  13  -2  -1   46.43    9.07   0
  13   2  -1   49.20    9.68   0
  13   2  -1   49.07    7.87   0
  12  -2  -1    0.83    7.67   0
  12   2  -1    1.50    6.10   0
 -12  -2   1    3.17    7.44   0
 -12   2   1   10.60    7.68   0
  12  -2  -1    0.78    7.58   0
  12   2  -1    4.39   10.56   0
  12  -2  -1    2.51    8.69   0
  11   2  -1  121.54    7.80   0
  11  -2  -1  115.98    6.35   0
  11  -2  -1  117.99    8.90   0
 -11   2   1  125.49    7.70   0
 -11  -2   1  120.58    7.72   0
  11  -2  -1  110.69    8.77   0
  11   2  -1  121.52   11.05   0
 -10  -2   1    6.38    9.38   0
  10  -2  -1   12.38    7.22   0
 -10   2   1    7.34    6.02   0
  10   2  -1    9.63    7.46   0
  10   2  -1    9.10   10.57   0
  10  -2  -1   13.87    7.22   0
 -10  -2   1   13.53    7.36   0
  10  -2  -1    5.39    7.09   0
   9  -2  -1  172.65    7.68   0
  -9   2   1  187.29    7.81   0
  -9  -2   1  187.97    9.99   0
   9  -2  -1  184.73    8.87   0
   9  -2  -1  188.77    8.66   0
   9   2  -1  202.03   11.64   0
  -9  -2   1  189.76    7.95   0
   9   2  -1  178.98    8.02   0
   8   2  -1   18.20    7.60   0
   8  -2  -1   13.29    6.98   0
  -8  -2   1   19.46    6.14   0
   8  -2  -1   19.80    7.03   0
   8   2  -1   21.32   10.57   0
   8  -2  -1   20.88    7.72   0
  -8  -2   1   13.48    9.11   0
  -8   2   1   18.96    7.11   0
   7  -2  -1  341.98    7.94   0
   7   2  -1  345.58    8.78   0
  -7  -2   1  369.02    8.72   0
   7  -2  -1  326.93    8.00   0
   7  -2  -1  340.35    8.26   0
  -7   2   1  343.64    6.90   0
  -7  -2   1  347.73   11.30   0
   7   2  -1  377.54   13.83   0
   6  -2  -1   42.66    7.33   0
   6   2  -1   45.68   11.77   0
   6  -2  -1   35.96    6.92   0
  -6   2   1   43.84    5.64   0
   6   2  -1   38.13    6.41   0
  -6  -2   1   41.38    7.76   0
   6  -2  -1   39.02    7.76   0
  -6  -2   1   42.39    9.22   0
   5   2  -1  679.65   17.91   0
   5  -2  -1  612.01    8.81   0
   5  -2  -1  625.70    9.60   0
  -5  -2   1  628.21   10.33   0
  -5   2   1  623.76    8.01   0
   5  -2  -1  634.40    9.20   0
  -5  -2   1  635.26   16.04   0
   5   2  -1  625.51   10.30   0
   4   2  -1   82.55   14.51   0
   4  -2  -1   80.47    7.60   0
   4   2  -1   80.84    8.04   0
  -4  -2   1   77.69   14.02   0
   4  -2  -1   77.60    6.60   0
  -4   2   1   82.77    6.44   0
   4  -2  -1   80.17    6.33   0
  -4  -2   1   86.84    6.87   0
  -3  -2   1  418.77    9.38   0
  -3   2   1  403.30    8.51   0
   3  -2  -1  409.38    7.36   0
   3  -2  -1  407.01    9.92   0
   3   2  -1  433.43   10.28   0
  -3   2   1  413.72    7.26   0
   2  -2  -1  157.03    8.29   0
   2   2  -1  170.20    8.82   0
  -2  -2   1  162.60    9.28   0
   2  -2  -1  157.62    5.82   0
  -2   2   1  146.70    8.61   0
  -2   2   1  157.34    5.78   0
   1   2  -1 1676.78   18.57   0
   1  -2  -1 1652.32   13.59   0
   1  -2  -1 1706.05   16.44   0
  -1  -2   1 1657.00   25.74   0
   1   2  -1 1679.78   23.59   0
  -1  -2   1 1708.44   19.26   0
  -1   2   1 1695.19   13.58   0
  -1   2   1 1684.46   15.52   0
   0   2   1   16.54    5.83   0
   0   2  -1   18.54    7.92   0
   0  -2  -1   16.51    5.27   0
   0  -2   1   16.19    7.07   0
   0   2   1   17.34    5.23   0
   0  -2   1   17.02    8.33   0
   0  -2  -1   18.31    7.13   0
   0  -2   1   16.44    6.91   0
  -1   2  -1  970.28   14.66   0
   1  -2   1  980.34   15.21   0
  -1  -2  -1 1060.46   12.05   0
  -1   2  -1 1024.36   14.38   0
   1  -2   1  998.91   13.76   0
  -1  -2  -1 1030.92   13.18   0
   1   2   1 1009.89   13.22   0
  -1  -2  -1  993.32   11.67   0
  -2  -2  -1  415.01    8.77   0
   2  -2   1  403.93   10.36   0
  -2   2  -1  409.97   10.25   0
  -2   2  -1  408.03    9.76   0
   2   2   1  421.50   10.37   0
  -2  -2  -1  430.37    9.17   0
   2  -2   1  406.38   10.35   0
   2   2   1  408.74    8.64   0
  -3  -2  -1  442.14    8.85   0
   3   2   1  445.87   10.12   0
   3  -2   1  439.59    8.91   0
  -3   2  -1  431.72    9.82   0
   3   2   1  443.73    8.71   0
   3  -2   1  421.99   10.03   0
  -3   2  -1  438.22   10.38   0
  -3  -2  -1  462.78    9.79   0
  -4  -2  -1  396.02    9.18   0
   4   2   1  369.07    8.32   0
   4   2   1  379.07   10.56   0
  -4   2  -1  371.12    9.01   0
  -4   2  -1  370.64    9.17   0
   4  -2   1  347.61    9.23   0
  -4  -2  -1  374.89    8.57   0
   4  -2   1  367.72    9.08   0
   5   2   1  593.65    9.22   0
   5   2   1  626.46   10.54   0
  -5  -2  -1  631.60   10.00   0
   5  -2   1  563.70    9.78   0
  -5   2  -1  596.72    9.99   0
  -5  -2  -1  614.98    9.54   0
  -5   2  -1  600.94    9.58   0
   5  -2   1  618.19    9.72   0
   6  -2   1  147.67    7.81   0
  -6  -2  -1  147.55    7.81   0
  -6   2  -1  137.81    7.52   0
  -6  -2  -1  148.76    7.84   0
   6   2   1  135.00    7.43   0
   6  -2   1  124.31    7.78   0
   6   2   1  149.62    9.51   0
  -6   2  -1  138.72    8.00   0
   7   2   1  160.38    9.66   0
   7   2   1  148.80    6.29   0
  -7   2  -1  154.99    8.17   0
   7  -2   1  141.16    7.87   0
  -7   2  -1  151.40    7.40   0
   7  -2   1  150.46    7.77   0
  -7  -2  -1  155.44    7.82   0
  -7  -2  -1  149.20    7.77   0
  -8   2  -1  100.39    7.32   0
   8   2   1  100.33    7.30   0
  -8  -2  -1   98.94    7.58   0
  -8   2  -1  106.71    8.03   0
   8  -2   1   92.75    6.47   0
   8   2   1  110.68    9.49   0
  -8  -2  -1  102.29    7.57   0
   8  -2   1  101.10    7.73   0
  -9  -2  -1   93.19    7.62   0
   9   2   1   93.60    8.33   0
  -9  -2  -1   99.39    7.43   0
   9  -2   1  102.24    7.69   0
   9   2   1   95.32    7.39   0
  -9   2  -1   93.94    7.22   0
   9  -2   1   88.54    7.69   0
  -9   2  -1   93.59    7.92   0
 -10   2  -1   43.19    6.48   0
 -10   2  -1   48.57    7.12   0
 -10  -2  -1   42.13    7.59   0
  10  -2   1   48.15    7.58   0
  10   2   1   55.36    9.33   0
 -10  -2  -1   45.74    7.25   0
  10  -2   1   51.14    7.62   0
  10   2   1   41.47    6.04   0
 -11   2  -1   94.25    8.00   0
 -11  -2  -1   90.07    7.41   0
  11  -2   1   89.50    7.92   0
  11   2   1   95.27    9.48   0
  11   2   1   88.76    7.59   0
  11  -2   1   74.80    6.43   0
 -11   2  -1   87.97    7.38   0
 -11  -2  -1   79.65    6.47   0
  12  -2   1   25.20    7.66   0
  12   2   1   31.51    8.11   0
  12  -2   1   25.33    7.91   0
 -12  -2  -1   27.99    7.32   0
  12   2   1   26.14    7.55   0
 -12  -2  -1   32.69    7.64   0
 -12   2  -1   32.25    7.76   0
 -12   2  -1   29.57    7.28   0
 -13  -2  -1   33.18    8.60   0
 -13   2  -1   28.31    8.58   0
  13  -2   1   32.88    8.08   0
  13   2   1   30.98    9.54   0
 -13  -2  -1   33.69    7.80   0
  13   2   1   32.58    7.78   0
  13  -2   1   34.59    7.79   0
 -13   2  -1   35.73    7.93   0
  14  -2   1   29.14    7.97   0
 -14  -2  -1   17.62    8.92   0
  14   2   1   17.08    9.66   0
 -14   2  -1   16.87    6.62   0
 -14  -2  -1   22.40    7.93   0
 -14   2  -1   19.29    7.72   0
  14   2   1   17.84    7.90   0
  14  -2   1   19.68    8.22   0
  15  -2   1   14.51    8.53   0
  15  -2   1    9.06    8.31   0
  15   2   1    5.54    8.20   0
  15   2   1   10.55    9.91   0
 -15  -2  -1    4.73    7.90   0
 -15  -2  -1   14.31    8.18   0
 -15   2  -1   18.06    8.31   0
  16  -2   1   12.19    8.87   0
  16   2   1    9.15    7.00   0
  16  -2   1   11.34   10.21   0
 -16  -2  -1   11.50    9.54   0
 -16  -2  -1   14.19    8.43   0
  16   2   1    9.04   10.23   0
  16  -2   1    1.00    8.71   0
 -16   2  -1    4.75    7.08   0
  17   2   1    3.68    9.05   0
 -17  -2  -1    1.18    8.87   0
 -17   2  -1    6.24    8.95   0
  17   2   1    4.61   10.78   0
  17  -2   1   -1.32    9.13   0
  17  -2   1    3.59   10.61   0
  17  -2   1    2.01   10.88   0
 -17   3   1   -0.55    9.12   0
  17  -3  -1   -0.48    7.56   0
  17  -3  -1    5.38   10.75   0
  17   3  -1   -5.54    9.06   0
  17  -3  -1    3.87   11.53   0
  17   3  -1   -2.04   15.29   0
  17   3  -1    1.83   14.26   0
 -16  -3   1   46.03    8.52   0
  16  -3  -1   42.82   10.24   0
  16   3  -1   46.09   13.50   0
  16   3  -1   45.31    8.75   0
  16  -3  -1   49.17   10.83   0
 -16   3   1   36.20    7.14   0
  16   3  -1   41.76   12.50   0
 -15   3   1    8.20    6.75   0
  15   3  -1    2.63   11.39   0
  15  -3  -1    4.34   10.05   0
  15  -3  -1    5.29    6.77   0
  15  -3  -1    5.86    9.67   0
  15   3  -1    4.76   11.80   0
  15   3  -1   10.92    8.38   0
  14  -3  -1   95.82    8.19   0
  14   3  -1   99.67   13.05   0
  14   3  -1   84.85    6.94   0
  14  -3  -1  101.64    8.65   0
  14   3  -1  100.15   11.34   0
 -14  -3   1   94.50    6.77   0
 -14   3   1   94.60    6.87   0
  14  -3  -1   99.23    9.61   0
  13  -3  -1   -4.47    9.12   0
  13   3  -1    5.42   11.21   0
 -13   3   1    1.83    6.43   0
 -13  -3   1   -0.74    7.66   0
  13   3  -1   -2.80    6.39   0
  13  -3  -1    4.55    6.23   0
  13  -3  -1    3.10    8.73   0
  12  -3  -1  174.85    9.14   0
 -12  -3   1  165.46    7.89   0
  12  -3  -1  174.78    8.37   0
 -12   3   1  182.93    8.24   0
  12  -3  -1  165.97    7.96   0
  12   3  -1  177.38   13.09   0
  12   3  -1  163.08    7.95   0
 -11  -3   1    3.41    9.34   0
  11   3  -1    5.34   11.23   0
  11  -3  -1    2.96    8.18   0
  11  -3  -1    6.89    7.36   0
  11  -3  -1    7.11    7.17   0
 -11  -3   1    9.02    5.95   0
  11   3  -1    8.37    6.04   0
 -11   3   1    3.75    5.94   0
 -10  -3   1  299.87    8.16   0
  10   3  -1  311.83   12.77   0
  10   3  -1  286.79    7.01   0
 -10  -3   1  303.80   11.54   0
  10  -3  -1  314.61    9.38   0
  10  -3  -1  304.75    8.00   0
 -10   3   1  328.16    8.13   0
  10  -3  -1  291.90    7.85   0
  -9  -3   1   59.48    9.46   0
   9  -3  -1   60.77    7.92   0
   9   3  -1   59.69    7.56   0
   9  -3  -1   63.18    5.85   0
   9  -3  -1   60.62    7.18   0
   9   3  -1   62.83   11.33   0
  -9  -3   1   60.47    6.26   0
  -9   3   1   66.59    7.23   0
   8  -3  -1  601.60    9.12   0
   8   3  -1  581.01    9.24   0
   8  -3  -1  614.19    9.53   0
  -8   3   1  597.56    7.62   0
   8   3  -1  607.88   14.32   0
   8  -3  -1  577.44    8.50   0
  -8  -3   1  604.49   13.29   0
  -8  -3   1  596.81    9.25   0
   7  -3  -1  164.98    7.39   0
   7   3  -1  164.54    7.90   0
  -7  -3   1  167.52   10.94   0
   7  -3  -1  163.07    7.08   0
  -7   3   1  168.18    6.05   0
   7  -3  -1  170.73    7.00   0
  -7  -3   1  172.46    8.01   0
   7   3  -1  165.49   12.29   0
   6   3  -1 1280.70   19.51   0
   6  -3  -1 1256.98   10.24   0
   6   3  -1 1250.66   10.68   0
  -6   3   1 1302.07    9.59   0
  -6  -3   1 1289.75   11.71   0
   6  -3  -1 1295.95   10.86   0
   6  -3  -1 1292.21   11.44   0
  -6  -3   1 1276.76   18.83   0
   5  -3  -1  149.35    7.38   0
   5  -3  -1  147.74    6.54   0
   5   3  -1  142.91   12.69   0
  -5   3   1  149.87    6.60   0
   5   3  -1  149.18    7.91   0
   5  -3  -1  144.79    6.93   0
  -5  -3   1  151.25   13.15   0
  -5  -3   1  151.08    8.17   0
   4   3  -1 1173.14   11.75   0
  -4  -3   1 1185.86   11.99   0
  -4   3   1 1152.37    9.82   0
   4  -3  -1 1134.94    9.87   0
  -4  -3   1 1253.34   24.45   0
   4  -3  -1 1133.73   11.78   0
   4   3  -1 1162.74   22.96   0
   3  -3  -1   58.52    5.64   0
   3   3  -1   54.96   12.48   0
   3  -3  -1   59.60    5.62   0
   3   3  -1   58.33    5.79   0
  -3   3   1   56.21    6.23   0
  -3  -3   1   58.80    7.25   0
  -3  -3   1   57.02   11.82   0
  -3   3   1   59.65    4.69   0
  -2   3   1 1442.20   12.30   0
  -2   3   1 1488.32   11.16   0
   2  -3  -1 1480.83   13.43   0
   2   3  -1 1480.52   21.91   0
   2  -3  -1 1476.06   11.19   0
  -2  -3   1 1520.29   14.72   0
   2   3  -1 1486.35   13.59   0
  -2  -3   1 1463.59   20.84   0
  -1  -3   1  160.26    8.87   0
   1   3  -1  157.55    7.01   0
  -1   3   1  154.20    5.89   0
   1  -3  -1  161.35    6.85   0
  -1  -3   1  164.97    9.74   0
   1  -3  -1  152.48    5.17   0
  -1   3   1  156.47    6.65   0
  -1  -3   1  162.76    7.41   0
   0   3   1 3685.61   20.43   0
   0   3  -1 3743.70   23.21   0
   0  -3   1 3709.42   24.22   0
   0   3   1 3741.72   17.55   0
   0  -3  -1 3614.89   17.37   0
   0  -3   1 3689.30   22.02   0
   0   3  -1 3878.78   23.23   0
   0  -3  -1 3752.23   20.19   0
   1  -3   1   68.74    7.82   0
  -1   3  -1   68.48    7.41   0
   1  -3   1   63.25    6.28   0
  -1  -3  -1   66.64    7.51   0
  -1  -3  -1   68.97    5.73   0
  -1  -3  -1   63.86    4.84   0
  -1   3  -1   63.98    6.24   0
   1   3   1   65.85    7.47   0
  -2  -3  -1 1163.09   10.81   0
  -2  -3  -1 1149.57   12.36   0
   2   3   1 1167.95   10.34   0
   2   3   1 1150.35   12.68   0
  -2   3  -1 1194.58   12.68   0
  -2   3  -1 1158.55   12.23   0
   2  -3   1 1122.99   12.49   0
   2  -3   1 1165.56   12.67   0
   3  -3   1  553.88    9.60   0
  -3   3  -1  545.10    8.84   0
  -3  -3  -1  550.77    9.51   0
  -3  -3  -1  543.53    7.75   0
   3   3   1  549.54   10.76   0
  -3   3  -1  559.14    9.62   0
   3  -3   1  537.55    9.13   0
   3   3   1  547.76    8.40   0
  -4   3  -1 1000.86   11.00   0
   4   3   1  986.42   10.08   0
   4  -3   1 1005.39   10.92   0
  -4  -3  -1 1022.12   11.29   0
   4   3   1  959.67   11.61   0
   4  -3   1  965.26   10.89   0
  -4  -3  -1 1009.98   10.21   0
  -4   3  -1 1011.36   10.70   0
   5  -3   1  619.55    9.37   0
   5   3   1  635.72   10.25   0
   5  -3   1  641.42    9.44   0
  -5   3  -1  665.26    9.35   0
   5   3   1  632.65    8.97   0
  -5   3  -1  648.94    9.49   0
  -5  -3  -1  660.32    9.15   0
  -5  -3  -1  675.33    9.79   0
  -6   3  -1  714.07    9.75   0
   6  -3   1  696.63    9.51   0
   6   3   1  668.61   10.58   0
  -6  -3  -1  686.65    9.28   0
  -6   3  -1  702.79    9.53   0
   6   3   1  655.31    8.92   0
  -6  -3  -1  712.15   10.05   0
   6  -3   1  657.25    9.55   0
   7   3   1  472.75    9.93   0
  -7   3  -1  487.67    8.59   0
   7  -3   1  436.04    8.69   0
   7   3   1  455.51    8.24   0
  -7  -3  -1  516.55   10.02   0
   7  -3   1  476.25    8.72   0
  -7   3  -1  478.55    7.98   0
  -7  -3  -1  485.52    8.62   0
  -8   3  -1  346.46    8.10   0
  -8  -3  -1  373.12    9.74   0
   8   3   1  354.66   10.71   0
   8   3   1  328.87    7.90   0
  -8  -3  -1  342.48    8.27   0
   8  -3   1  335.36    8.47   0
   8  -3   1  361.21    8.50   0
  -8   3  -1  355.05    8.58   0
  -9   3  -1  216.29    7.59   0
   9  -3   1  211.35    7.95   0
   9  -3   1  189.61    8.07   0
  -9  -3  -1  210.96    8.98   0
  -9  -3  -1  192.66    6.65   0
  -9   3  -1  222.56    8.31   0
   9   3   1  187.02    7.64   0
   9   3   1  200.27    8.90   0
  10   3   1  291.09   10.51   0
 -10  -3  -1  280.58    9.31   0
  10   3   1  265.43    7.99   0
 -10   3  -1  294.66    8.06   0
  10  -3   1  300.90    8.56   0
 -10  -3  -1  276.93    8.24   0
 -10   3  -1  282.56    7.31   0
  10  -3   1  279.33    8.35   0
  11  -3   1   71.77    7.75   0
 -11   3  -1   85.83    7.43   0
  11  -3   1   79.82    7.86   0
 -11   3  -1   92.34    8.13   0
  11   3   1   75.15    8.44   0
 -11  -3  -1   79.17    7.74   0
 -11  -3  -1   82.79    7.44   0
  11   3   1   71.00    7.53   0
  12  -3   1  116.02    7.97   0
 -12   3  -1  117.09    7.64   0
 -12  -3  -1  108.18    7.97   0
  12  -3   1  121.05    8.10   0
  12   3   1  108.26    8.64   0
  12   3   1   97.16    6.45   0
 -12  -3  -1  105.86    8.75   0
 -12   3  -1  123.01    8.24   0
 -13  -3  -1   50.95    6.41   0
  13   3   1   61.03    7.77   0
 -13  -3  -1   51.45    8.75   0
  13  -3   1   43.61    7.95   0
 -13   3  -1   64.92    7.66   0
  13  -3   1   60.88    9.40   0
  13   3   1   51.24    9.75   0
 -13   3  -1   61.82    8.15   0
 -14  -3  -1   29.64    8.04   0
  14  -3   1   37.44    8.11   0
 -14   3  -1   33.47    8.28   0
  14  -3   1   29.86    8.34   0
 -14  -3  -1   28.37    8.95   0
  14   3   1   34.38    8.02   0
  14   3   1   30.72    8.55   0
 -15   3  -1   24.38    8.47   0
  15   3   1   28.27    8.34   0
 -15  -3  -1   22.70    9.21   0
  15   3   1   27.03    8.81   0
  15  -3   1   26.72    8.64   0
 -15  -3  -1   28.57    6.77   0
 -16  -3  -1   16.80    8.50   0
  16   3   1   14.46    9.12   0
 -16  -3  -1   19.13    9.66   0
  16  -3   1   21.51    8.99   0
  16   3   1    9.23    8.61   0
  16  -3   1   10.85    7.24   0
 -16   3  -1   14.05    8.83   0
  16  -3   1   20.89    9.05   0
 -17  -3  -1   12.53    7.27   0
 -17   3  -1    7.40    9.23   0
  17  -3   1    9.04   10.99   0
 -17  -3  -1   13.05   10.30   0
  17   4  -1   31.43    7.61   0
  17   4  -1   30.08   15.69   0
 -17   4   1   34.29    9.27   0
  17  -4  -1   39.55   11.67   0
  17  -4  -1   38.86    9.26   0
  17   4  -1   36.31   16.27   0
  17  -4  -1   31.38   10.89   0
 -16   4   1   -2.11    8.67   0
  16  -4  -1    3.99   10.09   0
 -16  -4   1   -0.38    6.92   0
  16   4  -1   -0.52   13.35   0
  16  -4  -1    8.09   10.76   0
  16   4  -1   -0.05    8.74   0
  16   4  -1    3.13   14.18   0
  15   4  -1   73.30   14.08   0
  15  -4  -1   70.21    8.57   0
  15  -4  -1   65.13   10.47   0
 -15  -4   1   70.60    8.41   0
  15   4  -1   73.01    8.64   0
  15   4  -1   74.27   13.12   0
 -15   4   1   73.98    8.67   0
 -14  -4   1   -7.17    8.05   0
  14  -4  -1    1.76    8.03   0
  14  -4  -1   -3.34    9.62   0
  14   4  -1    5.75   11.94   0
  14   4  -1    3.51    8.17   0
 -14   4   1   14.29    8.16   0
  14   4  -1   11.09   13.38   0
  13  -4  -1  140.06    8.50   0
  13  -4  -1  132.58    8.09   0
  13   4  -1  150.95   13.90   0
  13  -4  -1  134.51    6.71   0
  13   4  -1  141.12    8.30   0
 -13  -4   1  150.91    8.18   0
 -13   4   1  145.00    8.29   0
 -12  -4   1   14.57    7.58   0
 -12  -4   1    9.30   10.53   0
 -12   4   1    3.48    7.74   0
  12  -4  -1   10.14    7.62   0
  12   4  -1   14.38    7.66   0
  12  -4  -1   10.86    8.32   0
  12  -4  -1   11.48    6.07   0
  12   4  -1   12.05   12.67   0
  11  -4  -1  276.72    6.74   0
  11   4  -1  285.62    7.00   0
  11   4  -1  308.92   13.06   0
  11  -4  -1  311.61    8.58   0
 -11  -4   1  299.87   11.80   0
  11  -4  -1  310.83    9.03   0
 -11  -4   1  300.89    8.26   0
 -11   4   1  329.07    8.27   0
 -10   4   1    1.16    6.99   0
 -10  -4   1   -0.38    5.99   0
  10  -4  -1    4.42    6.66   0
 -10  -4   1    4.95   10.00   0
  10   4  -1    2.48   12.00   0
  10  -4  -1    4.64    7.13   0
  10  -4  -1    4.77    6.86   0
  10   4  -1    2.94    7.30   0
  -9   4   1  772.26    8.95   0
   9  -4  -1  728.19    9.62   0
   9   4  -1  728.82   15.59   0
  -9  -4   1  707.51    8.37   0
   9  -4  -1  750.59   10.01   0
   9   4  -1  698.47    9.40   0
   9  -4  -1  688.96    7.71   0
  -9  -4   1  732.55   13.97   0
  -8   4   1   25.43    6.54   0
   8   4  -1   23.25   11.11   0
   8  -4  -1   28.44    6.78   0
   8   4  -1   25.34    7.27   0
   8  -4  -1   27.17    5.31   0
   8  -4  -1   28.16    7.29   0
  -8  -4   1   27.69    7.38   0
  -8  -4   1   27.16   10.11   0
   7  -4  -1 1086.83    9.43   0
  -7   4   1 1136.34    8.79   0
  -7  -4   1 1162.51   10.83   0
   7   4  -1 1088.05   10.54   0
   7  -4  -1 1126.15   10.60   0
   7  -4  -1 1121.08    9.98   0
   7   4  -1 1099.95   17.34   0
  -7  -4   1 1146.49   17.67   0
   6  -4  -1  310.03    7.78   0
   6  -4  -1  309.31    7.03   0
   6  -4  -1  312.09    7.24   0
  -6  -4   1  319.09    8.23   0
   6   4  -1  308.76    8.06   0
  -6   4   1  308.17    6.97   0
   6   4  -1  305.16   13.12   0
  -6  -4   1  327.48   13.54   0
  -5  -4   1 1793.93   22.29   0
   5  -4  -1 1662.56   11.41   0
   5  -4  -1 1662.77   12.03   0
   5  -4  -1 1603.17    9.90   0
  -5   4   1 1644.57    9.97   0
   5   4  -1 1697.82   12.28   0
  -5  -4   1 1699.94   12.51   0
   5   4  -1 1687.05   21.80   0
  -4   4   1  514.01    6.59   0
   4  -4  -1  515.31    8.52   0
  -4   4   1  495.54    7.96   0
   4   4  -1  506.68   14.84   0
   4  -4  -1  509.49    7.28   0
  -4  -4   1  526.45    8.91   0
   4   4  -1  510.43    8.59   0
  -4  -4   1  517.73   13.89   0
   3  -4  -1 2364.04   14.26   0
   3   4  -1 2354.98   23.65   0
   3   4  -1 2397.95   14.30   0
   3  -4  -1 2338.11   11.79   0
  -3  -4   1 2396.14   14.77   0
  -3  -4   1 2386.01   21.92   0
  -3   4   1 2376.53   12.22   0
  -3   4   1 2279.40   13.55   0
  -2  -4   1  168.49    6.79   0
   2  -4  -1  156.23    7.23   0
  -2   4   1  165.75    4.90   0
  -2  -4   1  153.50    8.10   0
   2   4  -1  167.38    9.57   0
   2   4  -1  160.49    6.52   0
   2  -4  -1  159.63    5.68   0
  -2   4   1  162.03    5.92   0
  -1   4   1  767.54    7.66   0
  -1  -4   1  769.44   11.56   0
   1  -4  -1  760.21    8.14   0
  -1   4   1  776.03   10.05   0
   1  -4  -1  777.00   10.21   0
  -1  -4   1  777.78    9.89   0
   0   4   1  112.91    7.21   0
   0  -4  -1  103.98    5.50   0
   0  -4   1  108.42    8.33   0
   0   4   1  114.20    5.40   0
   0   4  -1  110.97    5.94   0
   0  -4   1  107.24    6.89   0
   0  -4   1  103.37    6.09   0
   0  -4  -1  111.22    6.24   0
  -1  -4  -1 1107.09   11.40   0
   1  -4   1 1127.46   12.09   0
   1  -4   1 1069.91   10.45   0
  -1  -4  -1 1126.44    9.34   0
   1   4   1 1129.35   11.80   0
  -1   4  -1 1079.29   10.60   0
  -2   4  -1  190.64    6.07   0
  -2   4  -1  192.06    7.50   0
   2  -4   1  188.23    6.69   0
  -2  -4  -1  187.29    6.19   0
  -2  -4  -1  190.65    7.40   0
   2  -4   1  193.46    7.73   0
   2   4   1  194.75    7.67   0
  -3  -4  -1 1972.77   12.07   0
   3   4   1 1947.54   14.40   0
   3  -4   1 1881.72   13.29   0
  -3   4  -1 1927.33   12.76   0
  -3  -4  -1 1956.97   13.71   0
   3  -4   1 1965.07   13.50   0
  -3   4  -1 1949.86   12.87   0
   3   4   1 1951.73   12.01   0
  -4   4  -1  640.02    8.46   0
  -4  -4  -1  657.99    9.32   0
  -4  -4  -1  659.85    8.52   0
   4   4   1  645.19    9.85   0
   4  -4   1  664.34    9.34   0
   4   4   1  648.90    8.42   0
   4  -4   1  642.37    9.30   0
  -4   4  -1  650.07    9.32   0
   5  -4   1  802.73    9.58   0
  -5   4  -1  821.06    9.23   0
  -5  -4  -1  835.92   10.08   0
   5   4   1  781.82   10.48   0
  -5  -4  -1  798.59    8.26   0
   5   4   1  809.14    9.01   0
  -5   4  -1  811.45    9.70   0
   5  -4   1  766.45    9.31   0
  -6  -4  -1  548.51    9.19   0
   6   4   1  503.73    8.10   0
  -6   4  -1  512.94    8.65   0
  -6  -4  -1  535.57    8.39   0
   6   4   1  522.24   10.64   0
   6  -4   1  501.35    7.53   0
  -6   4  -1  533.19    8.51   0
   6  -4   1  501.07    8.54   0
  -7  -4  -1  521.34    8.47   0
  -7   4  -1  506.28    7.55   0
  -7   4  -1  536.90    8.62   0
   7   4   1  504.90    9.77   0
   7   4   1  515.34    8.28   0
   7  -4   1  487.32    8.53   0
   7  -4   1  503.64    7.47   0
  -7  -4  -1  543.40    9.25   0
  -8  -4  -1  245.41    6.64   0
   8  -4   1  251.85    7.83   0
  -8  -4  -1  281.96    9.40   0
   8   4   1  263.65   10.31   0
   8   4   1  237.84    7.55   0
  -8   4  -1  258.86    8.07   0
  -8   4  -1  252.68    7.81   0
   8  -4   1  216.29    6.58   0
  -9   4  -1  260.02    6.79   0
   9  -4   1  267.43    8.06   0
  -9  -4  -1  273.79    6.90   0
   9   4   1  284.55   10.55   0
  -9   4  -1  289.17    8.24   0
  -9  -4  -1  307.54    9.45   0
   9   4   1  270.01    7.85   0
   9  -4   1  291.89    8.15   0
  10   4   1  182.84   10.35   0
 -10  -4  -1  165.38    7.99   0
 -10   4  -1  174.54    6.94   0
  10   4   1  163.90    7.62   0
 -10  -4  -1  167.88    7.98   0
 -10   4  -1  174.00    7.68   0
  10  -4   1  176.15    7.92   0
  10  -4   1  157.15    7.92   0
 -11   4  -1  127.36    7.62   0
  11   4   1  133.20    7.56   0
  11   4   1  134.57   10.28   0
 -11  -4  -1  128.83    6.50   0
 -11  -4  -1  119.37    7.76   0
 -11   4  -1  135.95    8.37   0
  11  -4   1  128.64    7.86   0
  11  -4   1  133.68    7.97   0
  12   4   1  101.51   10.31   0
  12  -4   1  102.87    8.09   0
  12  -4   1   95.92    7.99   0
 -12   4  -1  111.89    8.25   0
 -12  -4  -1   97.95    6.69   0
  12   4   1   89.24    7.78   0
 -12  -4  -1   97.55    7.83   0
  13  -4   1   97.36    8.25   0
 -13   4  -1   93.84    8.38   0
  13   4   1   85.65    7.95   0
 -13  -4  -1   84.26    6.72   0
  13   4   1   85.40   10.39   0
  13  -4   1   88.64    8.17   0
 -13  -4  -1   88.68    9.08   0
  14   4   1   43.28   10.24   0
  14   4   1   49.70    8.01   0
 -14   4  -1   38.05    8.56   0
  14  -4   1   40.42    8.30   0
  14  -4   1   45.45    8.35   0
 -14  -4  -1   46.04    9.07   0
  15  -4   1   27.92    8.62   0
  15   4   1   32.47   10.51   0
 -15   4  -1   27.79    8.61   0
 -15  -4  -1   29.34    9.34   0
  15   4   1   23.77    8.40   0
  15  -4   1   26.19    8.62   0
 -15  -4  -1   28.93    8.32   0
  16  -4   1   17.21    8.83   0
  16  -4   1   17.03    9.05   0
  16   4   1   23.36   10.98   0
 -16   4  -1   25.53    8.95   0
 -16  -4  -1   21.62    9.89   0
 -16  -4  -1   22.61    7.01   0
  16   4   1   28.45    8.70   0
  16  -4   1   26.47    9.12   0
  16  -5  -1   10.77    7.16   0
  16  -5  -1    8.00   10.24   0
  16   5  -1   14.99    8.78   0
  16   5  -1   12.50   15.99   0
  16  -5  -1   11.40   10.91   0
  16   5  -1    9.34   14.81   0
 -16  -5   1   20.03    8.58   0
 -16   5   1   16.39    9.00   0
  15  -5  -1    4.59    9.75   0
  15   5  -1    5.76    8.49   0
  15  -5  -1   -3.55    8.99   0
 -15  -5   1    4.13    6.74   0
  15   5  -1    1.59   15.28   0
  15   5  -1   -0.25   13.82   0
 -15   5   1   -2.53    8.63   0
  14   5  -1   16.64    8.24   0
  14  -5  -1   12.02    9.22   0
  14   5  -1   18.88   14.83   0
  14  -5  -1   21.15    9.76   0
 -14   5   1   10.65    8.27   0
  13  -5  -1    3.48    7.76   0
  13  -5  -1    8.04    8.06   0
  13   5  -1    4.75    6.49   0
  13  -5  -1    0.83    8.73   0
  13   5  -1    2.60   14.57   0
 -13   5   1    6.54    8.09   0
 -13  -5   1    7.81    6.39   0
  12   5  -1   12.35   12.96   0
  12  -5  -1   11.77    7.74   0
 -12  -5   1   15.12   10.55   0
 -12   5   1    8.64    7.72   0
 -12  -5   1    5.27    7.58   0
  12  -5  -1   11.26    7.36   0
  12  -5  -1    9.25    8.33   0
  12   5  -1    9.60    7.65   0
 -11  -5   1    1.96   10.35   0
  11  -5  -1    0.85    8.66   0
 -11   5   1    3.53    7.35   0
  11   5  -1    6.14    6.13   0
  11  -5  -1    2.65    6.95   0
  11   5  -1    4.52   12.47   0
  11  -5  -1    3.56    7.13   0
 -11  -5   1   -2.16    7.46   0
  10  -5  -1   28.36    7.31   0
  10   5  -1   25.99   11.89   0
  10   5  -1   25.88    5.99   0
 -10  -5   1   30.20    7.45   0
  10  -5  -1   29.83    6.82   0
  10  -5  -1   34.27    6.74   0
 -10   5   1   36.69    7.01   0
 -10  -5   1   26.59   10.94   0
  -9   5   1    6.10    6.67   0
  -9  -5   1    4.49    7.44   0
   9  -5  -1   -2.19    6.54   0
   9   5  -1    4.06   12.24   0
   9  -5  -1    2.24    6.59   0
   9  -5  -1   -2.43    7.04   0
   9   5  -1    9.77    7.27   0
  -9  -5   1   -1.06   10.94   0
   8   5  -1   94.43    6.05   0
   8  -5  -1   97.11    7.15   0
  -8  -5   1   98.86    7.40   0
   8   5  -1   96.64   12.23   0
  -8   5   1  104.79    6.45   0
   8  -5  -1  102.08    6.53   0
   8  -5  -1   96.95    5.41   0
  -8  -5   1   98.03   10.70   0
   7  -5  -1   39.49    5.06   0
   7  -5  -1   34.12    6.82   0
   7   5  -1   39.03   11.37   0
  -7  -5   1   34.45    7.22   0
  -7  -5   1   39.56   11.31   0
   7   5  -1   44.24    7.01   0
  -7   5   1   40.05    6.13   0
   7  -5  -1   35.79    6.33   0
  -6  -5   1  212.12    7.47   0
   6  -5  -1  208.97    6.24   0
  -6   5   1  221.95    6.31   0
   6  -5  -1  210.22    7.22   0
  -6  -5   1  226.92   12.02   0
   6   5  -1  208.84   11.62   0
   6  -5  -1  213.93    6.64   0
   6   5  -1  208.56    6.22   0
   5  -5  -1   98.68    5.32   0
   5   5  -1  100.07   10.45   0
   5   5  -1  101.62    6.67   0
  -5   5   1  103.63    5.81   0
   5  -5  -1  101.57    6.69   0
  -5  -5   1   99.92    6.97   0
  -5  -5   1  100.53    9.41   0
   5  -5  -1  100.23    4.89   0
  -4   5   1  509.73    7.78   0
  -4   5   1  526.82    7.04   0
   4  -5  -1  522.57    7.07   0
  -4  -5   1  537.23    8.37   0
   4   5  -1  521.52   13.09   0
  -4  -5   1  517.05   11.66   0
   4  -5  -1  527.32    8.23   0
   4   5  -1  526.01    8.04   0
   3   5  -1   42.72    4.67   0
  -3   5   1   39.20    4.07   0
  -3  -5   1   38.52    7.51   0
   3  -5  -1   39.46    4.94   0
  -3  -5   1   39.30    5.93   0
   3   5  -1   35.01    8.51   0
  -3   5   1   38.82    5.97   0
   3  -5  -1   40.31    6.22   0
  -2   5   1  569.02    6.38   0
   2   5  -1  568.59    7.88   0
  -2   5   1  550.84    8.24   0
   2  -5  -1  559.16    8.53   0
   2   5  -1  558.54   10.86   0
   2  -5  -1  559.81    6.91   0
  -2  -5   1  573.30    8.23   0
  -2  -5   1  544.12    9.87   0
   1   5  -1  120.43    7.06   0
   1  -5  -1  124.26    5.13   0
  -1   5   1  124.10    6.69   0
  -1  -5   1  124.44    6.21   0
  -1  -5   1  114.78    6.36   0
   1  -5  -1  120.43    6.74   0
  -1  -5   1  116.44    5.85   0
  -1   5   1  123.63    5.13   0
   0  -5   1  468.83    7.57   0
   0  -5   1  470.15    8.34   0
   0   5   1  473.19    7.58   0
   0   5  -1  492.34    7.53   0
   0  -5   1  484.55    9.00   0
   0  -5  -1  466.18    6.69   0
   0   5   1  461.96    6.10   0
   0  -5  -1  471.46    8.29   0
   1  -5   1   29.78    4.67   0
  -1  -5  -1   30.57    6.16   0
   1  -5   1   33.10    6.06   0
   1   5   1   34.12    6.38   0
  -1  -5  -1   33.34    4.12   0
  -1   5  -1   31.91    4.75   0
   1  -5   1   31.42    6.52   0
   2   5   1  536.33    9.00   0
  -2   5  -1  527.62    7.40   0
  -2  -5  -1  503.39    7.23   0
   2  -5   1  523.93    8.55   0
  -2  -5  -1  520.23    8.43   0
  -2  -5  -1  561.74    7.41   0
   2  -5   1  546.26    8.01   0
   2  -5   1  515.01    7.37   0
   3  -5   1   31.06    6.46   0
   3  -5   1   33.37    5.16   0
   3   5   1   31.15    6.52   0
   3   5   1   31.06    5.40   0
  -3  -5  -1   32.44    5.46   0
  -3   5  -1   31.06    5.02   0
  -3  -5  -1   30.44    6.07   0
   4  -5   1  140.12    5.97   0
   4   5   1  139.92    6.24   0
  -4  -5  -1  141.37    6.23   0
  -4   5  -1  148.96    5.85   0
  -4   5  -1  149.22    7.16   0
   4  -5   1  147.23    5.94   0
  -4  -5  -1  145.52    6.70   0
   4   5   1  139.06    7.18   0
  -5  -5  -1  117.65    6.44   0
   5   5   1  114.67    6.32   0
  -5   5  -1  121.19    6.08   0
   5   5   1  106.84    7.30   0
  -5  -5  -1  119.83    6.86   0
  -5   5  -1  115.53    6.99   0
   5  -5   1  114.38    6.18   0
   5  -5   1  114.36    6.94   0
  -6   5  -1   95.29    6.38   0
   6  -5   1   92.20    6.52   0
   6  -5   1   84.86    6.87   0
  -6  -5  -1   92.52    7.92   0
  -6  -5  -1   80.50    5.44   0
  -6   5  -1   91.85    6.98   0
   6   5   1   85.87    5.38   0
   6   5   1   86.02    7.48   0
   7   5   1   57.01    8.90   0
  -7  -5  -1   62.17    6.63   0
  -7   5  -1   63.18    6.59   0
  -7   5  -1   55.32    6.94   0
  -7  -5  -1   60.62    8.10   0
   7  -5   1   57.21    6.73   0
   7  -5   1   53.29    6.75   0
   7   5   1   54.66    6.50   0
  -8  -5  -1  160.47    8.75   0
  -8   5  -1  154.14    7.41   0
  -8  -5  -1  143.10    7.30   0
  -8   5  -1  151.67    7.28   0
   8   5   1  144.33    7.03   0
   8  -5   1  145.93    7.29   0
   8   5   1  152.94    9.73   0
   8  -5   1  155.67    7.20   0
   9  -5   1   30.74    7.15   0
   9   5   1   29.45    6.91   0
  -9   5  -1   32.19    7.18   0
  -9  -5  -1   35.40    8.33   0
  -9   5  -1   38.55    7.29   0
  -9  -5  -1   35.62    7.12   0
   9   5   1   35.59    8.24   0
   9  -5   1   33.85    7.08   0
 -10  -5  -1   80.19    7.67   0
 -10  -5  -1   78.52    8.65   0
  10  -5   1   71.89    7.49   0
  10  -5   1   78.76    7.56   0
 -10   5  -1   90.47    7.84   0
  10   5   1   79.66    9.94   0
  10   5   1   75.14    7.33   0
 -11   5  -1   35.67    7.90   0
 -11  -5  -1   25.53    8.46   0
  11   5   1   29.52   10.03   0
  11   5   1   28.49    7.35   0
  11  -5   1   26.03    7.61   0
 -11  -5  -1   32.63    7.56   0
  11  -5   1   26.51    7.55   0
  12  -5   1   24.03    7.73   0
 -12  -5  -1   27.20    8.73   0
  12   5   1   31.36   10.37   0
 -12  -5  -1   24.31    6.38   0
  12  -5   1   27.12    7.72   0
  12   5   1   30.73    7.54   0
 -12   5  -1   46.59    8.18   0
  13   5   1   20.28   10.57   0
 -13  -5  -1   14.62    8.88   0
  13  -5   1    7.23    8.00   0
  13  -5   1   20.44    8.02   0
  13  -5   1   23.36    8.00   0
 -13   5  -1   26.66    8.34   0
 -13  -5  -1   18.40    7.88   0
  13   5   1   13.58    7.77   0
 -14  -5  -1   15.68    9.18   0
  14  -5   1   11.83    8.36   0
  14   5   1   14.44    6.63   0
 -14   5  -1   11.74    8.68   0
  14   5   1   14.44   10.62   0
  14  -5   1   16.00    8.34   0
  15   5   1    5.11    8.36   0
  15  -5   1   -2.23    8.65   0
  15   5   1   -0.05   12.30   0
 -15  -5  -1    6.92    9.49   0
 -15   5  -1    8.00    7.08   0
 -15  -5  -1    8.94    6.89   0
  15  -5   1    0.96    8.65   0
  15  -5   1   -1.38    8.55   0
  16  -5   1    2.54    8.98   0
  16   5   1    3.76    8.79   0
 -16  -5  -1    4.04    8.69   0
  16  -5   1   -3.47    9.18   0
  16   5   1    8.46   11.27   0
 -16   5  -1    3.45    9.14   0
  16  -5   1   -2.12    9.11   0
 -16  -5  -1    6.88    9.97   0
  16  -6  -1    4.17   10.28   0
  16   6  -1    3.57   17.07   0
  16  -6  -1   -0.56    9.68   0
  16   6  -1    6.26   18.65   0
 -16   6   1   -6.35    9.13   0
  16   6  -1   -2.43    8.98   0
 -16  -6   1   -1.34    8.78   0
  16  -6  -1    1.11    8.90   0
 -15  -6   1   90.48    7.17   0
  15   6  -1   93.54   17.55   0
  15  -6  -1   89.95   10.75   0
 -15   6   1  101.41    9.10   0
  15   6  -1   93.11   15.72   0
  15   6  -1   81.72    8.87   0
  15  -6  -1   84.49    8.69   0
  15  -6  -1   90.08   10.02   0
  14  -6  -1    9.51    9.21   0
 -14   6   1    6.84    8.38   0
  14   6  -1    8.23    6.85   0
  14  -6  -1    5.15    8.60   0
  14   6  -1    8.82   16.31   0
 -13  -6   1  203.51   13.17   0
  13  -6  -1  202.28    8.35   0
  13  -6  -1  234.85    9.06   0
  13   6  -1  213.30   16.05   0
 -13   6   1  222.09    8.66   0
  13   6  -1  191.09    8.63   0
  12  -6  -1   21.35    7.33   0
 -12  -6   1   15.12   11.47   0
  12  -6  -1   10.34    7.23   0
 -12   6   1   16.93    7.62   0
  12   6  -1   17.90    6.32   0
  12  -6  -1   13.02    7.96   0
  12   6  -1   12.62   14.31   0
 -11   6   1  489.11    8.67   0
  11  -6  -1  489.80   10.30   0
  11   6  -1  426.63    7.53   0
 -11  -6   1  446.30    8.84   0
 -11  -6   1  450.89   13.91   0
  11  -6  -1  434.14    7.19   0
  11   6  -1  466.08   16.36   0
  11  -6  -1  478.82    9.54   0
  10   6  -1   32.34   12.02   0
 -10  -6   1   23.25    7.51   0
 -10   6   1   40.64    6.93   0
  10  -6  -1   37.87    6.74   0
  10  -6  -1   34.87    5.73   0
  10  -6  -1   42.54    7.41   0
 -10  -6   1   33.37   10.44   0
  10   6  -1   32.76    7.46   0
   9   6  -1  784.00    9.40   0
  -9  -6   1  813.54   15.66   0
   9  -6  -1  816.82    9.08   0
   9   6  -1  814.63   17.01   0
  -9  -6   1  801.49    8.53   0
  -9   6   1  856.71    8.92   0
   9  -6  -1  855.75   10.67   0
   9  -6  -1  785.25    7.69   0
  -8  -6   1   78.14   11.69   0
   8   6  -1   71.33    5.91   0
   8   6  -1   75.18   11.66   0
   8  -6  -1   71.06    7.22   0
   8  -6  -1   82.81    6.56   0
   8  -6  -1   73.57    6.34   0
  -8   6   1   77.02    6.32   0
  -8  -6   1   81.37    7.31   0
   7  -6  -1 1246.64   10.37   0
  -7  -6   1 1261.41    9.57   0
   7  -6  -1 1224.09    9.14   0
   7  -6  -1 1251.95    9.86   0
  -7   6   1 1283.09    9.27   0
  -7  -6   1 1347.43   17.22   0
   7   6  -1 1290.19   18.59   0
   7   6  -1 1249.68   10.19   0
  -6  -6   1  209.99   10.62   0
   6  -6  -1  209.32    7.08   0
   6  -6  -1  199.76    6.13   0
  -6  -6   1  208.50    7.26   0
  -6   6   1  212.32    6.22   0
   6   6  -1  201.75   11.72   0
   6   6  -1  194.59    5.98   0
   6  -6  -1  206.73    6.65   0
   5   6  -1 1608.74   10.78   0
  -5   6   1 1635.76    9.66   0
   5  -6  -1 1597.45   11.05   0
   5   6  -1 1611.08   17.67   0
  -5  -6   1 1649.96   11.15   0
   5  -6  -1 1563.84    8.93   0
  -5  -6   1 1609.06   16.26   0
   4   6  -1  635.40   12.58   0
  -4   6   1  660.23    7.23   0
  -4  -6   1  639.55   11.03   0
  -4  -6   1  675.37    8.47   0
   4   6  -1  653.77    8.14   0
  -4   6   1  637.34    8.08   0
   4  -6  -1  652.39    7.70   0
   4  -6  -1  653.05    7.18   0
   3   6  -1 2370.66   12.37   0
  -3   6   1 2340.42   11.00   0
   3  -6  -1 2364.35   10.99   0
   3  -6  -1 2341.27   12.34   0
  -3  -6   1 2330.36   16.47   0
  -3  -6   1 2381.15   12.79   0
   3   6  -1 2334.67   17.89   0
  -3   6   1 2297.36   12.49   0
  -2   6   1  426.12    7.62   0
  -2   6   1  429.78    5.69   0
  -2  -6   1  426.27    7.28   0
   2   6  -1  415.17    9.71   0
   2  -6  -1  428.30    7.78   0
  -2  -6   1  408.15    8.73   0
   2  -6  -1  433.55    5.69   0
   1   6  -1 2879.61   16.91   0
   1  -6  -1 2894.49   12.04   0
  -1  -6   1 2849.96   15.97   0
  -1  -6   1 2810.08   13.77   0
  -1   6   1 2873.25   11.99   0
   1  -6  -1 2899.51   14.32   0
  -1  -6   1 2922.66   13.55   0
  -1   6   1 2857.92   14.30   0
   0   6   1  379.50    6.14   0
   0   6  -1  386.65    6.71   0
   0  -6  -1  386.97    6.19   0
   0   6   1  387.99    6.97   0
   0  -6   1  367.80    6.36   0
   0  -6   1  365.34    7.58   0
   0  -6  -1  390.74    7.68   0
  -1  -6  -1 2675.09   11.98   0
   1  -6   1 2700.19   14.94   0
  -1  -6  -1 2625.78   13.87   0
   1  -6   1 2594.92   13.60   0
   1  -6   1 2606.35   12.70   0
  -1   6  -1 2621.69   13.00   0
   1   6   1 2655.54   14.63   0
  -2  -6  -1 1129.96    8.32   0
   2   6   1 1101.97   10.81   0
   2  -6   1 1103.73    9.76   0
  -2  -6  -1 1092.53   10.03   0
   2  -6   1 1052.77   10.03   0
   2  -6   1 1020.79    8.70   0
  -2  -6  -1 1036.33    7.98   0
  -2   6  -1 1050.01    8.85   0
   3  -6   1 2229.29   12.91   0
  -3   6  -1 2269.78   12.25   0
  -3  -6  -1 2169.32   12.88   0
   3   6   1 2205.33   13.98   0
  -3  -6  -1 2149.51   11.21   0
   3  -6   1 2150.13   11.68   0
   3  -6   1 2270.58   13.07   0
   4   6   1  867.23    8.45   0
  -4  -6  -1  864.42    8.34   0
   4  -6   1  859.61    8.55   0
  -4  -6  -1  859.38    9.43   0
   4  -6   1  860.86    9.41   0
   4  -6   1  824.37    8.35   0
  -4   6  -1  865.92    8.39   0
   4   6   1  858.72   10.25   0
  -5  -6  -1 1273.27    8.90   0
  -5  -6  -1 1296.53   10.96   0
   5   6   1 1253.49    9.51   0
   5  -6   1 1282.17   10.39   0
  -5   6  -1 1311.35    9.69   0
   5   6   1 1242.68   11.78   0
   5  -6   1 1307.56   10.44   0
  -6  -6  -1  584.59    9.59   0
   6   6   1  540.23   10.34   0
   6  -6   1  531.42    7.91   0
   6   6   1  541.15    7.88   0
  -6  -6  -1  558.02    7.91   0
   6  -6   1  541.38    7.33   0
  -6   6  -1  551.68    7.76   0
   7  -6   1  510.54    8.24   0
  -7  -6  -1  494.46    6.91   0
  -7  -6  -1  541.23    9.77   0
   7   6   1  495.82   10.56   0
   7  -6   1  484.92    7.93   0
  -7   6  -1  524.58    7.85   0
   7   6   1  480.73    6.78   0
  -8  -6  -1  337.96    7.73   0
   8   6   1  317.82    9.21   0
  -8  -6  -1  352.45    9.40   0
  -8   6  -1  349.78    7.59   0
   8   6   1  316.61    6.46   0
   8  -6   1  318.49    7.63   0
   8  -6   1  333.00    7.81   0
  -9  -6  -1  221.17    8.01   0
  -9  -6  -1  217.02    7.60   0
   9   6   1  209.61    7.36   0
   9  -6   1  210.23    7.52   0
   9   6   1  217.32   10.17   0
   9  -6   1  215.93    7.60   0
  -9   6  -1  223.55    7.66   0
  10   6   1  198.85   10.51   0
 -10  -6  -1  196.35    7.84   0
 -10  -6  -1  210.69    9.28   0
  10  -6   1  175.56    7.73   0
 -10   6  -1  220.29    8.08   0
  10   6   1  194.36    7.58   0
  10  -6   1  203.61    7.82   0
  11   6   1  174.50    9.69   0
  11   6   1  158.56    6.48   0
  11  -6   1  196.77    8.17   0
  11  -6   1  178.43    8.00   0
  11  -6   1  173.01    7.98   0
 -11   6  -1  191.49    8.50   0
 -11  -6  -1  183.27    9.50   0
 -11  -6  -1  180.80    6.88   0
  12   6   1   99.53    7.81   0
 -12   6  -1  113.19    8.57   0
  12  -6   1  103.36    8.03   0
 -12  -6  -1   95.61    9.21   0
  12   6   1  101.74   11.01   0
 -12  -6  -1  104.07    8.05   0
  12  -6   1  110.02    6.72   0
  12  -6   1   98.46    7.98   0
  13   6   1   88.21    8.06   0
  13  -6   1  115.75    8.40   0
  13   6   1  104.26   11.35   0
 -13  -6  -1   93.36    9.47   0
 -13   6  -1  101.40    8.84   0
  13  -6   1  109.41    8.27   0
 -14   6  -1   52.71    8.82   0
  14   6   1   42.68    6.76   0
  14   6   1   50.35   11.23   0
  14  -6   1   45.11    8.46   0
  14  -6   1   52.15    8.56   0
 -14  -6  -1   45.32    9.35   0
 -15  -6  -1   33.60    9.80   0
  15  -6   1   35.06    8.83   0
  15   6   1   39.32    8.60   0
  15   6   1   44.90   12.94   0
 -15  -6  -1   29.25    8.56   0
 -15   6  -1   35.69    9.08   0
  15  -6   1   42.74    8.88   0
  15  -6   1   35.33    8.67   0
  16  -6   1   17.91   10.69   0
  16   6   1   18.24   11.95   0
 -16   6  -1   27.36    9.51   0
  16  -6   1   18.22    9.17   0
  16   6   1   16.76    9.03   0
 -16  -6  -1   21.72   10.22   0
  16  -6   1   20.21    9.43   0
 -16  -6  -1   18.36    8.90   0
  16  -7  -1    5.47    9.07   0
 -16   7   1  -10.26    9.44   0
 -16  -7   1    2.23    8.93   0
  16   7  -1    0.23    9.22   0
  16   7  -1    1.42   23.73   0
  16  -7  -1    7.61   11.29   0
  16   7  -1    0.56   22.90   0
  16  -7  -1    2.23    9.05   0
  15   7  -1    2.42   19.51   0
  15  -7  -1   -1.82    8.44   0
  15   7  -1   10.56    8.74   0
  15  -7  -1    5.92    8.48   0
 -15  -7   1    5.95    8.55   0
 -15   7   1    2.24    7.43   0
  15  -7  -1    7.24    9.15   0
  15   7  -1   -2.82   17.23   0
  14   7  -1    5.95    8.40   0
 -14   7   1    8.41    8.47   0
  14   7  -1    1.19   17.78   0
  14  -7  -1    3.21    8.04   0
 -14  -7   1    3.11    6.76   0
  14  -7  -1    1.96    8.75   0
  13  -7  -1    4.84    7.66   0
 -13  -7   1    4.85   13.07   0
  13  -7  -1    4.37    8.36   0
  13   7  -1    5.04   16.20   0
  13   7  -1    6.37    8.17   0
 -13   7   1    7.71    8.08   0
  12   7  -1    9.95   14.51   0
 -12   7   1   12.95    6.20   0
  12   7  -1   14.93    7.88   0
 -12  -7   1    8.50   12.44   0
  12  -7  -1    9.44    7.91   0
  12  -7  -1    6.52    7.21   0
 -11   7   1    4.98    7.25   0
  11   7  -1    2.74   14.04   0
  11  -7  -1    4.14    7.79   0
  11   7  -1    7.15    6.29   0
 -11  -7   1    0.56    6.30   0
 -11  -7   1    3.11   12.37   0
  11  -7  -1    2.39    7.00   0
  11  -7  -1    6.31    7.04   0
 -10  -7   1   15.72   11.35   0
  10   7  -1   15.25    7.29   0
  10   7  -1   11.57   13.28   0
  10  -7  -1    6.91    6.68   0
 -10   7   1   10.59    6.74   0
  10  -7  -1   14.91    7.39   0
  10  -7  -1   11.75    6.59   0
  -9  -7   1    4.67   10.56   0
  -9   7   1    3.46    6.42   0
   9   7  -1    5.82   12.76   0
  -9  -7   1    0.75    5.94   0
   9   7  -1   12.57    7.07   0
   9  -7  -1   -0.46    5.23   0
   9  -7  -1   11.05    7.18   0
   9  -7  -1   -1.64    6.51   0
   8   7  -1   14.43    6.69   0
  -8  -7   1    8.59    5.67   0
   8   7  -1   10.64   11.14   0
   8  -7  -1   12.98    6.81   0
   8  -7  -1    6.33    6.18   0
  -8   7   1   13.45    5.93   0
  -8  -7   1    8.72   10.00   0
   8  -7  -1   11.88    5.91   0
  -7  -7   1    3.85    6.74   0
  -7   7   1    8.64    5.61   0
   7   7  -1    5.96    6.42   0
   7   7  -1    7.24   10.99   0
  -7  -7   1    7.25    9.61   0
   7  -7  -1   10.37    4.63   0
   7  -7  -1    5.79    6.16   0
   7  -7  -1    7.29    5.44   0
   6  -7  -1   29.80    5.87   0
   6  -7  -1   29.18    5.34   0
  -6   7   1   30.06    5.36   0
  -6  -7   1   32.76    8.87   0
   6   7  -1   28.86    6.11   0
   6   7  -1   30.73   10.27   0
  -6  -7   1   25.00    6.42   0
   6  -7  -1   33.26    6.44   0
  -5   7   1    2.92    5.15   0
   5  -7  -1    8.85    5.17   0
   5   7  -1    7.48    8.99   0
  -5  -7   1    3.57    6.02   0
   5   7  -1    5.14    4.63   0
  -5  -7   1    7.02    6.79   0
   4  -7  -1   59.94    6.21   0
  -4   7   1   60.15    4.17   0
  -4  -7   1   59.84    7.61   0
  -4   7   1   54.61    5.90   0
   4  -7  -1   58.89    5.02   0
   4   7  -1   62.72    5.61   0
   4   7  -1   62.23    7.99   0
   3  -7  -1   15.45    6.03   0
  -3   7   1   10.84    4.76   0
  -3  -7   1   13.17    6.51   0
   3   7  -1    8.25    7.52   0
  -3  -7   1   11.34    5.57   0
   3  -7  -1   11.56    4.70   0
  -3   7   1   12.54    4.66   0
   3   7  -1   13.78    5.16   0
   2  -7  -1   88.90    4.90   0
   2   7  -1   86.01    6.77   0
   2  -7  -1   88.16    6.32   0
  -2   7   1   84.33    5.15   0
  -2  -7   1   85.93    5.52   0
  -2  -7   1   93.85    5.25   0
  -2  -7   1   86.04    6.76   0
  -2   7   1   85.03    4.17   0
   1   7  -1    3.32    6.06   0
  -1  -7   1    9.81    6.29   0
  -1   7   1    5.72    4.60   0
  -1   7   1    8.25    5.99   0
  -1  -7   1    8.41    4.86   0
   1  -7  -1    6.32    4.94   0
  -1  -7   1    6.92    4.61   0
   1  -7  -1    4.97    4.65   0
   0   7   1   88.03    6.49   0
   0   7   1   92.11    4.99   0
   0  -7   1   88.27    5.91   0
   0   7  -1   92.53    5.12   0
   0  -7  -1   96.75    6.32   0
   0  -7   1   88.35    4.82   0
   0  -7  -1   94.40    4.96   0
   1  -7   1    0.56    4.40   0
  -1  -7  -1    1.31    4.70   0
   1   7   1   -0.11    6.13   0
   1  -7   1   -0.37    6.19   0
   1  -7   1    0.14    5.72   0
  -1  -7  -1   -0.24    4.76   0
  -1   7  -1    2.17    4.52   0
  -2  -7  -1   28.84    4.98   0
  -2   7  -1   28.13    4.69   0
   2   7   1   30.43    6.35   0
   2  -7   1   25.55    5.24   0
  -2  -7  -1   25.61    4.14   0
   2  -7   1   26.71    4.95   0
   2  -7   1   24.95    4.58   0
  -2  -7  -1   28.14    5.81   0
   3  -7   1    0.31    5.09   0
   3   7   1    2.09    6.41   0
   3  -7   1    0.81    4.79   0
   3  -7   1   -0.06    4.98   0
  -3   7  -1    0.91    4.82   0
  -3  -7  -1   -1.61    5.17   0
  -3  -7  -1    1.24    5.16   0
  -3  -7  -1   -1.21    6.73   0
   4  -7   1   49.56    6.44   0
  -4   7  -1   51.76    5.92   0
   4  -7   1   44.84    5.23   0
   4   7   1   51.97    6.84   0
  -4  -7  -1   46.38    5.57   0
   4  -7   1   49.62    6.36   0
  -4  -7  -1   51.27    6.01   0
   4   7   1   50.90    4.51   0
  -5   7  -1   18.82    5.33   0
   5  -7   1   11.09    5.49   0
   5   7   1   16.60    6.94   0
  -5  -7  -1   14.23    6.20   0
   5  -7   1    9.18    6.46   0
  -5  -7  -1   12.44    5.78   0
   5  -7   1   13.18    6.49   0
   5   7   1   14.33    5.74   0
   6  -7   1   49.30    6.55   0
   6   7   1   51.41    6.05   0
  -6   7  -1   53.86    5.70   0
   6   7   1   58.02    8.31   0
  -6  -7  -1   52.49    7.50   0
  -6  -7  -1   64.69    6.08   0
   6  -7   1   48.00    5.82   0
   6  -7   1   48.93    6.65   0
   7   7   1   14.55    8.54   0
   7  -7   1   11.55    6.08   0
   7  -7   1    6.26    5.45   0
  -7  -7  -1    6.58    5.17   0
  -7   7  -1    9.93    5.96   0
  -7  -7  -1   12.54    7.59   0
   7  -7   1    9.12    5.47   0
   7   7   1   11.57    6.20   0
  -8   7  -1   25.54    6.29   0
   8  -7   1   26.20    6.93   0
   8  -7   1   21.07    6.31   0
  -8  -7  -1   26.14    7.99   0
   8   7   1   28.73    5.33   0
   8  -7   1   29.32    6.79   0
  -8  -7  -1   27.84    5.41   0
   8   7   1   26.59    7.82   0
   9   7   1    5.63    6.70   0
  -9  -7  -1   12.44    6.88   0
  -9   7  -1    9.47    6.73   0
   9  -7   1    6.52    7.00   0
   9   7   1    4.92    9.34   0
  -9  -7  -1    5.12    8.11   0
   9  -7   1    6.40    6.70   0
   9  -7   1    6.45    7.25   0
 -10   7  -1   13.76    7.29   0
  10   7   1    6.84    9.72   0
 -10  -7  -1   10.75    8.35   0
  10  -7   1    9.16    7.38   0
  10   7   1    8.87    6.97   0
  10  -7   1    4.54    7.21   0
  10  -7   1    7.40    7.06   0
 -11  -7  -1    6.11    8.81   0
  11  -7   1   -0.64    7.38   0
 -11   7  -1    4.38    6.30   0
  11   7   1    1.66    7.46   0
  11  -7   1    8.49    7.32   0
 -11  -7  -1   -1.16    7.64   0
  11   7   1    4.18   10.42   0
  11  -7   1    2.13    7.62   0
 -12  -7  -1    1.08    8.89   0
  12   7   1    4.30   10.82   0
  12  -7   1    4.93    7.71   0
  12  -7   1    4.75    7.85   0
  12   7   1   -1.61    6.30   0
 -12  -7  -1   -3.31    6.50   0
 -12   7  -1   -1.99    8.17   0
  13   7   1   10.47   12.58   0
 -13   7  -1    4.90    8.65   0
  13  -7   1    5.41    8.10   0
 -13  -7  -1    5.87    9.16   0
  13  -7   1    1.19    8.20   0
  13   7   1    2.83    6.33   0
  14  -7   1   -0.95    8.54   0
  14   7   1   -3.72    6.76   0
  14   7   1    1.67   11.62   0
 -14  -7  -1    7.50    9.40   0
  14  -7   1    6.98    8.52   0
 -14   7  -1    2.10    9.02   0
 -15  -7  -1   -1.03    8.56   0
  15   7   1    5.56   13.36   0
  15  -7   1   -0.05    8.82   0
  15  -7   1    8.62    8.99   0
 -15  -7  -1    3.67   10.97   0
  15  -7   1   -0.34    8.87   0
 -15   7  -1   -1.85    9.40   0
  15   7   1    7.38    8.59   0
  16   7   1   -0.07   12.29   0
  16  -7   1    6.65    9.28   0
  16  -7   1   -4.86    9.53   0
  16   7   1   -3.18    7.61   0
  16  -7   1   -2.65    9.27   0
 -16  -7  -1   -0.36    9.23   0
 -16  -7  -1    1.50   11.49   0
 -16   7  -1    4.24    9.74   0
  16  -8  -1   -4.41   10.01   0
  16  -8  -1    5.53    7.44   0
 -16   8   1    0.02    9.64   0
 -16  -8   1   -7.45    9.12   0
  16  -8  -1    3.44    9.23   0
  16   8  -1    2.65    9.40   0
 -15  -8   1   57.26    8.93   0
  15  -8  -1   66.02    8.74   0
  15   8  -1   66.75   25.13   0
  15  -8  -1   60.97    8.84   0
 -15   8   1   71.42    9.37   0
  15   8  -1   63.37   20.61   0
  15   8  -1   58.54    9.12   0
  15  -8  -1   71.87   10.99   0
 -14  -8   1    1.76    6.86   0
  14  -8  -1   -2.03    8.18   0
  14  -8  -1    2.32    8.10   0
  14   8  -1    6.46   18.87   0
  14   8  -1   -0.03    8.63   0
 -14   8   1   13.13    8.62   0
  14  -8  -1    1.22    8.88   0
 -13  -8   1  131.33   14.90   0
  13   8  -1  132.93   17.56   0
  13  -8  -1  135.23    9.04   0
 -13  -8   1  125.03    6.99   0
 -13   8   1  143.99    8.54   0
  13  -8  -1  129.49    8.12   0
  13   8  -1  133.21    8.67   0
  12   8  -1   16.74    8.02   0
 -12  -8   1   13.80   13.55   0
 -12   8   1    6.52    7.71   0
  12  -8  -1   13.04    8.15   0
  12  -8  -1   20.54    7.32   0
 -12  -8   1   11.14    6.57   0
  12   8  -1   15.05   14.93   0
 -11   8   1  328.60    8.24   0
  11  -8  -1  300.91    7.96   0
  11   8  -1  318.11   17.34   0
 -11  -8   1  302.31   13.61   0
  11   8  -1  295.92    8.63   0
  11  -8  -1  334.54    8.92   0
  10  -8  -1   23.40    7.61   0
 -10   8   1   28.47    6.92   0
 -10  -8   1   25.11   11.72   0
  10   8  -1   22.76   13.66   0
  10  -8  -1   18.98    6.76   0
  10   8  -1   24.68    7.47   0
   9  -8  -1  499.10    7.99   0
   9  -8  -1  519.47    8.81   0
   9  -8  -1  494.12    7.76   0
   9   8  -1  506.71   15.93   0
   9   8  -1  490.39    8.59   0
  -9   8   1  529.31    8.02   0
  -9  -8   1  513.90   13.46   0
  -8  -8   1   42.49   10.12   0
  -8  -8   1   51.52    7.09   0
  -8   8   1   43.28    5.99   0
   8  -8  -1   39.37    6.43   0
   8  -8  -1   42.55    7.12   0
   8   8  -1   40.82    6.77   0
   8   8  -1   38.99   11.57   0
   7   8  -1  764.87    8.57   0
  -7  -8   1  768.51    7.91   0
  -7   8   1  794.30    7.86   0
   7  -8  -1  765.44    7.52   0
   7  -8  -1  767.92    7.70   0
  -7  -8   1  799.34   13.11   0
   7  -8  -1  775.49    8.97   0
   7   8  -1  775.38   14.15   0
   6   8  -1   95.60    6.41   0
   6  -8  -1  104.31    6.85   0
   6  -8  -1  111.29    5.63   0
  -6  -8   1  107.10    5.54   0
   6   8  -1  101.18   10.02   0
   6  -8  -1  106.12    6.41   0
  -6  -8   1  103.36    9.34   0
  -6   8   1  102.67    5.67   0
  -5  -8   1 1167.77    9.40   0
   5  -8  -1 1135.59    8.75   0
  -5   8   1 1160.37    8.19   0
   5   8  -1 1148.58   14.34   0
  -5  -8   1 1138.33   11.76   0
   5   8  -1 1122.02    8.28   0
  -4   8   1  184.34    5.52   0
   4   8  -1  166.06    5.94   0
   4   8  -1  168.84    8.81   0
  -4  -8   1  173.36    8.15   0
  -4   8   1  172.57    6.51   0
   4  -8  -1  183.57    6.85   0
   4  -8  -1  178.98    5.48   0
   3   8  -1 1396.00   13.16   0
  -3  -8   1 1455.40    9.82   0
   3  -8  -1 1424.58   10.09   0
  -3   8   1 1361.06    9.81   0
  -3   8   1 1434.97    8.53   0
  -3  -8   1 1420.21   11.71   0
  -3  -8   1 1509.37    9.51   0
   3  -8  -1 1397.00    8.38   0
  -2  -8   1  442.54    6.86   0
  -2   8   1  454.87    6.20   0
   2  -8  -1  463.31    7.68   0
   2   8  -1  416.75    8.61   0
  -2  -8   1  435.27    8.34   0
  -2   8   1  440.60    7.53   0
  -2  -8   1  444.81    6.65   0
   2  -8  -1  448.22    6.08   0
  -1   8   1 1617.41    8.93   0
  -1  -8   1 1582.99    9.88   0
   1   8  -1 1595.65   12.19   0
   1  -8  -1 1593.09    8.81   0
  -1  -8   1 1642.79    9.66   0
  -1  -8   1 1599.23   11.15   0
   1  -8  -1 1655.69   10.70   0
  -1   8   1 1598.15   10.75   0
   0   8   1  624.30    8.44   0
   0   8  -1  636.23    7.28   0
   0  -8  -1  627.85    6.72   0
   0   8   1  634.58    6.75   0
   0  -8   1  603.69    6.89   0
   0  -8   1  594.78    8.08   0
   0  -8  -1  619.23    8.06   0
   1  -8   1 1183.76    9.71   0
  -1  -8  -1 1176.47    9.57   0
   1  -8   1 1156.47    8.37   0
  -1  -8  -1 1169.58    7.63   0
  -1   8  -1 1213.78    8.75   0
   1  -8   1 1202.06   10.37   0
   1   8   1 1169.57   10.15   0
  -2  -8  -1  583.94    6.80   0
   2  -8   1  545.28    8.22   0
   2  -8   1  552.03    7.01   0
  -2  -8  -1  530.05    6.64   0
  -2  -8  -1  552.80    7.78   0
  -2   8  -1  561.32    7.41   0
   2   8   1  554.21    8.60   0
   2  -8   1  533.87    6.63   0
  -3  -8  -1  884.55    7.67   0
   3  -8   1  898.12    8.12   0
   3  -8   1  921.48    9.21   0
  -3  -8  -1  891.65    8.93   0
  -3   8  -1  917.42    7.94   0
   3   8   1  896.75    9.88   0
  -3  -8  -1  938.75    7.86   0
   3  -8   1  877.39    7.77   0
  -4   8  -1  409.60    6.55   0
   4  -8   1  408.10    6.75   0
  -4  -8  -1  443.62    6.03   0
   4   8   1  427.42    9.45   0
  -4  -8  -1  409.60    7.58   0
  -4  -8  -1  410.38    6.69   0
   4  -8   1  407.14    7.63   0
   4  -8   1  389.60    6.43   0
   5   8   1  804.22    7.95   0
   5   8   1  810.41   10.93   0
   5  -8   1  801.51    7.99   0
  -5  -8  -1  788.90    7.17   0
  -5  -8  -1  825.19    9.80   0
   5  -8   1  789.33    7.88   0
  -5   8  -1  823.32    7.91   0
   5  -8   1  833.93    8.98   0
   6  -8   1  235.47    7.31   0
   6   8   1  246.94    8.40   0
  -6   8  -1  238.94    6.42   0
  -6  -8  -1  241.61    5.71   0
  -6  -8  -1  246.94    8.24   0
   6  -8   1  234.17    6.27   0
   6  -8   1  231.70    6.41   0
   6   8   1  249.48    6.62   0
  -7  -8  -1  475.55    9.29   0
   7  -8   1  459.57    7.54   0
   7  -8   1  474.84    8.33   0
  -7   8  -1  494.27    7.50   0
  -7  -8  -1  463.73    7.66   0
   7   8   1  453.51    7.59   0
   7   8   1  449.97    9.41   0
   7  -8   1  476.92    7.07   0
   8  -8   1  197.72    7.03   0
   8  -8   1  209.79    6.49   0
  -8  -8  -1  210.97    8.63   0
   8   8   1  208.38    6.00   0
   8   8   1  199.60    9.85   0
  -8  -8  -1  215.94    7.16   0
   8  -8   1  218.61    7.51   0
  -8   8  -1  216.37    7.01   0
  -9   8  -1  305.09    7.76   0
   9   8   1  277.91    7.56   0
   9  -8   1  275.37    7.60   0
  -9  -8  -1  292.07    9.38   0
  -9  -8  -1  268.97    6.54   0
   9  -8   1  296.64    8.27   0
   9  -8   1  292.93    8.03   0
   9   8   1  270.58   10.64   0
 -10  -8  -1  168.44    9.18   0
 -10   8  -1  171.49    7.74   0
  10   8   1  137.42    6.29   0
  10  -8   1  158.52    8.07   0
  10   8   1  151.40   10.56   0
  10  -8   1  160.83    7.79   0
 -11  -8  -1  147.55    6.73   0
  11  -8   1  163.07    8.28   0
  11  -8   1  149.98    7.95   0
 -11   8  -1  166.08    8.26   0
 -11  -8  -1  141.42    9.53   0
  11   8   1  138.68   11.31   0
  11   8   1  142.76    6.59   0
 -12   8  -1   93.40    8.39   0
 -12  -8  -1   75.64    8.22   0
  12  -8   1   75.45    8.09   0
  12   8   1   71.69    7.98   0
 -12  -8  -1   81.56    9.54   0
  12  -8   1   84.32    8.30   0
  12   8   1   79.36   11.41   0
  13  -8   1   66.43    8.48   0
 -13   8  -1   74.58    9.01   0
 -13  -8  -1   59.79    9.69   0
  13   8   1   60.82    8.23   0
  13  -8   1   56.84    8.30   0
 -13  -8  -1   54.83    8.42   0
  13  -8   1   57.34    8.30   0
  13   8   1   61.83   11.86   0
  14  -8   1   31.49    7.08   0
 -14  -8  -1   32.17    9.78   0
  14   8   1   24.36    7.02   0
 -14   8  -1   38.83    9.31   0
  14  -8   1   29.30    8.77   0
  14  -8   1   19.12    8.62   0
 -14  -8  -1   37.02    8.62   0
  14   8   1   36.17   12.13   0
 -15  -8  -1   20.33   11.47   0
  15  -8   1   24.01    9.06   0
  15   8   1   27.79   12.50   0
 -15  -8  -1   21.72    8.96   0
 -15   8  -1   22.43    9.70   0
  15  -8   1   21.77    9.09   0
  15  -8   1   28.36    9.31   0
  15   8   1   18.74    8.95   0
 -15   9   1   11.83    9.42   0
 -15  -9   1    2.55    7.34   0
  15  -9  -1   -1.63    9.53   0
  15  -9  -1    0.78    8.63   0
  15  -9  -1    2.48    7.20   0
  15   9  -1  -14.90    9.20   0
  14  -9  -1   32.10    8.33   0
  14  -9  -1   29.74    9.26   0
  14  -9  -1   37.92    8.31   0
 -14  -9   1   35.65    7.11   0
  14   9  -1   24.63    8.83   0
 -14   9   1   42.91    8.74   0
  14   9  -1   35.36   22.61   0
 -13  -9   1    9.89    6.81   0
  13   9  -1    0.91   17.55   0
  13  -9  -1    3.21    8.70   0
 -13   9   1    4.86    6.75   0
 -13  -9   1    1.53   15.17   0
  13   9  -1    1.25    8.48   0
  13  -9  -1   -1.35    7.89   0
  13  -9  -1    3.39    7.76   0
 -12  -9   1   68.26   14.30   0
  12   9  -1   71.42   16.54   0
  12   9  -1   59.93    6.88   0
 -12   9   1   67.36    7.94   0
  12  -9  -1   68.36    7.59   0
  12  -9  -1   78.77    8.49   0
 -12  -9   1   66.08    6.91   0
  11  -9  -1    6.44    7.92   0
  11  -9  -1    9.08    7.07   0
  11   9  -1    2.19    7.81   0
  11   9  -1    6.32   15.43   0
 -11   9   1   11.86    7.15   0
 -11  -9   1    4.00   12.91   0
  10  -9  -1  111.62    7.97   0
 -10  -9   1  109.48    6.56   0
 -10   9   1  114.13    6.99   0
 -10  -9   1  115.20   11.73   0
  10   9  -1  108.01    7.65   0
  10   9  -1  110.98   13.42   0
  10  -9  -1  114.06    7.14   0
   9  -9  -1   18.50    7.26   0
   9  -9  -1   16.88    6.69   0
   9  -9  -1   15.96    5.15   0
  -9  -9   1   12.84   10.53   0
   9   9  -1   12.07    7.13   0
   9   9  -1   16.88   12.26   0
  -9   9   1   18.73    6.36   0
  -8  -9   1  187.07    9.88   0
   8   9  -1  179.37   12.56   0
  -8  -9   1  183.39    6.18   0
   8  -9  -1  177.61    6.86   0
  -8   9   1  171.87    6.56   0
   8   9  -1  180.59    7.19   0
   8  -9  -1  177.03    7.53   0
   7  -9  -1    7.31    6.30   0
  -7  -9   1    8.62    6.75   0
   7   9  -1    4.21    6.34   0
   7   9  -1    6.78   11.05   0
  -7  -9   1    6.13    8.34   0
  -7   9   1   10.14    5.54   0
   7  -9  -1    6.59    4.55   0
   7  -9  -1    6.99    6.78   0
  -6  -9   1  263.49    9.08   0
   6  -9  -1  272.41    5.95   0
   6   9  -1  261.06    6.76   0
  -6   9   1  262.24    6.07   0
   6  -9  -1  253.66    6.02   0
   6  -9  -1  254.37    7.26   0
  -6  -9   1  266.79    7.04   0
   6   9  -1  262.24   10.97   0
   5  -9  -1   -0.13    5.08   0
   5   9  -1    2.32    8.23   0
   5  -9  -1    0.77    5.17   0
  -5  -9   1    1.69    5.97   0
  -5  -9   1    0.56    7.52   0
   5   9  -1    1.45    5.62   0
  -5   9   1    6.27    5.08   0
   4   9  -1  450.78    9.98   0
  -4  -9   1  483.22    7.23   0
  -4  -9   1  457.74    8.53   0
   4  -9  -1  467.00    7.59   0
  -4   9   1  478.42    6.25   0
   4  -9  -1  464.05    6.19   0
  -4   9   1  462.42    6.47   0
   3  -9  -1   13.42    6.17   0
  -3   9   1   11.00    4.82   0
  -3  -9   1   13.01    5.46   0
   3   9  -1   10.37    6.80   0
  -3  -9   1    9.31    5.78   0
  -3  -9   1   12.62    5.17   0
   3  -9  -1   15.67    4.77   0
  -3   9   1   15.60    6.01   0
  -2  -9   1  653.04    7.02   0
   2  -9  -1  626.19    6.47   0
   2   9  -1  626.25    9.25   0
  -2  -9   1  639.82    8.15   0
  -2   9   1  616.70    7.90   0
   2  -9  -1  635.98    7.97   0
  -2  -9   1  639.14    7.30   0
  -2   9   1  629.54    6.54   0
   1   9  -1  136.42    7.15   0
  -1   9   1  148.08    5.25   0
   1  -9  -1  147.98    6.55   0
   1  -9  -1  139.65    4.39   0
  -1  -9   1  140.35    5.27   0
  -1  -9   1  138.74    5.59   0
  -1   9   1  142.87    6.61   0
  -1  -9   1  133.21    6.35   0
   0  -9  -1  643.88    7.85   0
   0  -9  -1  633.63    6.62   0
   0   9   1  625.66    7.39   0
   0  -9   1  640.71    8.03   0
   0   9   1  651.41    6.70   0
   0  -9   1  633.71    6.79   0
  -1  -9  -1  157.59    6.44   0
  -1   9  -1  156.97    5.48   0
   1  -9   1  146.93    6.40   0
   1  -9   1  150.64    6.89   0
   1   9   1  159.58    6.91   0
   1  -9   1  151.23    5.27   0
  -1  -9  -1  163.40    4.59   0
   2  -9   1  576.84    6.61   0
  -2   9  -1  600.64    6.85   0
  -2  -9  -1  600.16    7.88   0
   2   9   1  583.74    8.57   0
   2  -9   1  594.78    7.78   0
  -2  -9  -1  600.94    6.05   0
   2  -9   1  611.14    7.46   0
  -2  -9  -1  582.16    6.66   0
   3   9   1   50.43    6.85   0
   3  -9   1   42.66    5.02   0
   3  -9   1   43.48    6.22   0
  -3  -9  -1   47.34    6.06   0
  -3  -9  -1   47.00    5.32   0
  -3   9  -1   45.40    5.14   0
  -3  -9  -1   50.55    4.37   0
   3  -9   1   44.58    6.53   0
   4  -9   1  390.88    7.59   0
   4  -9   1  373.52    6.26   0
   4   9   1  378.52    8.23   0
  -4  -9  -1  389.91    6.47   0
  -4  -9  -1  398.94    8.01   0
  -4  -9  -1  416.05    6.52   0
   4  -9   1  381.50    6.47   0
  -4   9  -1  391.11    6.31   0
   5  -9   1   58.26    5.59   0
  -5  -9  -1   70.90    7.47   0
   5   9   1   60.51    7.54   0
   5  -9   1   62.32    6.67   0
  -5   9  -1   67.34    5.46   0
  -5  -9  -1   56.89    5.86   0
   5  -9   1   57.56    5.52   0
   6  -9   1  286.23    6.43   0
  -6  -9  -1  294.61    7.43   0
  -6   9  -1  311.60    6.53   0
  -6  -9  -1  303.17    6.76   0
   6  -9   1  303.14    7.48   0
   6   9   1  304.78    9.59   0
   6   9   1  299.44    6.72   0
   6  -9   1  304.66    7.54   0
   7  -9   1   98.41    6.99   0
  -7  -9  -1   97.07    6.53   0
   7  -9   1   85.79    6.27   0
   7   9   1   98.11    6.52   0
   7  -9   1   94.59    7.13   0
   7   9   1   96.37    8.10   0
  -7  -9  -1   95.94    6.99   0
  -7   9  -1   98.87    6.28   0
  -8  -9  -1  208.67    8.58   0
  -8  -9  -1  209.81    7.18   0
   8   9   1  209.52    7.06   0
   8   9   1  211.46   10.06   0
   8  -9   1  208.78    7.77   0
  -8   9  -1  225.66    6.93   0
   8  -9   1  217.95    7.57   0
   9   9   1   74.17   10.11   0
  -9   9  -1   80.19    6.93   0
  -9  -9  -1   78.16    8.66   0
  -9  -9  -1   76.58    6.00   0
   9  -9   1   78.53    7.70   0
   9  -9   1   73.55    6.86   0
   9  -9   1   75.73    7.50   0
   9   9   1   72.16    5.89   0
  10  -9   1   72.13    7.88   0
  10   9   1   72.64    7.38   0
 -10   9  -1   81.93    7.41   0
  10   9   1   60.98   10.66   0
 -10  -9  -1   72.70    8.92   0
  10  -9   1   73.82    7.54   0
 -10  -9  -1   68.48    7.50   0
  11  -9   1   45.80    6.49   0
 -11   9  -1   57.51    7.64   0
 -11  -9  -1   46.55    9.21   0
  11   9   1   57.14   12.29   0
  11   9   1   42.35    7.74   0
 -11  -9  -1   51.26    6.50   0
  11  -9   1   46.86    7.62   0
  12  -9   1   18.74    7.95   0
  12   9   1   23.10   11.49   0
  12  -9   1   19.81    7.78   0
  12  -9   1   29.86    8.21   0
 -12   9  -1   28.27    8.15   0
  12   9   1   22.04    7.93   0
 -12  -9  -1   23.30    9.42   0
 -12  -9  -1   31.02    8.11   0
 -13  -9  -1   26.48    9.74   0
  13   9   1   25.85    8.18   0
  13   9   1   28.89   13.46   0
 -13   9  -1   33.04    8.87   0
 -13  -9  -1   28.71    8.42   0
  13  -9   1   22.90    8.37   0
  13  -9   1   20.88    8.24   0
  13  -9   1   26.87    8.59   0
  14  -9   1   14.23    8.68   0
 -14   9  -1   21.39    9.49   0
  14  -9   1   11.22    8.81   0
  14   9   1   14.66    7.03   0
  14  -9   1   13.67    8.92   0
  14   9   1   20.68   12.39   0
 -14  -9  -1   21.65    8.70   0
 -14  -9  -1   11.27   11.17   0
 -15  -9  -1    6.92    9.11   0
  15  -9   1    9.91    9.16   0
  15   9   1   20.63   14.40   0
  15  -9   1   10.42    7.73   0
 -15  -9  -1    9.77   11.66   0
  15  -9   1    8.58    9.24   0
  15   9   1   13.93    9.03   0
 -15   9  -1    7.42    9.95   0
  15 -10  -1   20.15    9.02   0
 -15  10   1   27.19    9.63   0
  15 -10  -1   18.55    9.98   0
 -15 -10   1   21.87    9.46   0
  15 -10  -1   20.67    9.05   0
  15  10  -1   28.26    9.51   0
  14 -10  -1   -0.55    9.48   0
  14  10  -1    2.74    9.00   0
 -14  10   1    0.68    7.32   0
  14 -10  -1    0.66    8.39   0
  14 -10  -1    4.95    8.38   0
 -14 -10   1    5.21    8.82   0
  13  10  -1   41.09    7.12   0
  13  10  -1   49.05   18.99   0
  13 -10  -1   44.95    7.98   0
 -13 -10   1   49.10    8.67   0
  13 -10  -1   42.42    8.07   0
 -13  10   1   48.86    8.47   0
 -13 -10   1   45.51   16.66   0
  13 -10  -1   56.97    8.98   0
  12  10  -1    8.15    8.26   0
 -12 -10   1   -1.62    8.35   0
  12  10  -1    1.03   16.45   0
  12 -10  -1    9.28    8.41   0
 -12  10   1    0.35    6.31   0
  12 -10  -1    1.36    7.50   0
  12 -10  -1   -0.93    7.47   0
 -12 -10   1    5.48   14.31   0
  11 -10  -1   85.70    7.28   0
  11  10  -1   87.91   16.08   0
 -11 -10   1   89.08    8.20   0
  11 -10  -1   85.69    8.34   0
 -11  10   1   92.66    6.24   0
 -11 -10   1   83.96   12.82   0
  11  10  -1   80.83    6.66   0
  11 -10  -1   80.92    7.43   0
  10 -10  -1   -1.14    6.34   0
  10 -10  -1   10.20    6.65   0
  10  10  -1    1.35    6.13   0
 -10 -10   1    9.18    7.66   0
 -10  10   1    5.75    6.78   0
  10 -10  -1    4.66    6.92   0
  10  10  -1    2.37   14.06   0
 -10 -10   1    4.67   11.00   0
   9 -10  -1  155.39    7.22   0
  -9 -10   1  157.34   11.18   0
   9 -10  -1  146.12    5.58   0
   9 -10  -1  149.50    7.92   0
  -9 -10   1  151.47    7.72   0
   9  10  -1  152.42    7.47   0
   9  10  -1  147.15   14.13   0
  -9  10   1  159.46    6.81   0
  -8 -10   1    9.61    9.60   0
   8 -10  -1   19.41    7.16   0
  -8  10   1   12.29    6.05   0
  -8 -10   1    8.08    7.03   0
   8 -10  -1   18.08    5.38   0
   8  10  -1   11.50   11.83   0
   8  10  -1    7.46    6.71   0
   7 -10  -1  244.28    7.71   0
   7 -10  -1  243.82    6.08   0
   7  10  -1  235.22    7.00   0
  -7 -10   1  248.44    7.29   0
  -7 -10   1  239.27    8.61   0
   7  10  -1  241.60   11.43   0
   7 -10  -1  243.45    6.23   0
  -7  10   1  232.85    6.32   0
  -6  10   1   38.05    5.52   0
   6 -10  -1   35.32    6.31   0
  -6 -10   1   32.45    6.45   0
  -6 -10   1   33.13    8.04   0
   6  10  -1   30.80    9.04   0
   6 -10  -1   32.58    6.67   0
   6 -10  -1   39.52    5.44   0
   6  10  -1   27.36    5.04   0
  -5 -10   1  459.89    8.67   0
   5 -10  -1  463.99    7.77   0
   5  10  -1  453.28   10.43   0
   5 -10  -1  450.84    6.34   0
  -5  10   1  471.09    6.48   0
  -5 -10   1  460.95    7.41   0
   4 -10  -1   54.98    6.50   0
   4  10  -1   46.79    8.62   0
  -4  10   1   61.14    6.27   0
  -4 -10   1   61.37    5.88   0
  -4 -10   1   63.32    7.02   0
  -4 -10   1   59.98    5.58   0
   4 -10  -1   65.06    5.06   0
  -4  10   1   66.51    5.16   0
  -3 -10   1  612.12    8.84   0
   3 -10  -1  603.61    7.97   0
   3 -10  -1  604.57    6.47   0
  -3  10   1  593.83    7.81   0
   3  10  -1  606.77   10.47   0
  -3 -10   1  641.99    7.05   0
  -3  10   1  610.60    6.56   0
  -3 -10   1  607.54    7.37   0
   2  10  -1  102.44    7.20   0
  -2  10   1  109.56    5.11   0
  -2 -10   1   99.96    5.65   0
  -2  10   1  107.37    5.36   0
  -2 -10   1  104.31    5.30   0
   2 -10  -1  107.34    5.41   0
  -2 -10   1  110.97    7.09   0
   2 -10  -1  110.60    5.06   0
   1 -10  -1  465.56    7.43   0
  -1 -10   1  439.90    6.56   0
  -1 -10   1  459.31    6.26   0
  -1  10   1  451.60    7.56   0
   1  10  -1  446.51    8.32   0
   1 -10  -1  448.41    6.02   0
  -1 -10   1  462.86    8.14   0
  -1  10   1  444.49    5.38   0
   0 -10  -1  154.03    5.39   0
   0 -10   1  151.21    5.26   0
   0 -10  -1  159.13    5.21   0
   0 -10   1  159.02    6.43   0
   0  10   1  161.68    5.30   0
   0  10   1  151.38    6.67   0
  -1 -10  -1  349.38    7.02   0
  -1 -10  -1  367.26    5.92   0
   1  10   1  345.23    7.61   0
  -1  10  -1  362.69    6.21   0
   1 -10   1  364.55    7.09   0
   1 -10   1  355.88    5.90   0
   1 -10   1  358.62    7.81   0
  -2 -10  -1  133.82    5.30   0
   2 -10   1  126.09    6.39   0
  -2 -10  -1  138.46    5.35   0
   2 -10   1  132.21    5.17   0
   2  10   1  128.16    7.02   0
  -2  10  -1  134.26    5.43   0
   2 -10   1  127.30    6.93   0
  -2 -10  -1  129.32    6.34   0
  -3 -10  -1  330.60    5.39   0
   3 -10   1  365.59    7.65   0
   3 -10   1  352.33    6.06   0
   3 -10   1  357.29    7.25   0
  -3 -10  -1  346.49    7.19   0
   3  10   1  343.13    8.08   0
  -3 -10  -1  357.02    5.36   0
  -3  10  -1  353.11    6.21   0
   4  10   1  134.49    7.54   0
   4 -10   1  122.30    6.74   0
  -4 -10  -1  131.01    5.78   0
  -4 -10  -1  144.96    4.89   0
   4 -10   1  132.32    5.49   0
  -4  10  -1  134.17    5.57   0
  -4 -10  -1  137.02    6.46   0
   4 -10   1  133.12    5.84   0
   5 -10   1  330.67    7.56   0
  -5 -10  -1  353.30    6.71   0
   5  10   1  323.88    8.62   0
  -5  10  -1  354.04    7.24   0
   5 -10   1  365.92    7.73   0
   5 -10   1  325.27    6.37   0
  -5 -10  -1  331.02    6.64   0
  -5 -10  -1  330.99    7.47   0
   6  10   1  102.00    8.00   0
   6 -10   1  109.33    6.93   0
  -6 -10  -1  108.51    6.13   0
   6 -10   1  108.72    6.99   0
   6 -10   1  101.02    5.86   0
  -6  10  -1  109.35    5.97   0
  -6 -10  -1  107.27    7.68   0
   7 -10   1  308.30    6.92   0
   7 -10   1  308.55    7.96   0
   7  10   1  295.30    7.09   0
  -7 -10  -1  278.68    6.11   0
   7  10   1  296.49   10.37   0
  -7  10  -1  317.60    7.01   0
  -7 -10  -1  288.29    7.77   0
   7 -10   1  316.42    7.78   0
  -8 -10  -1   81.73    8.10   0
   8  10   1   82.97    9.82   0
  -8 -10  -1   80.21    6.81   0
  -8  10  -1   80.87    6.52   0
   8  10   1   83.89    6.76   0
   8 -10   1   79.07    7.26   0
   8 -10   1   72.39    6.17   0
   9 -10   1  166.32    7.20   0
  -9  10  -1  186.82    7.36   0
   9 -10   1  180.13    6.79   0
   9 -10   1  180.32    7.81   0
  -9 -10  -1  161.04    7.39   0
   9  10   1  161.05    7.29   0
  -9 -10  -1  175.58    8.96   0
   9  10   1  171.19   10.83   0
  10 -10   1   54.53    7.18   0
 -10  10  -1   57.52    7.26   0
 -10 -10  -1   50.60    7.52   0
  10  10   1   51.90   10.80   0
  10 -10   1   54.95    7.57   0
 -10 -10  -1   57.36    8.75   0
  10 -10   1   54.66    6.55   0
  10  10   1   51.52    7.36   0
 -11  10  -1   63.55    7.74   0
  11  10   1   50.83   11.37   0
  11 -10   1   59.23    7.82   0
 -11 -10  -1   59.64    7.87   0
 -11 -10  -1   53.82    9.31   0
  11 -10   1   65.06    8.22   0
  11  10   1   53.38    7.72   0
  11 -10   1   56.01    7.56   0
 -12 -10  -1   29.73    6.71   0
 -12 -10  -1   23.75    9.64   0
 -12  10  -1   44.97    8.23   0
  12 -10   1   34.91    6.87   0
  12 -10   1   33.74    6.48   0
  12  10   1   28.32   11.93   0
  12 -10   1   35.09    8.05   0
  12  10   1   21.07    8.06   0
  13 -10   1   21.05    8.36   0
 -13 -10  -1   28.73   11.18   0
  13  10   1   32.32    8.52   0
  13 -10   1   25.19    8.47   0
 -13 -10  -1   24.44    8.64   0
 -13  10  -1   27.01    8.99   0
  13  10   1   21.91   12.38   0
  13 -10   1   37.38    8.79   0
  14 -10   1   19.55    8.93   0
  14  10   1    7.71   12.87   0
  14  10   1    7.11    7.11   0
  14 -10   1   10.76    8.81   0
 -14 -10  -1   11.44    7.41   0
  14 -10   1   14.63    9.12   0
 -14 -10  -1   10.74   10.43   0
 -14  10  -1   17.16    9.63   0
  15 -10   1   20.31    9.78   0
  15  10   1   13.81   13.32   0
  15  10   1    6.22    7.66   0
 -15 -10  -1   12.38   12.05   0
  15 -10   1    8.85    9.43   0
  15 -10   1   14.24    9.45   0
 -15 -10  -1   20.17    9.43   0
 -15  10  -1    9.61   10.33   0
 -14  11   1   63.65    9.42   0
  14 -11  -1   67.89    9.79   0
 -14 -11   1   54.28    7.70   0
  14  11  -1   49.61    7.83   0
  14 -11  -1   54.14    8.84   0
  14 -11  -1   55.54    8.82   0
  13  11  -1    1.80    8.83   0
  13  11  -1    1.69   19.39   0
 -13 -11   1    4.00    8.90   0
 -13 -11   1    4.12   18.19   0
  13 -11  -1   -5.98    9.17   0
 -13  11   1   -4.09    8.44   0
  13 -11  -1    1.83    8.08   0
  13 -11  -1    9.27    8.04   0
  12 -11  -1  140.03    9.02   0
  12  11  -1  134.86    8.84   0
 -12  11   1  150.37    8.30   0
 -12 -11   1  142.98    8.94   0
  12  11  -1  138.03   17.30   0
  12 -11  -1  126.98    6.58   0
  12 -11  -1  140.59    8.14   0
 -12 -11   1  139.41   15.69   0
 -11 -11   1    7.72    6.68   0
 -11  11   1   10.44    7.30   0
  11 -11  -1    7.13    8.19   0
 -11 -11   1    6.59   12.72   0
  11  11  -1    5.17   14.86   0
  11  11  -1    8.31    7.99   0
  11 -11  -1    6.05    5.76   0
  11 -11  -1   12.11    7.40   0
 -10 -11   1  230.53   12.40   0
  10  11  -1  213.87    8.14   0
 -10 -11   1  221.52    8.35   0
  10 -11  -1  219.30    6.55   0
 -10  11   1  225.82    7.53   0
  10  11  -1  209.56   14.43   0
  10 -11  -1  216.31    7.34   0
  10 -11  -1  219.88    7.18   0
   9  11  -1   27.55    7.26   0
   9 -11  -1   26.49    7.10   0
   9 -11  -1   30.01    6.40   0
   9 -11  -1   29.30    7.74   0
  -9  11   1   29.30    5.32   0
  -9 -11   1   31.09    7.39   0
  -9 -11   1   30.05   10.54   0
   9  11  -1   29.77   12.78   0
   8  11  -1  398.44   13.16   0
  -8  11   1  410.11    7.23   0
   8 -11  -1  403.47    7.94   0
   8 -11  -1  381.78    7.09   0
  -8 -11   1  413.83    8.27   0
  -8 -11   1  405.27   10.79   0
   8  11  -1  391.75    7.88   0
   8 -11  -1  405.06    8.47   0
   7  11  -1   18.23    9.59   0
   7  11  -1   20.21    6.46   0
  -7  11   1   22.03    5.85   0
   7 -11  -1   26.53    7.10   0
   7 -11  -1   21.43    5.75   0
   7 -11  -1   17.95    6.73   0
  -7 -11   1   25.44    6.79   0
  -7 -11   1   25.21    8.39   0
   6 -11  -1  562.73    6.97   0
   6  11  -1  546.86   11.62   0
   6 -11  -1  556.19    8.42   0
   6 -11  -1  551.90    6.88   0
  -6 -11   1  577.53    7.94   0
  -6 -11   1  559.37    9.37   0
  -6  11   1  565.09    7.10   0
  -5 -11   1   31.08    5.91   0
  -5 -11   1   38.61    7.05   0
  -5 -11   1   43.07    6.22   0
   5 -11  -1   41.73    6.63   0
  -5  11   1   42.86    5.38   0
   5 -11  -1   38.33    5.29   0
   5  11  -1   32.43    8.89   0
  -4  11   1  624.76    8.01   0
  -4 -11   1  630.96    9.00   0
   4  11  -1  622.14   10.97   0
   4 -11  -1  630.86    7.22   0
  -4 -11   1  621.53    7.63   0
   4 -11  -1  636.01    6.75   0
  -4  11   1  647.48    6.85   0
  -4 -11   1  675.78    7.31   0
  -3 -11   1  125.64    6.44   0
  -3  11   1  137.61    5.41   0
   3 -11  -1  137.69    6.83   0
   3  11  -1  121.53    8.82   0
  -3 -11   1  135.91    5.74   0
  -3  11   1  129.75    6.74   0
   3 -11  -1  139.79    5.30   0
  -3 -11   1  131.94    5.94   0
  -2  11   1  825.76    7.08   0
   2 -11  -1  807.26    6.95   0
  -2 -11   1  826.91    8.62   0
   2 -11  -1  832.24    8.50   0
  -2 -11   1  834.66    7.41   0
  -2  11   1  791.05    8.47   0
   2  11  -1  804.56    9.89   0
  -2 -11   1  804.64    7.69   0
   1  11  -1  233.37    7.86   0
   1 -11  -1  271.62    5.63   0
   1 -11  -1  245.34    6.95   0
  -1  11   1  239.68    7.17   0
  -1  11   1  254.66    4.88   0
  -1 -11   1  246.05    5.81   0
  -1 -11   1  253.10    7.75   0
  -1 -11   1  222.12    5.15   0
   0  11   1  873.79    6.57   0
   0 -11   1  876.89    8.64   0
   0 -11   1  880.97    7.41   0
   0 -11  -1  893.80    7.18   0
   0  11   1  860.19    9.00   0
   0 -11  -1  887.40    8.51   0
   1 -11   1  282.53    7.86   0
  -1 -11  -1  301.00    7.05   0
  -1  11  -1  308.41    6.18   0
   1 -11   1  290.43    5.86   0
   1  11   1  298.09    7.71   0
  -1 -11  -1  321.89    5.94   0
   1 -11   1  290.84    7.13   0
  -1 -11  -1  291.23    5.90   0
  -2  11  -1  796.86    7.45   0
  -2 -11  -1  725.98    7.02   0
   2 -11   1  754.64    7.04   0
  -2 -11  -1  749.75    8.21   0
   2 -11   1  762.44    8.31   0
   2  11   1  746.24    9.24   0
   2 -11   1  789.72    9.02   0
  -2 -11  -1  764.91    6.40   0
   3 -11   1  202.50    7.01   0
   3 -11   1  195.56    5.64   0
   3  11   1  206.56    7.91   0
  -3  11  -1  209.75    5.83   0
  -3 -11  -1  227.07    5.96   0
   3 -11   1  206.36    7.41   0
  -3 -11  -1  192.17    4.99   0
  -3 -11  -1  204.20    6.81   0
   4 -11   1  634.68    8.51   0
  -4  11  -1  621.07    7.12   0
  -4 -11  -1  573.70    6.98   0
   4 -11   1  583.78    6.90   0
  -4 -11  -1  617.82    6.26   0
   4  11   1  596.49    9.41   0
  -4 -11  -1  611.62    8.90   0
   4 -11   1  613.10    8.25   0
  -5 -11  -1  179.44    6.27   0
   5  11   1  162.40    8.16   0
  -5  11  -1  168.70    6.06   0
  -5 -11  -1  163.88    6.24   0
   5 -11   1  152.54    7.37   0
   5 -11   1  154.33    5.93   0
  -5 -11  -1  167.18    6.81   0
   5 -11   1  159.74    7.07   0
   6 -11   1  420.78    8.02   0
  -6 -11  -1  443.59    7.26   0
   6 -11   1  414.29    6.95   0
  -6 -11  -1  409.15    7.14   0
  -6  11  -1  434.89    7.05   0
  -6 -11  -1  412.73    8.62   0
   6  11   1  405.73   10.52   0
   6 -11   1  445.40    8.16   0
   7 -11   1  160.45    6.57   0
   7 -11   1  159.41    7.54   0
  -7 -11  -1  170.94    6.83   0
  -7 -11  -1  172.29    8.21   0
   7 -11   1  165.57    7.62   0
  -7  11  -1  176.60    6.62   0
   7  11   1  176.56   10.12   0
  -8  11  -1  251.43    7.13   0
   8 -11   1  238.82    7.02   0
  -8 -11  -1  231.57    7.29   0
   8 -11   1  247.29    7.97   0
   8  11   1  233.07   10.84   0
  -8 -11  -1  238.40    8.73   0
   8 -11   1  250.98    7.94   0
  -9  11  -1  120.72    7.10   0
   9  11   1  108.81    7.37   0
   9  11   1  117.31   11.01   0
  -9 -11  -1  116.63    8.85   0
  -9 -11  -1  115.15    7.40   0
   9 -11   1  120.24    8.02   0
   9 -11   1  112.41    7.78   0
   9 -11   1  103.73    7.05   0
  10  11   1  113.19   11.42   0
 -10  11  -1  121.84    7.53   0
  10 -11   1  123.45    7.46   0
 -10 -11  -1  114.75    6.52   0
  10 -11   1  126.10    8.30   0
 -10 -11  -1  118.08    8.06   0
  10  11   1  110.96    6.44   0
  10 -11   1  127.57    8.00   0
  11 -11   1   52.96    7.74   0
 -11 -11  -1   60.42    9.52   0
  11  11   1   56.29    7.92   0
 -11 -11  -1   61.92    7.98   0
  11  11   1   67.20   13.28   0
 -11  11  -1   65.80    7.90   0
  11 -11   1   60.93    8.47   0
  11 -11   1   52.39    8.12   0
 -12 -11  -1   56.71    8.49   0
  12  11   1   62.22   13.99   0
 -12 -11  -1   64.04    9.95   0
  12 -11   1   74.19    8.73   0
  12 -11   1   76.91    6.93   0
  12  11   1   59.33    6.84   0
 -12  11  -1   62.48    8.43   0
  12 -11   1   58.97    8.13   0
 -13 -11  -1   25.67    7.21   0
  13  11   1   30.92   14.45   0
 -13 -11  -1   33.80   10.40   0
  13 -11   1   32.27    9.09   0
 -13  11  -1   31.58    9.13   0
  13  11   1   36.71    8.71   0
  13 -11   1   26.03    8.55   0
  13 -11   1   28.71    7.16   0
 -14 -11  -1   22.59   12.03   0
  14  11   1   30.87   14.81   0
  14 -11   1   27.10    9.54   0
 -14  11  -1   24.02   10.01   0
  14 -11   1   22.98    9.18   0
  14 -11   1   21.18    9.18   0
  14  11   1   21.17    7.43   0
 -14 -11  -1   21.66    9.30   0
  14 -12  -1   -3.60    7.27   0
 -14  12   1   10.81    9.47   0
 -14 -12   1    0.11    9.55   0
  14 -12  -1    0.98    8.90   0
  14 -12  -1    3.12    9.96   0
  14  12  -1   -1.35    7.88   0
  13  12  -1    8.15    9.11   0
 -13  12   1   13.29    8.64   0
  13 -12  -1   11.90    7.75   0
 -13 -12   1    7.41    9.11   0
  13  12  -1    8.50   21.29   0
  13 -12  -1    8.85    6.81   0
  13 -12  -1   10.95    8.29   0
 -13 -12   1    7.14   18.84   0
  12 -12  -1    4.05    7.68   0
  12 -12  -1    0.37    7.93   0
 -12 -12   1   -2.09    8.71   0
  12 -12  -1    7.78    8.83   0
  12  12  -1   -0.28   16.68   0
  12  12  -1    0.98    7.07   0
 -12 -12   1   -0.53   15.41   0
 -12  12   1    2.96    6.50   0
  11 -12  -1    8.01    8.46   0
  11 -12  -1    1.66    7.25   0
 -11 -12   1    9.40    8.28   0
  11  12  -1    4.14    6.72   0
  11  12  -1    8.16   15.33   0
 -11 -12   1    7.90   13.05   0
  11 -12  -1    2.69    6.20   0
 -11  12   1    3.85    7.48   0
 -10 -12   1   -0.69    6.33   0
  10 -12  -1   -1.78    8.03   0
  10  12  -1   -0.10   13.63   0
 -10  12   1    9.53    6.85   0
  10  12  -1    4.96    7.61   0
 -10 -12   1    0.16   11.36   0
  10 -12  -1    0.75    6.74   0
  10 -12  -1    2.35    7.32   0
  -9 -12   1    5.86    7.38   0
   9  12  -1    3.73   11.92   0
   9 -12  -1    5.29    5.83   0
   9 -12  -1    5.69    5.26   0
   9  12  -1    2.00    7.08   0
  -9 -12   1    9.71   10.43   0
   9 -12  -1   13.28    7.74   0
  -9  12   1   10.20    6.49   0
   8  12  -1   11.14    6.76   0
   8  12  -1    1.93   10.19   0
  -8 -12   1    9.13    7.19   0
  -8 -12   1   -0.25    8.78   0
  -8  12   1   -1.81    4.97   0
   8 -12  -1   -3.92    6.22   0
   8 -12  -1   -0.23    6.09   0
   8 -12  -1   -1.74    7.10   0
  -7 -12   1   12.48    7.44   0
  -7 -12   1   15.36    6.78   0
   7 -12  -1   10.88    5.88   0
  -7  12   1   12.08    5.88   0
   7  12  -1    9.91   10.91   0
   7 -12  -1   11.48    5.73   0
   7 -12  -1   10.32    5.48   0
   6 -12  -1    5.52    6.58   0
   6  12  -1    2.24    9.33   0
  -6 -12   1    1.85    6.04   0
   6 -12  -1   -3.53    6.81   0
  -6 -12   1   -0.93    7.12   0
   6 -12  -1   -4.35    5.52   0
  -6  12   1    2.60    4.54   0
  -6 -12   1   -5.65    6.53   0
  -5 -12   1   13.04    5.77   0
   5  12  -1   15.08    8.88   0
  -5 -12   1   13.78    6.92   0
   5 -12  -1   15.99    6.64   0
  -5  12   1   12.89    5.28   0
   5 -12  -1    6.48    5.29   0
  -5 -12   1   14.30    6.17   0
  -4  12   1   -0.60    6.37   0
  -4  12   1    2.88    4.23   0
  -4 -12   1   -0.04    6.88   0
   4  12  -1   -0.88    8.68   0
  -4 -12   1   -0.72    5.46   0
   4 -12  -1   -0.93    6.42   0
  -4 -12   1   -1.25    5.84   0
   4 -12  -1   -1.32    4.15   0
  -3  12   1   52.32    5.17   0
   3 -12  -1   48.90    4.17   0
  -3 -12   1   52.64    5.75   0
   3 -12  -1   53.36    6.40   0
   3  12  -1   48.56    7.39   0
  -3 -12   1   54.66    5.38   0
  -3  12   1   48.70    6.39   0
  -3 -12   1   47.17    6.07   0
   2 -12  -1    2.73    4.09   0
  -2 -12   1   -1.53    6.00   0
  -2  12   1    6.90    5.23   0
  -2 -12   1    2.42    5.39   0
  -2  12   1    4.83    5.01   0
   2 -12  -1   10.38    6.17   0
   2  12  -1    2.47    8.27   0
  -2 -12   1    4.72    5.11   0
  -1 -12   1   78.72    6.19   0
   1 -12  -1   78.64    6.37   0
  -1  12   1   72.09    6.64   0
   1 -12  -1   77.22    4.29   0
  -1 -12   1   68.54    5.46   0
  -1 -12   1   79.84    5.24   0
  -1  12   1   80.52    4.38   0
   0 -12   1    4.93    5.25   0
   0 -12  -1    9.56    4.06   0
   0 -12  -1   10.63    6.05   0
   0  12   1    9.79    5.02   0
   0 -12   1    8.58    4.88   0
   0 -12   1    6.44    4.94   0
   0  12   1    3.93    6.79   0
   1 -12   1   50.52    6.21   0
   1 -12   1   56.63    6.99   0
   1 -12   1   48.54    5.05   0
  -1 -12  -1   47.51    6.19   0
  -1 -12  -1   46.46    5.19   0
  -1 -12  -1   44.11    5.22   0
  -1  12  -1   50.33    5.37   0
   1  12   1   41.17    6.96   0
   2 -12   1   16.64    6.89   0
   2  12   1   17.88    6.96   0
  -2 -12  -1   17.59    4.19   0
  -2  12  -1   19.77    5.24   0
   2 -12   1   18.76    6.31   0
  -2 -12  -1   14.24    6.07   0
  -2 -12  -1   13.31    5.19   0
   2 -12   1   13.62    5.02   0
   3 -12   1   44.00    6.46   0
   3  12   1   38.97    7.22   0
  -3 -12  -1   35.27    4.38   0
   3 -12   1   46.73    5.08   0
  -3  12  -1   46.71    5.38   0
  -3 -12  -1   48.98    7.13   0
  -3 -12  -1   46.16    5.37   0
   3 -12   1   38.38    6.95   0
   4 -12   1    3.59    6.87   0
   4 -12   1    4.21    5.24   0
  -4 -12  -1    0.27    5.48   0
   4  12   1    3.20    7.43   0
  -4 -12  -1    8.39    5.42   0
  -4  12  -1    6.55    5.36   0
  -4 -12  -1    3.60    6.20   0
   4 -12   1   -1.81    6.47   0
   5 -12   1   46.53    6.35   0
   5  12   1   39.37    7.77   0
  -5 -12  -1   34.20    5.75   0
  -5 -12  -1   35.65    6.37   0
   5 -12   1   56.33    7.01   0
   5 -12   1   44.68    6.73   0
  -5  12  -1   47.27    5.62   0
  -5 -12  -1   45.36    5.72   0
  -6 -12  -1    6.28    5.98   0
   6  12   1   10.43    7.95   0
  -6 -12  -1   -1.42    4.94   0
   6 -12   1   -1.72    6.60   0
   6 -12   1   -1.47    5.77   0
  -6  12  -1    3.37    5.82   0
   6 -12   1    0.08    6.91   0
  -6 -12  -1    6.25    7.25   0
  -7 -12  -1   29.55    6.40   0
   7 -12   1   30.20    7.14   0
   7 -12   1   33.42    7.19   0
  -7 -12  -1   32.05    7.64   0
  -7  12  -1   34.62    7.05   0
   7  12   1   30.02    9.79   0
  -7 -12  -1   32.41    6.29   0
   7 -12   1   30.58    6.02   0
  -8 -12  -1    0.32    7.87   0
   8  12   1    4.09    8.75   0
   8 -12   1   -3.22    6.30   0
  -8 -12  -1    4.47    5.38   0
   8 -12   1    8.91    7.49   0
  -8  12  -1    4.62    6.36   0
  -8 -12  -1   -3.18    6.75   0
   8 -12   1    2.19    7.35   0
   9 -12   1   12.22    7.60   0
   9  12   1   12.09   10.85   0
  -9 -12  -1   13.61    8.40   0
   9 -12   1   21.16    7.92   0
  -9 -12  -1   14.19    7.21   0
  -9  12  -1   16.02    6.84   0
   9 -12   1   17.71    6.81   0
  10 -12   1    6.54    7.14   0
 -10 -12  -1    3.57    7.59   0
  10  12   1    3.80   11.39   0
 -10 -12  -1    3.92    8.85   0
 -10  12  -1    3.49    7.18   0
  10 -12   1   -1.85    8.13   0
  10 -12   1    1.52    7.85   0
  11  12   1    7.60    6.50   0
 -11  12  -1    5.58    7.83   0
  11  12   1    6.62   12.03   0
 -11 -12  -1    0.17    8.10   0
 -11 -12  -1    1.97    9.36   0
  11 -12   1    6.85    7.63   0
  11 -12   1    8.55    8.54   0
  11 -12   1   17.35    8.11   0
  12 -12   1   12.15    8.82   0
  12 -12   1    6.89    8.19   0
 -12 -12  -1    1.24    8.52   0
  12  12   1    4.51   14.19   0
  12 -12   1    1.07    8.52   0
 -12  12  -1    6.61    8.51   0
  12  12   1    0.08    6.79   0
 -12 -12  -1    0.73   10.02   0
  13 -12   1   -0.41    9.28   0
 -13 -12  -1    2.14   10.60   0
 -13 -12  -1    2.35    8.99   0
 -13  12  -1    9.83    9.25   0
  13  12   1    7.61    8.91   0
  13 -12   1    2.37    7.31   0
  13 -12   1   12.28    8.77   0
  13  12   1    5.94   13.23   0
 -14  12  -1    7.96   10.07   0
  14  12   1   -1.47   15.15   0
  14  12   1   -9.78    9.33   0
  14 -12   1    3.46    9.81   0
 -14 -12  -1    4.94    9.51   0
  14 -12   1   -1.02    7.61   0
  14 -12   1    1.33    9.37   0
 -14 -12  -1    3.21   12.39   0
  13  13  -1    0.98    9.39   0
 -13  13   1    8.99    8.93   0
 -13 -13   1    8.54    9.42   0
  13 -13  -1    6.49    9.72   0
 -13 -13   1    5.49   21.79   0
  13 -13  -1   -3.78    8.66   0
  13 -13  -1    3.20    8.59   0
  12  13  -1  106.26   18.71   0
  12  13  -1  102.91    9.12   0
  12 -13  -1   93.25    8.31   0
 -12 -13   1  102.37    7.63   0
  12 -13  -1  108.51    9.59   0
 -12 -13   1  106.44   15.98   0
  12 -13  -1  105.52    7.11   0
 -12  13   1  111.08    8.59   0
  11  13  -1    5.58   15.61   0
  11 -13  -1    4.33    7.39   0
  11  13  -1    7.20    8.33   0
  11 -13  -1    9.54    7.98   0
  11 -13  -1    9.43    8.76   0
 -11  13   1    6.26    7.59   0
 -11 -13   1   12.57    8.48   0
 -11 -13   1    6.20   13.37   0
  10  13  -1  199.39    8.43   0
  10 -13  -1  196.75    7.51   0
  10 -13  -1  209.74    8.94   0
 -10 -13   1  198.47    7.24   0
 -10  13   1  198.79    7.81   0
  10  13  -1  206.49   15.01   0
  10 -13  -1  212.55    8.25   0
 -10 -13   1  213.67   12.57   0
  -9 -13   1   12.16   10.62   0
   9 -13  -1   10.49    6.50   0
  -9  13   1    8.62    6.71   0
   9  13  -1    7.76   13.46   0
   9 -13  -1   11.08    7.97   0
  -9 -13   1    4.73    7.72   0
   9 -13  -1   14.35    6.17   0
  -8 -13   1  319.95    8.25   0
   8  13  -1  317.11   13.34   0
  -8 -13   1  319.67    9.49   0
   8 -13  -1  340.90    8.18   0
   8 -13  -1  326.33    7.37   0
  -8  13   1  325.84    7.30   0
   8 -13  -1  314.25    7.08   0
   7 -13  -1   42.38    6.26   0
  -7  13   1   49.43    6.23   0
  -7 -13   1   38.28    6.76   0
   7  13  -1   41.27   11.66   0
  -7 -13   1   46.63    7.82   0
  -7 -13   1   42.88    5.90   0
   7 -13  -1   46.65    6.11   0
   7 -13  -1   48.23    7.32   0
   6 -13  -1  565.02    8.36   0
   6  13  -1  535.29   12.03   0
  -6 -13   1  552.26    9.37   0
   6 -13  -1  569.59    8.67   0
  -6 -13   1  559.22    7.85   0
  -6  13   1  561.72    7.37   0
  -6 -13   1  545.96    8.18   0
   6 -13  -1  541.76    7.06   0
  -5  13   1   95.61    5.98   0
  -5 -13   1   86.81    6.24   0
   5  13  -1   77.68    9.82   0
  -5 -13   1   86.84    7.44   0
  -5 -13   1   83.68    6.58   0
   5 -13  -1   86.88    7.17   0
   5 -13  -1   91.27    5.77   0
  -4 -13   1  686.88    7.94   0
   4 -13  -1  703.35    8.57   0
  -4 -13   1  689.97    9.16   0
   4  13  -1  692.31   11.55   0
  -4  13   1  670.36    7.36   0
  -4  13   1  725.80    7.36   0
   4 -13  -1  696.71    7.06   0
  -4 -13   1  734.29    7.64   0
   3 -13  -1  176.00    6.12   0
  -3  13   1  194.39    5.88   0
  -3 -13   1  177.10    6.38   0
   3  13  -1  170.96    9.55   0
   3 -13  -1  191.75    5.76   0
  -3  13   1  179.96    7.29   0
  -3 -13   1  172.95    7.72   0
  -3 -13   1  181.79    6.04   0
   2 -13  -1  682.16    6.96   0
  -2 -13   1  685.20    8.27   0
   2 -13  -1  681.62    7.45   0
  -2  13   1  678.42    8.73   0
  -2 -13   1  665.03    7.57   0
   2  13  -1  677.55    9.82   0
  -2  13   1  675.76    6.35   0
  -2 -13   1  701.54    7.20   0
  -1 -13   1  323.24    5.41   0
  -1 -13   1  317.08    6.51   0
  -1  13   1  344.15    5.47   0
   1 -13  -1  345.92    7.43   0
  -1  13   1  321.11    6.77   0
   1 -13  -1  334.72    5.33   0
  -1 -13   1  317.13    7.38   0
   0 -13  -1  704.69    8.25   0
   0 -13   1  720.80    7.16   0
   0 -13  -1  713.52    7.01   0
   0  13   1  654.11    7.77   0
   0 -13   1  678.25    7.45   0
   0 -13   1  695.10    8.38   0
   1 -13   1  271.43    6.02   0
  -1 -13  -1  275.76    6.16   0
   1 -13   1  267.06    7.27   0
  -1  13  -1  280.54    5.60   0
   1 -13   1  267.28    8.20   0
   1  13   1  282.27    8.06   0
  -1 -13  -1  308.03    6.21   0
  -1 -13  -1  278.34    7.21   0
  -2 -13  -1  565.90    6.17   0
   2 -13   1  586.23    7.20   0
   2 -13   1  611.66    6.88   0
   2  13   1  590.16    9.15   0
  -2  13  -1  654.97    7.40   0
   2 -13   1  626.86    9.15   0
  -2 -13  -1  642.80    7.01   0
  -2 -13  -1  593.23    7.94   0
  -3 -13  -1  220.99    6.17   0
  -3  13  -1  219.51    6.25   0
   3  13   1  211.17    8.27   0
   3 -13   1  217.38    6.62   0
   3 -13   1  206.09    7.91   0
   3 -13   1  213.52    7.42   0
  -3 -13  -1  230.05    6.13   0
  -3 -13  -1  219.11    6.99   0
   4  13   1  466.41    9.41   0
  -4  13  -1  503.31    7.11   0
   4 -13   1  481.29    6.77   0
  -4 -13  -1  450.84    6.93   0
  -4 -13  -1  482.14    7.81   0
  -4 -13  -1  508.90    6.95   0
   4 -13   1  495.39    7.11   0
   4 -13   1  512.81    8.65   0
  -5  13  -1  191.70    6.53   0
  -5 -13  -1  190.14    6.48   0
   5 -13   1  182.31    6.64   0
   5  13   1  182.25    8.73   0
   5 -13   1  186.32    7.49   0
   5 -13   1  184.14    6.21   0
  -5 -13  -1  188.67    6.92   0
  -5 -13  -1  185.61    6.42   0
  -6 -13  -1  331.03    8.57   0
   6 -13   1  335.49    6.80   0
   6 -13   1  353.55    8.04   0
   6  13   1  334.71   10.89   0
  -6 -13  -1  339.99    7.16   0
  -6  13  -1  362.19    7.18   0
  -6 -13  -1  330.94    7.10   0
   6 -13   1  351.50    8.29   0
  -7  13  -1  136.27    6.83   0
   7 -13   1  130.69    7.86   0
   7  13   1  130.81    9.41   0
  -7 -13  -1  140.48    6.98   0
   7 -13   1  128.05    7.85   0
  -7 -13  -1  125.88    7.23   0
  -7 -13  -1  131.05    5.83   0
   7 -13   1  136.71    6.55   0
   8 -13   1  218.23    7.28   0
   8  13   1  205.80   11.51   0
  -8  13  -1  229.93    7.43   0
  -8 -13  -1  216.20    8.87   0
  -8 -13  -1  224.56    6.34   0
   8 -13   1  220.15    8.32   0
   8 -13   1  227.51    7.16   0
  -8 -13  -1  211.28    7.56   0
   9 -13   1   69.84    7.13   0
  -9 -13  -1   82.84    8.84   0
  -9 -13  -1   81.31    7.53   0
   9  13   1   81.61   11.44   0
  -9 -13  -1   75.40    6.22   0
  -9  13  -1   77.86    7.20   0
   9 -13   1   78.36    8.25   0
   9 -13   1   79.67    6.63   0
  10 -13   1  118.71    8.83   0
 -10 -13  -1  114.77    9.50   0
  10  13   1  108.51   12.30   0
 -10  13  -1  133.14    7.76   0
  10 -13   1  115.85    8.53   0
  10 -13   1  111.65    7.63   0
 -10 -13  -1  111.80    8.15   0
  11 -13   1   39.01    7.96   0
  11 -13   1   34.32    8.97   0
 -11 -13  -1   38.87    9.90   0
 -11 -13  -1   46.71    8.29   0
 -11  13  -1   39.12    8.20   0
  11  13   1   42.74   14.16   0
  11 -13   1   48.63    8.52   0
 -12 -13  -1   44.13   10.45   0
  12 -13   1   51.97    7.63   0
 -12  13  -1   53.25    8.80   0
  12 -13   1   47.54    8.90   0
  12  13   1   44.16   14.83   0
 -12 -13  -1   30.93    7.27   0
  12 -13   1   46.02    8.50   0
  13  13   1   27.80    7.52   0
  13 -13   1   28.98    9.34   0
  13 -13   1   21.90    7.37   0
  13 -13   1   32.18    9.71   0
 -13  13  -1   26.08    7.83   0
 -13 -13  -1   25.04    9.27   0
  13  13   1   21.82   13.68   0
 -13 -13  -1   24.92   11.11   0
  13 -14  -1    1.63   10.12   0
 -13 -14   1    0.03    9.83   0
 -13  14   1    4.62    9.27   0
  13  14  -1    6.41    9.81   0
  13 -14  -1    8.24    7.40   0
  13 -14  -1   10.55    7.17   0
  12 -14  -1   -1.76    8.18   0
  12 -14  -1    6.05    8.62   0
  12  14  -1    2.51   17.34   0
 -12  14   1   -3.52    8.46   0
  12 -14  -1    2.89    9.54   0
 -12 -14   1    2.06   16.72   0
 -12 -14   1   -6.52    7.57   0
 -11 -14   1    4.12   12.65   0
 -11 -14   1    2.33    8.76   0
 -11  14   1    9.53    6.37   0
  11 -14  -1   -1.06    8.97   0
  11  14  -1    1.61   15.97   0
  11 -14  -1   -6.06    7.57   0
  11 -14  -1    5.02    8.20   0
  10 -14  -1    0.41    7.89   0
  10  14  -1    0.90   14.42   0
  10 -14  -1    1.13    8.56   0
 -10  14   1   -3.72    7.38   0
 -10 -14   1   -1.00   11.60   0
 -10 -14   1   -0.96    6.65   0
  10 -14  -1    7.05    7.10   0
  -9 -14   1    8.98    7.45   0
   9 -14  -1   14.33    6.68   0
  -9  14   1    8.79    6.99   0
   9 -14  -1   15.26    6.71   0
   9  14  -1   14.52   12.72   0
  -9 -14   1   12.24    7.79   0
  -9 -14   1   17.75    9.72   0
   9 -14  -1   10.88    6.27   0
   8 -14  -1    0.48    7.47   0
   8 -14  -1   -4.98    7.90   0
   8 -14  -1   -4.44    6.29   0
   8  14  -1    0.07   12.34   0
  -8 -14   1    3.19    7.37   0
  -8 -14   1    0.06    8.16   0
  -8 -14   1    4.65    6.88   0
  -8  14   1    0.22    6.42   0
   7 -14  -1   34.34    7.40   0
  -7  14   1   28.05    6.25   0
  -7 -14   1   32.77    7.12   0
   7 -14  -1   33.48    7.73   0
   7 -14  -1   20.45    6.06   0
  -7 -14   1   22.45    7.84   0
  -7 -14   1   33.43    6.69   0
   7  14  -1   21.78   10.73   0
  -6 -14   1    7.94    6.72   0
   6 -14  -1    8.63    5.79   0
  -6 -14   1    7.98    7.57   0
   6  14  -1   13.25   10.31   0
   6 -14  -1   11.18    7.20   0
  -6 -14   1    8.46    6.28   0
  -6  14   1   17.11    5.88   0
   6 -14  -1    6.93    7.33   0
  -5 -14   1   36.47    5.96   0
   5 -14  -1   46.27    5.64   0
   5 -14  -1   43.09    5.77   0
   5 -14  -1   38.32    5.89   0
  -5  14   1   41.07    5.72   0
  -5 -14   1   39.71    7.30   0
   5  14  -1   37.36    9.98   0
  -5 -14   1   34.32    6.45   0
  -4 -14   1   31.48    5.74   0
  -4 -14   1   25.78    6.18   0
  -4 -14   1   26.99    6.25   0
  -4  14   1   31.64    5.67   0
   4 -14  -1   24.15    5.53   0
   4 -14  -1   30.92    5.61   0
   4  14  -1   17.50    9.51   0
   3  14  -1   52.90    8.11   0
   3 -14  -1   60.55    6.96   0
  -3 -14   1   52.10    6.29   0
  -3  14   1   54.55    5.88   0
  -3 -14   1   57.16    5.56   0
   3 -14  -1   56.65    5.41   0
  -3 -14   1   51.87    6.14   0
  -3  14   1   59.10    5.52   0
  -2 -14   1    7.36    6.16   0
  -2 -14   1    9.70    5.43   0
   2 -14  -1    5.05    4.39   0
  -2 -14   1    6.92    5.79   0
  -2  14   1   11.70    5.46   0
  -2  14   1   11.61    6.97   0
   2 -14  -1   10.12    6.64   0
   1 -14  -1   53.65    6.57   0
  -1 -14   1   48.61    5.77   0
  -1 -14   1   50.56    6.44   0
   1 -14  -1   44.19    4.47   0
  -1 -14   1   49.66    4.46   0
  -1  14   1   45.30    5.52   0
  -1  14   1   51.02    7.15   0
   0 -14   1    4.10    6.32   0
   0 -14   1    4.34    5.35   0
   0 -14  -1    5.57    6.35   0
   0  14   1    8.79    5.77   0
   0 -14   1   10.95    5.56   0
   0 -14   1   11.19    7.50   0
   0 -14  -1    5.55    5.28   0
   1 -14   1   40.86    5.39   0
   1 -14   1   42.33    7.54   0
   1 -14   1   38.20    6.49   0
  -1 -14  -1   37.13    5.52   0
  -1 -14  -1   39.99    6.38   0
  -1 -14  -1   45.65    5.37   0
   1  14   1   41.66    7.32   0
  -2 -14  -1   23.72    5.58   0
   2 -14   1   20.46    7.49   0
   2  14   1   25.17    7.47   0
  -2 -14  -1   31.52    5.54   0
   2 -14   1   30.88    6.65   0
  -2  14  -1   30.65    5.86   0
   2 -14   1   29.74    5.38   0
  -2 -14  -1   30.02    6.27   0
  -3 -14  -1   50.17    5.65   0
  -3 -14  -1   35.67    5.73   0
   3 -14   1   38.70    6.96   0
  -3 -14  -1   43.50    7.31   0
   3 -14   1   42.99    5.46   0
   3  14   1   42.13    8.91   0
  -3  14  -1   44.56    5.79   0
   3 -14   1   41.72    7.51   0
  -4 -14  -1   45.02    6.00   0
   4  14   1   43.46    8.18   0
   4 -14   1   43.35    7.57   0
   4 -14   1   42.38    6.49   0
  -4  14  -1   50.01    5.96   0
  -4 -14  -1   42.60    6.54   0
   4 -14   1   56.94    7.05   0
  -4 -14  -1   46.41    5.89   0
   5 -14   1   39.99    7.64   0
  -5 -14  -1   31.27    7.51   0
  -5 -14  -1   34.52    6.03   0
   5 -14   1   30.48    5.82   0
  -5 -14  -1   29.85    6.22   0
  -5  14  -1   32.86    5.98   0
   5 -14   1   30.92    7.17   0
   5  14   1   24.57    8.45   0
   6 -14   1   28.10    7.65   0
   6 -14   1   22.67    7.33   0
  -6 -14  -1   22.16    5.22   0
  -6 -14  -1   19.07    5.18   0
   6 -14   1   22.52    6.06   0
   6  14   1   23.73    8.70   0
  -6 -14  -1   21.55    7.65   0
  -6  14  -1   24.85    6.28   0
  -7 -14  -1   19.04    6.77   0
   7 -14   1   14.63    7.68   0
  -7 -14  -1   22.68    6.66   0
   7  14   1   10.49   10.51   0
  -7 -14  -1   15.71    6.84   0
  -7  14  -1   17.90    6.46   0
   7 -14   1   22.01    6.26   0
   7 -14   1   26.04    7.84   0
   8  14   1   10.48   11.18   0
   8 -14   1   11.16    6.64   0
  -8 -14  -1    3.98    5.74   0
  -8 -14  -1    9.93    7.09   0
  -8 -14  -1    8.36    8.27   0
  -8  14  -1   12.72    6.76   0
   8 -14   1   16.03    8.07   0
   8 -14   1    7.09    6.49   0
  -9 -14  -1    6.76    7.60   0
   9 -14   1    6.52    6.99   0
  -9  14  -1    2.19    7.16   0
  -9 -14  -1    7.55    6.14   0
  -9 -14  -1    8.48    7.47   0
   9  14   1   14.46   11.79   0
   9 -14   1    7.23    8.17   0
   9 -14   1   -0.13    8.42   0
 -10 -14  -1   -2.93    8.02   0
  10  14   1    8.16   12.34   0
 -10 -14  -1    6.66    6.50   0
  10 -14   1    0.82    8.42   0
 -10  14  -1   10.71    7.63   0
  10 -14   1    3.44    7.52   0
  10 -14   1    5.15    7.27   0
 -10 -14  -1    2.95    9.24   0
  11  14   1    2.62   12.96   0
  11 -14   1   10.21    7.91   0
 -11 -14  -1    2.72    8.36   0
 -11  14  -1   10.69    8.21   0
  11 -14   1    3.65    7.44   0
 -11 -14  -1    8.13    8.37   0
 -11 -14  -1    3.68    9.88   0
  11 -14   1    8.74    7.11   0
  12 -14   1    8.14    9.11   0
  12 -14   1    4.14    9.64   0
  12  14   1    1.21   13.62   0
 -12 -14  -1    5.70   10.65   0
 -12  14  -1   -5.54    8.96   0
 -12 -14  -1    7.28    8.98   0
  12 -14   1   -4.24    8.53   0
  12 -15  -1   51.88    8.66   0
 -12 -15   1   56.27    9.73   0
 -12  15   1   54.65    8.99   0
  12 -15  -1   55.37    8.30   0
 -12 -15   1   56.25   16.69   0
  12 -15  -1   44.09    9.22   0
 -11 -15   1    4.95    8.83   0
  11 -15  -1   13.32    7.90   0
 -11 -15   1   10.01    8.97   0
  11  15  -1    2.77   15.35   0
 -11  15   1    2.89    8.20   0
  11 -15  -1    8.16    8.65   0
 -11 -15   1    4.46   13.08   0
  11 -15  -1    5.54    7.67   0
 -10 -15   1  105.36   11.49   0
  10  15  -1   94.84   15.52   0
  10 -15  -1   88.47    7.62   0
  10 -15  -1  106.38    9.27   0
 -10 -15   1   98.45    8.85   0
 -10  15   1   93.89    7.92   0
 -10 -15   1   99.07    8.38   0
  10 -15  -1  103.12    8.64   0
   9 -15  -1   26.39    8.12   0
   9 -15  -1   17.21    8.54   0
  -9 -15   1   10.88    7.74   0
   9 -15  -1   18.80    6.93   0
  -9 -15   1   16.41    8.11   0
  -9  15   1   15.27    7.23   0
  -9 -15   1   15.32   10.09   0
   9  15  -1   15.64   13.47   0
   8 -15  -1  170.52    8.65   0
  -8 -15   1  160.44    7.69   0
  -8  15   1  169.85    6.05   0
  -8 -15   1  168.83    9.15   0
   8  15  -1  165.36   13.65   0
   8 -15  -1  164.04    7.08   0
   8 -15  -1  159.60    6.90   0
  -8 -15   1  158.06    8.14   0
  -7 -15   1   20.59    6.89   0
   7 -15  -1   29.16    6.36   0
  -7 -15   1   26.16    7.34   0
   7 -15  -1   33.65    6.31   0
  -7 -15   1   21.95    8.00   0
   7 -15  -1   30.44    7.95   0
   7  15  -1   24.14   11.36   0
  -7  15   1   16.87    6.48   0
  -6 -15   1  220.21    7.05   0
   6 -15  -1  232.15    6.96   0
  -6 -15   1  238.79    7.50   0
   6 -15  -1  228.81    6.54   0
   6 -15  -1  225.40    6.98   0
  -6  15   1  230.52    6.79   0
  -6 -15   1  221.08    8.40   0
   6  15  -1  212.34   11.57   0
  -5 -15   1   33.46    7.56   0
   5 -15  -1   32.24    6.18   0
   5  15  -1   28.12    9.05   0
   5 -15  -1   40.86    7.42   0
  -5 -15   1   36.85    6.29   0
  -5 -15   1   32.87    6.72   0
   5 -15  -1   39.65    5.92   0
  -5  15   1   42.25    6.10   0
  -4 -15   1  278.51    7.40   0
  -4 -15   1  296.26    6.69   0
  -4 -15   1  279.31    7.11   0
   4 -15  -1  284.70    7.98   0
   4  15  -1  276.04   10.97   0
   4 -15  -1  286.22    6.34   0
  -4  15   1  304.03    6.58   0
   3 -15  -1   53.45    5.99   0
  -3  15   1   57.80    5.96   0
  -3 -15   1   51.96    5.90   0
  -3  15   1   45.36    7.46   0
  -3 -15   1   50.55    5.19   0
  -3 -15   1   50.48    6.47   0
   3 -15  -1   55.61    5.73   0
   2 -15  -1  343.44    7.81   0
  -2  15   1  341.43    6.65   0
  -2 -15   1  316.86    5.52   0
  -2 -15   1  319.88    7.43   0
  -2 -15   1  311.87    6.82   0
   2 -15  -1  332.53    6.36   0
  -2  15   1  309.58    8.20   0
  -1 -15   1   83.73    5.74   0
  -1 -15   1   74.11    6.78   0
  -1 -15   1   76.92    6.14   0
   1 -15  -1   92.38    6.93   0
  -1  15   1   83.18    7.62   0
  -1  15   1   91.46    5.98   0
   1 -15  -1   84.18    4.79   0
   0 -15   1  341.42    9.07   0
   0 -15  -1  324.59    6.52   0
   0  15   1  318.79    8.25   0
   0 -15   1  343.00    6.45   0
   0 -15   1  325.29    7.64   0
   0 -15   1  323.51    6.76   0
   0 -15  -1  345.19    6.40   0
   0 -15  -1  320.66    7.39   0
   1 -15   1   77.06    8.14   0
   1 -15   1   76.64    5.79   0
  -1 -15  -1   91.67    5.81   0
  -1 -15  -1   88.88    4.86   0
   1 -15   1   75.19    6.94   0
   1  15   1   80.70    7.89   0
  -1 -15  -1   90.56    6.78   0
  -2  15  -1  327.79    6.90   0
   2 -15   1  292.49    8.69   0
   2 -15   1  300.26    6.37   0
   2  15   1  282.49    8.71   0
  -2 -15  -1  303.57    6.53   0
   2 -15   1  288.17    7.63   0
  -2 -15  -1  312.01    6.47   0
  -2 -15  -1  286.52    7.29   0
   3 -15   1   92.49    5.89   0
  -3 -15  -1   91.61    6.76   0
  -3  15  -1   91.82    6.31   0
  -3 -15  -1   95.79    6.18   0
   3 -15   1   87.17    8.09   0
  -3 -15  -1   88.08    5.02   0
   3 -15   1   91.71    7.28   0
   3  15   1   87.58    8.33   0
   4 -15   1  246.69    6.52   0
   4  15   1  230.68    9.19   0
  -4 -15  -1  227.95    5.69   0
   4 -15   1  237.39    7.24   0
  -4 -15  -1  246.41    6.70   0
  -4 -15  -1  235.70    7.32   0
  -4  15  -1  264.10    6.91   0
   4 -15   1  244.26    6.70   0
  -5 -15  -1   83.53    6.45   0
   5 -15   1   82.46    7.68   0
   5 -15   1   88.40    6.20   0
  -5 -15  -1   86.06    6.50   0
  -5 -15  -1   88.89    6.89   0
   5 -15   1   81.37    8.16   0
   5  15   1   85.28    9.11   0
  -5  15  -1   93.85    6.58   0
  -6 -15  -1  162.49    7.44   0
  -6 -15  -1  156.21    5.85   0
   6  15   1  161.25   11.10   0
  -6  15  -1  178.69    6.98   0
   6 -15   1  166.54    7.09   0
  -6 -15  -1  168.24    6.96   0
   6 -15   1  163.61    6.88   0
   6 -15   1  168.41    6.69   0
   7 -15   1   73.11    6.71   0
  -7 -15  -1   70.27    5.82   0
  -7 -15  -1   69.82    7.11   0
  -7  15  -1   64.30    6.93   0
   7  15   1   71.28    9.93   0
   7 -15   1   72.76    8.15   0
  -7 -15  -1   69.36    7.33   0
   7 -15   1   78.93    8.37   0
   8 -15   1  100.11    7.29   0
   8  15   1   99.96   10.59   0
  -8  15  -1  105.46    7.41   0
   8 -15   1   97.35    7.17   0
  -8 -15  -1  102.22    7.52   0
   8 -15   1   98.96    7.20   0
  -8 -15  -1  104.86    8.91   0
  -8 -15  -1  110.61    7.45   0
   9 -15   1   49.20    8.78   0
   9 -15   1   39.51    7.41   0
  -9 -15  -1   43.16    7.75   0
   9 -15   1   36.33    8.73   0
  -9 -15  -1   50.72    9.08   0
  -9  15  -1   47.12    7.64   0
   9  15   1   46.58   12.47   0
  -9 -15  -1   39.79    7.79   0
  10 -15   1   58.54    9.22   0
 -10  15  -1   47.73    8.23   0
 -10 -15  -1   52.48    9.83   0
  10  15   1   50.73   13.18   0
  10 -15   1   52.92    7.98   0
 -10 -15  -1   42.65    8.26   0
  10 -15   1   46.25    7.29   0
 -10 -15  -1   46.38    6.83   0
 -11 -15  -1   19.08    8.72   0
 -11  15  -1   21.61    8.69   0
  11 -15   1   22.42    9.58   0
 -11 -15  -1   11.72    7.19   0
  11  15   1   20.24   13.82   0
 -11 -15  -1   24.23   10.38   0
  11 -15   1   19.50    8.44   0
  11 -15   1   11.76    9.18   0
  12 -15   1   17.81   10.25   0
 -12 -15  -1   20.77    9.30   0
 -12 -15  -1   26.00    9.33   0
  12  15   1   28.28   15.95   0
 -12  15  -1   33.05    9.49   0
  12 -15   1   23.76    9.70   0
 -12 -15  -1   21.31   12.44   0
  12 -15   1   29.93    9.13   0
  11 -16  -1   31.24    8.36   0
  11 -16  -1   31.99    9.24   0
  11 -16  -1   39.06    9.93   0
 -11 -16   1   39.38    9.48   0
 -11 -16   1   39.33    9.15   0
 -11  16   1   37.96    8.71   0
 -11 -16   1   41.74   13.66   0
  10 -16  -1   -0.49    8.72   0
 -10 -16   1    6.21    8.87   0
 -10 -16   1   -0.30    8.49   0
  10 -16  -1    1.95    7.67   0
 -10 -16   1    2.20   12.38   0
  10 -16  -1   -3.41    9.27   0
 -10  16   1    5.26    6.49   0
   9 -16  -1   77.71    8.62   0
  -9 -16   1   66.77   10.74   0
   9 -16  -1   61.89    7.35   0
   9 -16  -1   67.21    9.11   0
  -9 -16   1   63.02    7.08   0
  -9 -16   1   64.44    8.11   0
  -9  16   1   75.49    7.62   0
   9  16  -1   64.87   14.52   0
   8 -16  -1    3.33    8.25   0
   8 -16  -1    2.51    6.90   0
  -8 -16   1    1.93    7.93   0
  -8  16   1    1.82    5.69   0
   8  16  -1    2.82   12.17   0
   8 -16  -1   10.65    8.53   0
  -8 -16   1    1.44    7.35   0
  -8 -16   1    5.46    8.77   0
  -7  16   1  100.67    7.02   0
  -7 -16   1   94.17    8.63   0
   7  16  -1   91.64   12.12   0
   7 -16  -1  101.96    8.58   0
  -7 -16   1   88.51    7.28   0
   7 -16  -1  101.90    8.33   0
   7 -16  -1   87.52    5.63   0
  -7 -16   1   98.69    7.77   0
   6  16  -1   -0.31   11.20   0
  -6  16   1    4.53    6.49   0
  -6 -16   1   13.98    7.14   0
   6 -16  -1    0.90    7.90   0
  -6 -16   1    9.96    7.83   0
   6 -16  -1    9.09    6.34   0
   6 -16  -1    6.50    7.94   0
  -6 -16   1    7.84    5.43   0
  -5 -16   1  127.89    6.64   0
  -5 -16   1  126.85    7.20   0
  -5 -16   1  122.10    7.14   0
   5 -16  -1  127.51    6.29   0
   5 -16  -1  128.15    7.96   0
  -5  16   1  129.48    6.53   0
   5 -16  -1  130.85    6.80   0
   5  16  -1  123.17    9.91   0
  -4  16   1   39.09    6.21   0
  -4 -16   1   31.39    6.18   0
   4 -16  -1   24.94    7.55   0
  -4 -16   1   24.65    6.72   0
  -4 -16   1   28.70    6.68   0
   4 -16  -1   28.92    5.96   0
   3 -16  -1  172.03    7.63   0
  -3 -16   1  161.99    6.81   0
  -3 -16   1  171.74    7.09   0
   3 -16  -1  166.56    6.25   0
  -3  16   1  181.20    6.45   0
  -3 -16   1  180.05    6.40   0
  -2 -16   1   43.44    5.93   0
   2 -16  -1   37.42    7.20   0
  -2 -16   1   33.61    6.76   0
  -2  16   1   38.30    7.67   0
  -2  16   1   49.67    6.04   0
  -2 -16   1   34.24    5.22   0
   2 -16  -1   46.85    5.86   0
  -1 -16   1  181.20    9.00   0
   1 -16  -1  178.91    7.34   0
  -1 -16   1  173.46    6.23   0
  -1 -16   1  177.78    7.14   0
  -1 -16   1  171.49    6.62   0
   1 -16  -1  177.83    5.10   0
  -1  16   1  165.74    8.12   0
   0 -16   1   54.13    9.82   0
   0 -16  -1   62.06    6.94   0
   0  16   1   50.23    8.01   0
   0 -16   1   52.42    6.28   0
   0 -16  -1   63.77    6.12   0
   0 -16  -1   66.32    5.94   0
   0 -16   1   60.51    5.90   0
   0 -16   1   54.46    7.02   0
   1 -16   1  152.68    7.28   0
   1 -16   1  157.63    8.68   0
   1 -16   1  158.26    6.17   0
  -1 -16  -1  146.29    7.10   0
  -1 -16  -1  155.21    6.17   0
   1  16   1  136.37    8.34   0
   1 -16   1  144.42    6.50   0
  -1 -16  -1  156.59    6.27   0
  -2 -16  -1   79.67    5.07   0
   2  16   1   65.43    8.49   0
  -2 -16  -1   67.56    7.01   0
   2 -16   1   63.08    5.99   0
  -2 -16  -1   71.83    6.24   0
   2 -16   1   73.10    6.03   0
   2 -16   1   65.43    8.38   0
   3 -16   1  124.18    8.45   0
  -3 -16  -1  130.17    7.06   0
   3 -16   1  142.79    6.27   0
   3  16   1  127.16    8.81   0
   3 -16   1  127.57    7.53   0
  -3 -16  -1  138.15    6.38   0
  -3 -16  -1  127.41    5.39   0
  -3  16  -1  147.49    6.67   0
  -4 -16  -1   54.17    6.31   0
  -4 -16  -1   39.26    6.94   0
  -4 -16  -1   50.45    6.43   0
   4 -16   1   39.06    8.26   0
   4 -16   1   41.93    7.66   0
   4  16   1   39.98    8.95   0
   4 -16   1   44.89    6.09   0
  -4  16  -1   46.22    6.54   0
  -5 -16  -1  107.15    6.74   0
   5 -16   1  105.55    8.43   0
   5 -16   1  105.70    7.90   0
  -5 -16  -1  106.68    7.19   0
   5  16   1  108.85    9.48   0
   5 -16   1  108.55    6.46   0
  -5 -16  -1  110.68    6.67   0
  -5  16  -1  116.79    6.82   0
   6 -16   1   22.28    6.93   0
  -6 -16  -1   31.93    5.65   0
  -6 -16  -1   24.59    7.16   0
   6 -16   1   21.18    8.03   0
   6  16   1   25.14    9.72   0
   6 -16   1   28.04    6.48   0
  -6 -16  -1   37.10    6.75   0
  -6  16  -1   30.93    6.82   0
   7 -16   1   70.35    8.58   0
   7  16   1   70.78   11.89   0
  -7 -16  -1   66.86    6.05   0
  -7  16  -1   80.53    7.25   0
  -7 -16  -1   74.31    8.58   0
   7 -16   1   72.29    6.99   0
  -7 -16  -1   70.58    7.18   0
   7 -16   1   70.27    8.81   0
   8  16   1   21.07   12.21   0
   8 -16   1   11.78    8.80   0
  -8 -16  -1   18.16    6.25   0
   8 -16   1   19.62    7.21   0
  -8 -16  -1   16.72    8.90   0
   8 -16   1   17.55    7.22   0
  -8 -16  -1   30.63    7.55   0
  -8  16  -1   28.46    7.50   0
  -9 -16  -1   40.54    9.37   0
  -9  16  -1   46.63    8.02   0
   9 -16   1   40.23    7.50   0
  -9 -16  -1   31.53    8.03   0
   9 -16   1   39.05    7.66   0
  -9 -16  -1   38.95    6.56   0
   9  16   1   42.54   11.30   0
   9 -16   1   42.76    9.04   0
 -10 -16  -1   22.46    8.44   0
  10 -16   1   20.14    8.14   0
  10  16   1   20.29   13.64   0
 -10  16  -1   21.75    8.42   0
  10 -16   1   19.65    7.53   0
 -10 -16  -1   17.93    9.95   0
  10 -16   1   13.99    9.52   0
 -10 -16  -1   13.04    8.53   0
  11 -16   1   21.10    8.82   0
 -11  16  -1   25.30    9.08   0
  11  16   1   21.68   14.36   0
  11 -16   1   31.52   10.05   0
 -11 -16  -1   28.18    9.09   0
 -11 -16  -1   20.26    9.07   0
  11 -16   1   33.28    9.69   0
 -11 -16  -1   25.69   11.95   0
  10 -17  -1   23.43    7.60   0
 -10 -17   1   18.52    7.29   0
  10 -17  -1   27.64    8.02   0
 -10 -17   1   17.46    9.36   0
 -10  17   1   21.56    8.46   0
  10 -17  -1   19.47    8.16   0
 -10 -17   1   23.46   11.77   0
  -9 -17   1    3.90    8.77   0
   9 -17  -1    5.92    7.32   0
   9 -17  -1    1.10    7.64   0
   9 -17  -1   -3.80    9.34   0
  -9 -17   1    4.29    8.23   0
  -9 -17   1    3.28   10.83   0
  -9  17   1    6.93    7.89   0
  -8 -17   1   47.08    7.89   0
   8 -17  -1   43.28    8.80   0
  -8  17   1   49.55    7.61   0
  -8 -17   1   47.37    6.91   0
  -8 -17   1   41.44   10.35   0
   8 -17  -1   45.84    7.29   0
   8 -17  -1   50.82    9.00   0
   7 -17  -1   14.96    8.45   0
  -7  17   1   12.07    7.11   0
   7 -17  -1    5.65    5.56   0
  -7 -17   1    7.23    8.69   0
   7 -17  -1    4.28    8.56   0
  -7 -17   1   12.04    7.88   0
  -7 -17   1    9.76    7.36   0
   6 -17  -1   68.81    6.71   0
  -6 -17   1   67.88    7.70   0
  -6  17   1   57.17    5.72   0
  -6 -17   1   65.13    8.53   0
   6 -17  -1   64.61    8.56   0
  -6 -17   1   61.84    7.00   0
   6 -17  -1   68.81    8.37   0
   5 -17  -1   14.58    6.39   0
  -5  17   1   13.22    5.44   0
  -5 -17   1   12.98    8.14   0
   5 -17  -1   17.16    6.73   0
   5 -17  -1    8.87    6.51   0
  -5 -17   1   14.82    7.24   0
  -5 -17   1   11.76    6.69   0
   4 -17  -1   71.64    8.28   0
  -4 -17   1   63.41    6.57   0
  -4  17   1   75.37    6.59   0
  -4 -17   1   65.94    7.12   0
  -4 -17   1   64.58    7.13   0
   4 -17  -1   66.81    6.36   0
   4 -17  -1   72.72    6.41   0
  -3 -17   1   12.32    6.19   0
  -3 -17   1    9.87    6.77   0
  -3 -17   1   18.63    7.96   0
   3 -17  -1   15.31    6.04   0
   3 -17  -1   17.24    7.49   0
  -3  17   1   18.59    6.34   0
  -2 -17   1   84.02    7.11   0
  -2 -17   1   72.25   10.77   0
   2 -17  -1   82.30    7.50   0
  -2 -17   1   78.62    6.72   0
  -2  17   1   78.70    8.17   0
   2 -17  -1   78.87    6.21   0
  -2 -17   1   89.37    6.28   0
  -2  17   1   81.99    6.45   0
  -1 -17   1    6.57    8.89   0
  -1 -17   1   10.33    6.44   0
  -1 -17   1    7.51    8.03   0
  -1  17   1    4.22    6.65   0
  -1 -17   1    3.56    5.92   0
   1 -17  -1   11.54    6.03   0
   1 -17  -1    8.96    7.19   0
   0 -17   1   83.52    8.99   0
   0 -17   1   91.96    6.20   0
   0 -17  -1   85.34    5.16   0
   0 -17  -1   91.88    7.23   0
   0 -17   1   84.60    6.66   0
   0  17   1   75.15    8.36   0
   0 -17   1   82.50    7.25   0
   0 -17  -1   89.11    6.38   0
   1 -17   1   17.11    6.00   0
  -1 -17  -1    9.68    6.06   0
   1 -17   1   12.05    7.18   0
   1 -17   1   19.57    6.40   0
  -1 -17  -1   10.51    6.99   0
   1  17   1   13.83    8.33   0
  -1 -17  -1   22.92    6.21   0
   1 -17   1    9.17    8.67   0
   2 -17   1   96.39    7.32   0
  -2 -17  -1   99.26    7.23   0
  -2 -17  -1   90.36    6.40   0
   2 -17   1   93.76    7.57   0
   2 -17   1   87.29    6.22   0
   2  17   1   83.88    8.88   0
  -2 -17  -1   87.49    5.16   0
   3  17   1   22.92    8.93   0
  -3 -17  -1   16.97    6.44   0
   3 -17   1   11.01    7.57   0
   3 -17   1   14.59    6.10   0
  -3 -17  -1   24.16    6.99   0
  -3 -17  -1   24.39    6.33   0
  -3  17  -1   20.92    5.38   0
   3 -17   1   14.38    7.09   0
   4 -17   1   85.40    8.84   0
  -4 -17  -1   86.73    8.36   0
   4 -17   1   80.17    6.51   0
   4  17   1   79.16   10.87   0
  -4 -17  -1   74.15    5.59   0
  -4  17  -1   80.33    7.01   0
   4 -17   1   80.41    7.96   0
  -4 -17  -1   69.29    6.64   0
  -5  17  -1   14.36    6.91   0
  -5 -17  -1   15.85    8.42   0
   5 -17   1   20.26    6.54   0
   5 -17   1   23.64    8.71   0
  -5 -17  -1   19.32    5.66   0
   5  17   1   20.88    9.74   0
  -5 -17  -1   17.99    6.72   0
   5 -17   1   23.11    6.47   0
   6 -17   1   53.13    8.89   0
   6  17   1   42.78   10.35   0
  -6  17  -1   50.76    7.25   0
   6 -17   1   50.88    6.92   0
  -6 -17  -1   50.30    5.94   0
  -6 -17  -1   50.15    7.04   0
   6 -17   1   53.35    8.40   0
  -6 -17  -1   54.24    7.57   0
   7  17   1   15.04   10.69   0
   7 -17   1   28.76    8.65   0
  -7 -17  -1   22.67    8.80   0
  -7 -17  -1   24.55    7.36   0
   7 -17   1   24.03    7.04   0
  -7  17  -1   18.47    7.45   0
  -7 -17  -1   18.13    6.10   0
   7 -17   1   17.89    8.94   0
  -8 -17  -1   23.76    6.34   0
   8  17   1   16.47   11.24   0
  -8  17  -1   22.95    7.93   0
  -8 -17  -1   17.85    6.48   0
   8 -17   1   32.56    9.32   0
   8 -17   1   23.02    7.61   0
   8 -17   1   29.42    9.04   0
  -8 -17  -1   17.24    7.98   0
   9 -17   1    6.33    9.44   0
   9 -17   1   12.41    7.70   0
  -9 -17  -1    5.13    8.29   0
   9  17   1    5.70   13.59   0
  -9  17  -1   12.50    8.22   0
   9 -17   1    3.46    7.91   0
  -9 -17  -1    7.78    6.68   0
  -9 -17  -1    3.59    9.72   0
  10 -17   1   11.96    8.48   0
  10  17   1    6.34   14.34   0
 -10 -17  -1    5.44   10.38   0
 -10  17  -1   12.10    8.85   0
 -10 -17  -1    8.14    8.80   0
  10 -17   1   19.70    9.90   0
 -10 -17  -1   11.10    8.92   0
  10 -17   1   13.08    8.01   0
   9 -18  -1   95.96    9.78   0
  -9 -18   1   76.93    9.47   0
   9 -18  -1   89.53   10.10   0
  -9  18   1   86.21    8.57   0
  -9 -18   1   69.90    8.90   0
  -9 -18   1   84.41   10.59   0
   9 -18  -1   81.94    8.25   0
  -8 -18   1   10.93    7.18   0
  -8 -18   1    6.03    8.14   0
   8 -18  -1   10.71    7.73   0
  -8  18   1   13.03    7.94   0
   8 -18  -1    7.45    7.60   0
  -8 -18   1   11.67    9.50   0
   8 -18  -1    9.07    7.68   0
   7 -18  -1  112.38    9.38   0
  -7 -18   1  111.68    7.90   0
  -7 -18   1  120.02    9.47   0
  -7 -18   1  107.97    8.53   0
   7 -18  -1  105.57    6.26   0
  -7  18   1  119.67    7.85   0
   7 -18  -1  107.72    7.68   0
  -6 -18   1   15.17    8.80   0
   6 -18  -1   17.39    8.92   0
   6 -18  -1   31.91    8.68   0
  -6 -18   1   18.76    7.35   0
  -6  18   1   16.24    7.28   0
  -6 -18   1   19.53    7.95   0
   6 -18  -1   20.01    7.00   0
   5 -18  -1  157.87    7.30   0
   5 -18  -1  176.89    7.63   0
  -5 -18   1  168.31    7.37   0
  -5 -18   1  162.94    7.92   0
  -5 -18   1  161.84    9.00   0
   5 -18  -1  165.47    7.18   0
  -5  18   1  169.19    7.43   0
  -4 -18   1   19.87   10.52   0
  -4 -18   1   22.36    7.37   0
   4 -18  -1   27.65    8.29   0
   4 -18  -1   35.69    6.58   0
   4 -18  -1   27.93    8.73   0
  -4 -18   1   31.16    7.42   0
  -4 -18   1   28.08    6.84   0
  -4  18   1   26.61    6.88   0
  -3 -18   1  195.13   10.73   0
  -3  18   1  216.84    7.30   0
   3 -18  -1  212.82    8.38   0
   3 -18  -1  204.13    5.83   0
  -3 -18   1  206.37    7.60   0
  -3 -18   1  207.94    7.13   0
  -3 -18   1  208.80    7.81   0
  -2 -18   1   50.09    7.10   0
  -2 -18   1   48.82    6.61   0
  -2 -18   1   51.22    7.40   0
   2 -18  -1   46.00    7.77   0
  -2 -18   1   51.55    9.88   0
   2 -18  -1   53.96    6.56   0
   1 -18  -1  227.60    6.84   0
  -1 -18   1  238.18    6.96   0
  -1 -18   1  219.05   11.74   0
  -1  18   1  207.53    9.20   0
  -1 -18   1  210.86    7.43   0
   1 -18  -1  202.49    7.09   0
  -1 -18   1  220.34    8.00   0
   1 -18  -1  203.81    6.71   0
   0 -18  -1   68.73    6.31   0
   0 -18   1   57.40    9.58   0
   0 -18  -1   71.61    5.54   0
   0 -18   1   64.51    7.62   0
   0 -18   1   71.42    6.55   0
   0  18   1   64.07    9.05   0
   0 -18  -1   75.85    6.53   0
   0 -18   1   68.29    7.02   0
   1 -18   1  217.99    6.94   0
   1 -18   1  209.04    9.99   0
  -1 -18  -1  216.54    6.96   0
  -1 -18  -1  212.47    7.16   0
   1 -18   1  216.32    7.36   0
  -1 -18  -1  207.48    7.92   0
   1  18   1  201.95    9.58   0
   1 -18   1  217.55    8.25   0
  -2 -18  -1   70.81    7.50   0
   2 -18   1   67.20    7.95   0
  -2 -18  -1   73.43    6.67   0
   2  18   1   61.94    9.44   0
   2 -18   1   60.44    7.77   0
   2 -18   1   71.09    6.62   0
  -2 -18  -1   62.87    6.88   0
   2 -18   1   50.81    8.20   0
   3 -18   1  193.85    9.76   0
   3 -18   1  190.94    6.95   0
   3  18   1  184.75   10.14   0
  -3 -18  -1  178.98    7.90   0
   3 -18   1  186.20    7.08   0
  -3 -18  -1  193.60    7.12   0
  -3 -18  -1  178.53    7.25   0
   4 -18   1   43.44    9.40   0
  -4 -18  -1   53.41    7.19   0
   4  18   1   58.19   10.06   0
   4 -18   1   45.60    6.84   0
   4 -18   1   47.99    6.84   0
  -4 -18  -1   59.10    7.61   0
  -4  18  -1   59.54    7.40   0
  -4 -18  -1   61.09    7.04   0
   5 -18   1  128.89    8.05   0
   5  18   1  119.89   10.77   0
  -5 -18  -1  124.09    7.93   0
   5 -18   1  138.68    7.24   0
  -5  18  -1  140.61    7.76   0
  -5 -18  -1  122.39    7.47   0
  -5 -18  -1  130.06    6.13   0
   5 -18   1  133.84    8.78   0
   6 -18   1   41.34    7.26   0
  -6  18  -1   38.40    7.74   0
  -6 -18  -1   35.23    7.43   0
   6 -18   1   39.00    7.70   0
   6  18   1   33.37   10.98   0
  -6 -18  -1   35.09    7.85   0
   6 -18   1   31.75    8.78   0
  -6 -18  -1   40.26    7.60   0
   7 -18   1   91.12    7.73   0
   7 -18   1   74.78    9.30   0
   7 -18   1   70.80    9.85   0
  -7 -18  -1   76.20    7.88   0
  -7 -18  -1   74.84    8.13   0
  -7  18  -1   77.44    8.20   0
   7  18   1   67.38   11.61   0
  -7 -18  -1   74.54    9.45   0
  -8 -18  -1   30.68    6.87   0
   8  18   1   19.83   11.99   0
  -8  18  -1   35.61    8.42   0
   8 -18   1   34.01    9.80   0
   8 -18   1   37.52    7.80   0
  -8 -18  -1   40.15    8.16   0
  -8 -18  -1   30.41    8.45   0
   8 -18   1   29.50    7.93   0
   9 -18   1   35.31   10.13   0
  -9 -18  -1   38.44    8.73   0
   9  18   1   39.97   12.65   0
  -9 -18  -1   42.48    8.83   0
   9 -18   1   48.70    8.54   0
  -9 -18  -1   44.44   10.32   0
  -9  18  -1   42.83    8.92   0
   9 -18   1   47.55   10.15   0
   7 -19  -1    2.00    9.62   0
  -7 -19   1   -5.07   14.02   0
  -7 -19   1    3.13    7.98   0
   7 -19  -1    1.91    9.46   0
  -7  19   1    0.28    7.99   0
  -7 -19   1   -3.92    9.61   0
  -7 -19   1    2.85    8.64   0
   7 -19  -1    1.08    7.73   0
   6 -19  -1    0.29    9.33   0
   6 -19  -1    6.84    7.38   0
   6 -19  -1   -8.10    7.37   0
  -6  19   1   -0.88    7.72   0
  -6 -19   1    7.78    9.15   0
  -6 -19   1    1.24   13.45   0
  -6 -19   1    0.80    6.73   0
  -6 -19   1    3.14    7.61   0
   5 -19  -1    5.16    9.21   0
  -5 -19   1   -5.33    7.41   0
  -5  19   1    5.21    6.04   0
  -5 -19   1   -1.09   11.35   0
  -5 -19   1    8.74    7.99   0
   5 -19  -1    4.04    5.78   0
   5 -19  -1    5.28    8.75   0
  -5 -19   1    1.68    8.85   0
   4 -19  -1    5.57    7.39   0
  -4 -19   1   -1.65   12.66   0
  -4 -19   1   -3.01    7.70   0
  -4 -19   1    3.09    7.58   0
  -4  19   1    4.82    5.93   0
   4 -19  -1    2.85    6.90   0
  -4 -19   1    2.77    7.03   0
   4 -19  -1    7.77    8.36   0
  -3 -19   1    0.55   12.27   0
   3 -19  -1    1.73    9.02   0
  -3 -19   1   -0.09    6.85   0
   3 -19  -1    5.01    8.11   0
  -3 -19   1    1.09    7.50   0
  -3  19   1    3.00    5.79   0
   3 -19  -1    5.82    6.74   0
  -3 -19   1  -10.94    7.57   0
  -2 -19   1    3.49    7.52   0
   2 -19  -1   -1.13    7.99   0
  -2 -19   1    5.98    7.25   0
  -2 -19   1    1.51    6.67   0
   2 -19  -1   -1.48    6.70   0
  -2 -19   1    5.55   10.37   0
  -1 -19   1   -5.71    7.61   0
  -1 -19   1   -6.23    6.68   0
   1 -19  -1    2.85    6.58   0
   1 -19  -1    2.92    6.88   0
   1 -19  -1   -2.67    7.82   0
  -1 -19   1    3.23   10.17   0
  -1 -19   1   10.26    7.14   0
   0 -19  -1   -4.08    6.92   0
   0 -19   1    1.57    6.57   0
   0 -19   1    2.24    7.15   0
   0 -19  -1    2.13    7.70   0
   0  19   1    7.51    9.28   0
   0 -19   1    6.05    7.78   0
   0 -19  -1    0.47    5.39   0
   0 -19   1   14.83    9.92   0
  -1 -19  -1   -4.28    7.01   0
   1 -19   1    6.67    7.21   0
  -1 -19  -1    2.02    7.57   0
   1 -19   1    5.09    6.64   0
   1 -19   1    4.04    7.85   0
   1 -19   1    1.38    9.80   0
   1  19   1   -1.42    9.45   0
  -1 -19  -1    8.87    6.66   0
   2 -19   1    7.27    9.80   0
   2 -19   1    6.25    8.12   0
   2 -19   1   -7.01    6.79   0
  -2 -19  -1    1.91    6.75   0
  -2 -19  -1    6.57    5.70   0
  -2 -19  -1    5.80    7.58   0
   2 -19   1    2.77    7.28   0
   2  19   1   -3.70    9.85   0
  -3 -19  -1   -3.49    7.15   0
  -3 -19  -1   -2.88    7.68   0
   3 -19   1   -7.24    8.38   0
   3 -19   1    2.69    9.66   0
   3 -19   1    2.84    6.83   0
  -3 -19  -1   -2.73    6.89   0
   3  19   1    2.48   10.11   0
   4 -19   1    4.74    9.85   0
  -4 -19  -1   -1.54    7.31   0
   4 -19   1    1.72    6.97   0
   4 -19   1    2.92    8.60   0
  -4 -19  -1    4.20    7.75   0
  -4  19  -1    6.95    7.42   0
  -4 -19  -1    4.43    7.04   0
   4  19   1    7.05   10.55   0
  -5 -19  -1   -4.31    7.30   0
  -5 -19  -1    3.54    7.56   0
   5 -19   1   -0.50    9.84   0
   5  19   1   -0.47   12.68   0
   5 -19   1   -4.72    8.85   0
  -5 -19  -1   -6.31    7.93   0
   5 -19   1    1.73    7.25   0
  -5  19  -1    0.02    7.84   0
   6 -19   1    0.48    9.99   0
  -6 -19  -1    0.33    6.41   0
   6 -19   1   -1.89    9.31   0
   6 -19   1    2.18    7.47   0
  -6  19  -1    0.59    8.03   0
   6  19   1    1.35   13.29   0
  -6 -19  -1    0.02    8.08   0
  -6 -19  -1    2.50    7.62   0
   7  19   1    4.18   13.81   0
  -7 -19  -1    5.76    7.97   0
   7 -19   1    4.84    7.93   0
  -7 -19  -1   -0.93    9.68   0
  -7  19  -1    0.82    8.45   0
   7 -19   1   -1.58    7.81   0
  -7 -19  -1   -1.33    8.22   0
   7 -19   1    8.56   10.11   0
  -6 -20   1   13.11   14.67   0
   6 -20  -1   12.40    9.60   0
  -6 -20   1   18.47    8.98   0
  -6  20   1   19.01    8.29   0
  -6 -20   1    8.67    8.21   0
  -5 -20   1   91.83    8.07   0
  -5 -20   1   94.55   12.67   0
   5 -20  -1  113.92   10.12   0
   5 -20  -1   96.28    9.46   0
  -5 -20   1   84.81    8.76   0
  -5  20   1  100.54    8.27   0
  -5 -20   1  102.66    9.85   0
   5 -20  -1   94.53    7.87   0
  -4 -20   1   28.46    8.30   0
  -4 -20   1   22.65   13.91   0
  -4 -20   1   20.24    9.43   0
   4 -20  -1   14.01    7.39   0
  -4  20   1   23.68    6.40   0
  -4 -20   1   23.81    7.63   0
   4 -20  -1   27.01    7.46   0
   4 -20  -1   27.23    9.86   0
   3 -20  -1  134.86    7.48   0
   3 -20  -1  134.46   10.15   0
  -3 -20   1  118.61    8.34   0
  -3 -20   1  134.50    8.48   0
  -3 -20   1  136.51    7.70   0
   3 -20  -1  133.90    7.56   0
  -3 -20   1  131.61   13.66   0
  -2 -20   1   28.18   11.21   0
   2 -20  -1   24.66    8.07   0
   2 -20  -1   33.88    7.62   0
  -2 -20   1   27.20    7.35   0
  -2 -20   1   18.98    8.14   0
   2 -20  -1   27.17    7.20   0
   2 -20  -1   30.36    8.56   0
  -2 -20   1   19.94    6.54   0
   1 -20  -1  149.05    8.65   0
  -1 -20   1  149.68    8.12   0
   1 -20  -1  158.82    7.80   0
  -1 -20   1  144.32   13.25   0
  -1 -20   1  157.50    7.55   0
   1 -20  -1  151.11    6.16   0
  -1 -20   1  155.95    8.57   0
   0 -20   1   28.48    5.93   0
   0 -20  -1   34.24    7.16   0
   0 -20   1   19.42   10.91   0
   0 -20   1   31.47    8.31   0
   0 -20  -1   28.67    8.20   0
   0 -20   1   32.40    7.79   0
   0 -20  -1   26.45    6.04   0
  -1 -20  -1  136.22    7.41   0
   1 -20   1  128.31    8.75   0
  -1 -20  -1  122.46    8.38   0
   1 -20   1  126.90   10.92   0
   1 -20   1  122.85    8.04   0
   1  20   1  108.94   10.49   0
  -1 -20  -1  125.46    7.77   0
   1 -20   1  136.16    8.55   0
   2 -20   1   30.25   10.68   0
   2 -20   1   43.55    7.93   0
   2 -20   1   42.13    7.39   0
   2 -20   1   33.01    8.72   0
  -2 -20  -1   35.77    6.22   0
  -2 -20  -1   44.29    7.29   0
   2  20   1   33.23   10.72   0
  -2 -20  -1   40.82    8.21   0
   3 -20   1   97.55   10.71   0
   3  20   1  102.40   11.25   0
  -3 -20  -1   96.81    9.69   0
  -3 -20  -1   95.13    7.88   0
   3 -20   1   95.82    9.16   0
  -3 -20  -1   96.50    7.65   0
   3 -20   1  109.58    7.64   0
   3 -20   1   91.17    8.24   0
   4 -20   1   40.42   10.59   0
  -4 -20  -1   47.53    7.70   0
   4 -20   1   32.29    9.24   0
   4  20   1   45.56   11.35   0
   4 -20   1   39.69    7.62   0
  -4 -20  -1   45.37    8.33   0
  -4 -20  -1   36.21    7.95   0
   5 -20   1   84.77   10.98   0
  -5 -20  -1   75.36    6.82   0
   5  20   1   70.50   12.01   0
   5 -20   1   80.56    9.69   0
   5 -20   1   87.49    8.04   0
  -5 -20  -1   75.35    8.15   0
  -5  20  -1   85.78    8.63   0
  -5 -20  -1   74.74    8.69   0
   3 -21  -1    2.11    9.23   0
  -3 -21   1    7.89    8.49   0
  -2 -21   1   22.50   12.11   0
   2 -21  -1   10.56   10.56   0
   2 -21  -1   10.63    9.01   0
   2 -21  -1   20.81    7.68   0
  -2 -21   1   13.07    8.51   0
  -2 -21   1   12.18    9.87   0
  -2 -21   1   13.85    7.76   0
   2 -21  -1   14.41    8.09   0
  -1 -21   1    4.32    7.65   0
  -1 -21   1    6.35   11.80   0
  -1 -21   1   -0.04    8.32   0
  -1 -21   1    7.58    8.58   0
   1 -21  -1   -1.78    8.83   0
   1 -21  -1    3.47    7.95   0
   1 -21  -1    3.68    7.53   0
   0 -21  -1   16.99    6.20   0
   0 -21   1   18.26    8.77   0
   0 -21  -1   23.81    8.67   0
   0 -21  -1   17.32    7.90   0
   0 -21   1   19.95   11.55   0
   0 -21   1   28.10    8.29   0
   0 -21   1   20.16    7.62   0
   1 -21   1    5.22   11.42   0
  -1 -21  -1    7.34    7.59   0
  -1 -21  -1    0.89    6.52   0
   1 -21   1    3.14    7.61   0
   1 -21   1    5.93    8.84   0
   1 -21   1    4.50    8.26   0
  -1 -21  -1    3.10    8.59   0
   2 -21   1   22.03    8.40   0
   2 -21   1   27.00   11.32   0
  -2 -21  -1   17.91    8.63   0
   2 -21   1   15.35    9.07   0
  -2 -21  -1   21.71    7.75   0
   2 -21   1   22.78    7.80   0
   2  21   1   25.72   11.42   0
  -2 -21  -1   20.38    8.04   0
  17   0  -2    5.51   13.41   0
  17   0  -2    9.83   12.24   0
  17   0  -2    8.19    8.99   0
  16   0  -2   57.78   11.93   0
 -16   0   2   66.49    8.63   0
  16   0  -2   65.36   12.91   0
  16   0  -2   61.34    8.75   0
 -15   0   2   42.95    8.19   0
  15   0  -2   41.66   11.28   0
  15   0  -2   38.56   12.13   0
  15   0  -2   43.06    8.32   0
 -14   0   2  128.98    8.33   0
  14   0  -2  123.74    8.39   0
  14   0  -2  134.74   12.04   0
  14   0  -2  138.73   11.38   0
 -13   0   2   90.72    6.52   0
  13   0  -2   85.38    7.99   0
  13   0  -2  105.52   10.80   0
  13   0  -2   90.96   11.30   0
  12   0  -2  222.16   11.51   0
 -12   0   2  226.21    8.04   0
  12   0  -2  230.21   11.28   0
  12   0  -2  203.47    8.11   0
 -11   0   2  263.21    8.05   0
  11   0  -2  280.07   10.22   0
  11   0  -2  260.69    8.17   0
  11   0  -2  266.68   11.29   0
 -10   0   2  419.15    8.44   0
  10   0  -2  417.92   11.63   0
  10   0  -2  418.66   10.78   0
  10   0  -2  403.42    8.54   0
  -9   0   2  518.67    8.84   0
   9   0  -2  494.61    7.81   0
   9   0  -2  511.69   12.00   0
   9   0  -2  525.82   11.92   0
  -8   0   2  832.51    9.85   0
   8   0  -2  805.60    9.96   0
   8   0  -2  826.61   13.31   0
   8   0  -2  822.40   13.00   0
  -7   0   2  663.20    9.44   0
   7   0  -2  663.43   13.23   0
   7   0  -2  646.61    9.66   0
   7   0  -2  663.59   12.14   0
  -6   0   2 1776.75   12.68   0
   6   0  -2 1782.80   17.79   0
   6   0  -2 1803.38   16.92   0
   6   0  -2 1712.20   12.98   0
  -5   0   2  951.58   10.62   0
   5   0  -2  954.20   13.36   0
   5   0  -2  939.79   14.74   0
   5   0  -2  926.69   11.15   0
   4   0  -2 1434.03   13.52   0
  -4   0   2 1447.08   12.66   0
  -4   0   2 1394.52   16.01   0
   4   0  -2 1477.74   18.46   0
  -3   0   2 1496.37   13.54   0
  -3   0   2 1465.70   16.37   0
   3   0  -2 1520.87   18.33   0
   3   0  -2 1509.57   14.71   0
   2   0  -2   65.17    7.66   0
  -2   0   2   58.67    8.50   0
   2   0  -2   62.55    8.72   0
  -2   0   2   61.65    6.57   0
  -1   0   2  976.83   13.26   0
   1   0  -2  988.59   14.95   0
   1   0  -2 1002.55   14.34   0
  -1   0   2  985.95   13.28   0
   0   0   2   40.41    7.23   0
   0   0  -2   37.30    7.72   0
   0   0   2   45.79    8.03   0
   0   0  -2   41.89    8.36   0
   1   0   2 1456.64   14.90   0
  -1   0  -2 1355.97   19.19   0
  -1   0  -2 1415.46   18.16   0
  -1   0  -2 1488.85   15.17   0
   2   0   2  492.28   11.50   0
   2   0   2  523.69   10.74   0
  -2   0  -2  499.32   12.43   0
  -2   0  -2  535.75   10.60   0
   3   0   2 1769.18   15.86   0
   3   0   2 1897.53   15.08   0
  -3   0  -2 1962.59   14.99   0
  -3   0  -2 1840.13   18.35   0
  -4   0  -2 1602.00   12.62   0
  -4   0  -2 1492.33   15.15   0
   4   0   2 1590.05   13.70   0
   4   0   2 1477.58   14.45   0
   5   0   2 1292.84   12.38   0
  -5   0  -2 1232.94   13.18   0
   5   0   2 1163.52   12.01   0
  -5   0  -2 1344.24   12.26   0
   6   0   2  663.17   10.14   0
   6   0   2  610.79    9.80   0
  -6   0  -2  629.01   10.47   0
  -6   0  -2  678.84    9.81   0
   7   0   2 1403.06   12.21   0
  -7   0  -2 1375.33   12.44   0
   7   0   2 1293.84   11.63   0
  -7   0  -2 1426.87   11.77   0
   8   0   2  201.94    8.40   0
  -8   0  -2  181.58    8.31   0
   8   0   2  167.61    7.80   0
  -8   0  -2  180.76    7.82   0
   9   0   2  693.68   10.03   0
   9   0   2  626.72    9.27   0
  -9   0  -2  687.11    9.89   0
  -9   0  -2  699.58    9.40   0
  10   0   2  121.67    8.19   0
  10   0   2  102.96    7.72   0
 -10   0  -2  107.24    7.49   0
 -10   0  -2  108.33    8.06   0
 -11   0  -2  210.85    8.37   0
  11   0   2  213.69    8.65   0
  11   0   2  209.59    7.98   0
 -11   0  -2  223.56    9.01   0
  12   0   2   35.07    7.99   0
  12   0   2   41.08    7.57   0
 -12   0  -2   35.83    7.24   0
 -12   0  -2   38.52    7.82   0
 -13   0  -2  126.97    7.90   0
 -13   0  -2  145.13    8.27   0
  13   0   2  139.53    8.56   0
  13   0   2  134.24    8.16   0
 -14   0  -2   14.88    7.74   0
  14   0   2   24.59    8.09   0
 -14   0  -2   18.12    8.07   0
  14   0   2   16.02    8.41   0
 -15   0  -2   71.20    8.28   0
  15   0   2   64.69    8.88   0
  15   0   2   71.62    8.50   0
 -15   0  -2   68.72    8.58   0
 -16   0  -2    9.96    8.74   0
  16   0   2   21.61   10.36   0
 -16   0  -2   12.14    8.47   0
  17   1  -2    7.37   13.60   0
 -17   1   2   -2.20    8.90   0
  17  -1  -2   -0.48   13.38   0
  17  -1  -2   -3.26    7.36   0
  17  -1  -2   -1.91   12.11   0
  17   1  -2    8.87   14.67   0
  16   1  -2    3.39   12.88   0
 -16   1   2    6.19    6.98   0
  16  -1  -2    4.33   12.45   0
  16  -1  -2    6.57    7.00   0
  16  -1  -2    9.00   11.45   0
  16   1  -2    9.99    8.60   0
  16   1  -2    7.80   13.76   0
 -16  -1   2    0.22    8.43   0
  15   1  -2    7.35    8.35   0
  15  -1  -2    5.14   10.97   0
 -15  -1   2   10.17    6.69   0
  15   1  -2    5.18   11.26   0
 -15   1   2   14.71    8.19   0
  15   1  -2    4.01   12.02   0
  15  -1  -2   12.62    8.30   0
  15  -1  -2    6.50   11.90   0
  14  -1  -2    6.32   11.34   0
 -14  -1   2    5.49    8.03   0
  14   1  -2    7.37   12.51   0
  14   1  -2   11.01   10.96   0
  14  -1  -2   16.86    8.03   0
  14   1  -2   12.04    8.11   0
 -14   1   2    8.02    8.00   0
  14  -1  -2    6.60    9.48   0
  13  -1  -2   19.89    9.64   0
 -13  -1   2   29.91    7.78   0
  13   1  -2   18.09   12.17   0
  13   1  -2   17.48   10.76   0
  13  -1  -2   19.42   10.22   0
  13   1  -2   16.53    6.46   0
 -13   1   2   14.68    7.80   0
  13  -1  -2   18.71    7.79   0
 -12  -1   2   18.98    6.16   0
  12   1  -2    9.80   10.38   0
  12  -1  -2    5.74    9.36   0
  12   1  -2    8.19   11.52   0
  12   1  -2    8.33    7.64   0
 -12   1   2   10.91    7.41   0
  12  -1  -2    7.92    6.11   0
  12  -1  -2    8.25    8.86   0
 -11  -1   2   19.39    7.41   0
  11   1  -2   21.03   10.33   0
  11  -1  -2   23.24    7.37   0
  11  -1  -2   18.40   10.04   0
  11   1  -2   17.44    7.52   0
 -11   1   2   21.04    7.33   0
  11  -1  -2   21.99    8.71   0
  11   1  -2   23.87   11.07   0
 -10  -1   2    6.57    7.25   0
  10  -1  -2    3.01    5.86   0
  10   1  -2    9.13    7.48   0
 -10   1   2    4.53    7.18   0
  10   1  -2    5.39   10.03   0
  10   1  -2    5.52   10.56   0
  10  -1  -2   -0.99    9.66   0
  10  -1  -2    6.55    9.08   0
   9  -1  -2   59.22    7.40   0
  -9   1   2   53.72    7.33   0
   9  -1  -2   55.86    8.66   0
   9   1  -2   56.23    6.35   0
  -9  -1   2   59.94    6.15   0
   9   1  -2   60.05   10.71   0
   9   1  -2   63.58   11.32   0
   9  -1  -2   56.23    8.08   0
  -8   1   2   18.78    5.72   0
  -8  -1   2   25.85    7.35   0
   8   1  -2   20.75   10.76   0
   8   1  -2   12.38    7.65   0
   8  -1  -2   16.48    7.17   0
   8  -1  -2   15.82    7.45   0
   8   1  -2   17.27   10.21   0
   8  -1  -2   15.64    9.12   0
   7  -1  -2  129.00    7.68   0
  -7  -1   2  138.02    7.81   0
   7   1  -2  135.77    8.21   0
   7  -1  -2  128.23    8.55   0
  -7   1   2  125.36    7.24   0
   7   1  -2  130.10   11.54   0
   7   1  -2  137.14   11.39   0
   7  -1  -2  122.85    7.44   0
   6  -1  -2   70.38    7.25   0
  -6  -1   2   71.24    7.82   0
   6  -1  -2   65.90    9.06   0
   6   1  -2   69.71   10.91   0
   6   1  -2   71.23   11.00   0
   6   1  -2   71.95    6.79   0
   6  -1  -2   65.68    6.04   0
  -6   1   2   73.96    5.83   0
   5   1  -2  175.64   12.37   0
   5  -1  -2  163.09    8.65   0
  -5   1   2  177.72    7.25   0
   5   1  -2  176.31   12.64   0
   5   1  -2  173.40    8.77   0
  -5  -1   2  166.74    7.04   0
   5  -1  -2  167.28    6.44   0
  -4   1   2   86.22    6.98   0
   4   1  -2   91.70   12.12   0
   4  -1  -2   86.73    8.21   0
   4   1  -2   95.56    8.60   0
   4  -1  -2   86.47    6.99   0
  -4   1   2   87.55    6.55   0
  -4  -1   2   85.61    7.76   0
   3  -1  -2  272.13    7.86   0
   3   1  -2  280.23   13.78   0
  -3  -1   2  267.24   11.63   0
   3  -1  -2  275.53    9.47   0
   3   1  -2  276.97   10.32   0
  -3   1   2  274.96    7.30   0
  -3   1   2  262.69    8.32   0
  -3  -1   2  275.41    9.18   0
   2  -1  -2  344.05    8.14   0
  -2  -1   2  355.92   11.15   0
   2   1  -2  369.44   13.68   0
  -2   1   2  345.81    8.22   0
   2  -1  -2  350.12   10.24   0
  -2   1   2  338.64    8.54   0
  -2  -1   2  341.77   11.43   0
   2   1  -2  342.49   11.86   0
  -1   1   2   11.32    4.97   0
  -1  -1   2   13.97    8.74   0
   1  -1  -2   16.57    7.39   0
  -1   1   2   12.15    6.82   0
   1  -1  -2   14.40    6.20   0
  -1  -1   2   19.10    8.80   0
   1   1  -2   15.47   11.87   0
   1   1  -2   16.48    8.49   0
   0  -1  -2  676.19   10.56   0
   0  -1   2  734.10   12.84   0
   0   1   2  679.38   10.96   0
   0   1   2  676.27   10.71   0
   0   1  -2  746.38   13.65   0
   0  -1  -2  698.39   11.36   0
   1  -1   2   15.45    8.45   0
  -1  -1  -2   21.79    6.16   0
  -1   1  -2   13.84   18.20   0
   1   1   2   18.32    7.67   0
  -1  -1  -2   13.81    6.09   0
  -1  -1  -2   13.52    5.84   0
  -1   1  -2   17.64    8.43   0
   1  -1   2   13.71   11.11   0
   2   1   2   80.34    8.00   0
   2  -1   2   84.40    7.28   0
   2   1   2   78.82    6.07   0
  -2   1  -2   87.14    7.29   0
  -2  -1  -2   82.13    7.22   0
  -2  -1  -2   90.44    6.53   0
   2  -1   2   77.19    9.87   0
  -2   1  -2   79.08   13.02   0
  -3  -1  -2   56.05    6.20   0
   3   1   2   51.11    6.30   0
   3   1   2   59.13    7.65   0
   3  -1   2   49.39    9.71   0
  -3  -1  -2   55.37    6.83   0
  -3   1  -2   56.59    8.01   0
  -3   1  -2   55.79   10.82   0
   3  -1   2   54.30    8.21   0
   4  -1   2  244.81    8.85   0
   4  -1   2  226.56    9.86   0
  -4   1  -2  243.60   11.03   0
   4   1   2  239.11    7.58   0
  -4   1  -2  249.73    8.61   0
   4   1   2  258.36    8.79   0
  -4  -1  -2  264.91    7.28   0
  -4  -1  -2  247.65    8.33   0
  -5  -1  -2    9.37    7.21   0
   5  -1   2    9.81    7.80   0
  -5   1  -2    9.79    8.04   0
  -5  -1  -2   11.06    7.39   0
  -5   1  -2    6.43    7.41   0
   5  -1   2    9.81    8.49   0
   5   1   2   13.98    7.75   0
   5   1   2    8.15    6.49   0
  -6   1  -2  166.53    7.72   0
  -6  -1  -2  168.01    6.64   0
   6   1   2  152.32    7.58   0
   6  -1   2  155.53    6.89   0
   6  -1   2  151.14    9.08   0
   6   1   2  167.20    8.36   0
  -6   1  -2  159.36    8.79   0
  -6  -1  -2  167.32    8.23   0
   7   1   2   44.53    7.19   0
  -7   1  -2   41.85    8.14   0
   7  -1   2   38.42    7.62   0
   7   1   2   43.86    7.92   0
   7  -1   2   38.19    7.70   0
  -7  -1  -2   41.47    7.71   0
  -7  -1  -2   41.94    7.54   0
  -7   1  -2   44.13    7.25   0
  -8   1  -2   41.62    7.96   0
   8  -1   2   43.95    6.36   0
   8   1   2   47.55    7.86   0
   8   1   2   47.15    7.24   0
   8  -1   2   42.75    7.49   0
  -8  -1  -2   46.63    7.68   0
  -8  -1  -2   50.99    7.30   0
  -8   1  -2   43.77    7.15   0
  -9   1  -2   16.93    7.71   0
   9  -1   2   14.53    7.73   0
   9   1   2   18.81    7.21   0
   9  -1   2   14.68    7.40   0
   9   1   2   17.23    9.06   0
  -9  -1  -2   17.69    7.66   0
  -9  -1  -2   20.72    7.18   0
  -9   1  -2   12.40    5.80   0
 -10   1  -2   65.40    7.98   0
  10  -1   2   52.13    7.66   0
  10   1   2   73.68    8.04   0
 -10   1  -2   56.97    7.31   0
  10   1   2   54.49    7.43   0
 -10  -1  -2   62.54    7.83   0
  10  -1   2   59.96    7.95   0
 -10  -1  -2   63.07    7.37   0
 -11   1  -2    3.08    7.14   0
 -11   1  -2    1.38    7.86   0
 -11  -1  -2    4.16    7.22   0
  11   1   2    5.15    7.28   0
  11   1   2    1.23    7.89   0
  11  -1   2    5.53    7.74   0
 -11  -1  -2    4.66    7.63   0
  11  -1   2    2.72    7.48   0
 -12   1  -2   23.88    7.33   0
  12  -1   2   29.70    7.63   0
 -12   1  -2   19.47    7.79   0
  12   1   2   30.92    7.99   0
  12  -1   2   32.28    7.96   0
  12   1   2   21.58    7.44   0
 -12  -1  -2   33.81    7.66   0
 -12  -1  -2   27.20    7.31   0
 -13  -1  -2    3.18    7.44   0
 -13   1  -2    3.31    7.40   0
 -13   1  -2    0.79    7.95   0
  13   1   2    2.19    7.67   0
  13   1   2   10.05    9.37   0
  13  -1   2   -3.48    7.78   0
  13  -1   2    7.17    7.96   0
 -13  -1  -2    0.18    7.82   0
 -14  -1  -2    0.92    7.67   0
 -14  -1  -2    3.03    6.61   0
 -14   1  -2    6.64    8.83   0
  14   1   2   11.02    9.51   0
  14  -1   2    7.44    8.07   0
 -14   1  -2    7.28    6.63   0
  14   1   2    2.12    7.89   0
  14  -1   2    1.58    8.22   0
 -15   1  -2    4.91    9.31   0
 -15  -1  -2    9.21    8.31   0
  15  -1   2    3.54   10.01   0
 -15   1  -2   -1.51    8.44   0
 -15  -1  -2    6.89    9.19   0
  15   1   2    0.67    8.56   0
  15  -1   2    2.24    6.86   0
  15   1   2    1.50    8.34   0
 -16   1  -2    1.14    8.75   0
 -16  -1  -2    0.96    8.42   0
 -16   1  -2    6.14    8.41   0
  16  -1   2    9.25    8.94   0
  16   1   2    4.42   10.31   0
 -16  -1  -2   10.47    8.54   0
 -17   2   2    8.00    7.29   0
  17  -2  -2    4.08   11.93   0
  17  -2  -2   10.06   10.80   0
  17   2  -2   10.34   16.72   0
  17   2  -2   11.15   17.27   0
  16  -2  -2   45.35    8.75   0
 -16   2   2   43.14    8.63   0
  16  -2  -2   46.20   11.48   0
  16  -2  -2   49.82   11.73   0
 -16  -2   2   39.39    7.01   0
  16   2  -2   44.60   15.01   0
  16   2  -2   43.74    7.14   0
  16   2  -2   44.51   15.36   0
 -15   2   2   30.39    8.35   0
 -15  -2   2   30.88    6.84   0
  15  -2  -2   32.97   10.79   0
  15  -2  -2   26.75    6.99   0
  15   2  -2   36.61   14.60   0
  15  -2  -2   37.70    9.93   0
  15   2  -2   35.42   13.20   0
  15   2  -2   35.07    8.53   0
 -14  -2   2  116.31    8.25   0
  14  -2  -2  122.79   10.64   0
  14   2  -2  118.59   14.36   0
  14  -2  -2  110.44    8.41   0
 -14   2   2  123.27    8.41   0
  14  -2  -2  119.43    9.88   0
  14   2  -2  126.42   14.33   0
  14   2  -2  110.96    6.98   0
  13  -2  -2   92.08   10.19   0
 -13   2   2   97.53    8.06   0
  13   2  -2   83.28    8.24   0
 -13  -2   2   92.39    8.07   0
  13   2  -2   91.49   12.65   0
  13  -2  -2   94.86    6.56   0
  13  -2  -2   96.34    9.39   0
  13   2  -2   91.01   12.60   0
 -12  -2   2  191.95    8.05   0
  12   2  -2  177.76   13.00   0
 -12   2   2  174.59    6.68   0
  12   2  -2  185.86   13.56   0
  12   2  -2  171.97    6.97   0
  12  -2  -2  187.82    9.36   0
  12  -2  -2  172.48    7.89   0
  12  -2  -2  184.74   10.07   0
 -11   2   2  150.74    7.70   0
  11   2  -2  150.01   12.97   0
  11  -2  -2  154.12    8.88   0
  11  -2  -2  156.95    9.62   0
 -11  -2   2  143.58    6.48   0
  11   2  -2  146.84    8.01   0
  11  -2  -2  142.94    7.65   0
  11   2  -2  153.89   12.82   0
 -10  -2   2  266.71    8.05   0
  10  -2  -2  271.50    9.74   0
 -10   2   2  246.55    6.62   0
  10  -2  -2  231.90    6.65   0
  10   2  -2  251.85    8.24   0
  10   2  -2  274.76   14.48   0
  10   2  -2  256.98   13.24   0
  10  -2  -2  249.95    8.81   0
  -9   2   2  251.53    6.59   0
   9  -2  -2  271.82    9.55   0
   9   2  -2  280.27   15.65   0
   9   2  -2  249.23    7.21   0
   9  -2  -2  242.58    6.61   0
   9   2  -2  260.76   13.19   0
   9  -2  -2  261.65    8.63   0
  -9  -2   2  259.92    8.17   0
   8  -2  -2  600.39   10.60   0
   8   2  -2  581.12   15.98   0
  -8  -2   2  595.65    9.23   0
  -8   2   2  607.62    8.58   0
   8   2  -2  626.88   18.29   0
   8  -2  -2  561.72    8.59   0
   8   2  -2  570.29    8.34   0
   8  -2  -2  589.74    9.66   0
   7  -2  -2  584.66    9.42   0
   7  -2  -2  590.16   10.38   0
   7   2  -2  573.59   17.15   0
  -7   2   2  615.04    8.54   0
  -7  -2   2  571.36    8.44   0
   7   2  -2  556.69    8.61   0
   7   2  -2  633.57   20.59   0
   7  -2  -2  559.69    7.60   0
   6  -2  -2 1210.32   12.06   0
   6  -2  -2 1207.63   10.96   0
   6   2  -2 1225.04   26.81   0
  -6  -2   2 1222.32   11.73   0
   6   2  -2 1199.51   12.08   0
   6   2  -2 1319.17   31.25   0
  -6   2   2 1257.23   10.16   0
   6  -2  -2 1197.15   10.29   0
  -5   2   2  717.37    9.21   0
  -5   2   2  788.13    8.94   0
   5   2  -2  760.63   11.06   0
  -5  -2   2  758.97   10.73   0
   5  -2  -2  747.90   10.38   0
   5  -2  -2  750.89    9.10   0
   4  -2  -2 1438.79   11.12   0
  -4  -2   2 1406.89   13.75   0
   4  -2  -2 1442.26   13.81   0
  -4   2   2 1460.48   10.84   0
  -4   2   2 1348.24   11.74   0
   4   2  -2 1434.24   14.21   0
   3  -2  -2  843.40   11.10   0
  -3  -2   2  830.15   22.15   0
   3  -2  -2  840.18    9.28   0
  -3  -2   2  817.44   12.67   0
   3   2  -2  855.02   12.86   0
   3   2  -2  891.51   27.84   0
  -3   2   2  804.66   10.03   0
  -3   2   2  837.26    8.92   0
   2  -2  -2  579.04    8.28   0
   2  -2  -2  591.37   10.06   0
   2   2  -2  598.35   12.90   0
  -2   2   2  577.07    9.32   0
  -2  -2   2  615.95   15.32   0
  -2  -2   2  567.57   13.45   0
  -2   2   2  579.99    7.96   0
   2   2  -2  630.63   17.66   0
  -1  -2   2 1438.48   22.67   0
  -1   2   2 1478.67   13.03   0
  -1  -2   2 1588.04   19.09   0
   1   2  -2 1490.67   19.76   0
  -1   2   2 1465.73   11.52   0
   1   2  -2 1563.49   20.07   0
   1  -2  -2 1512.19   13.78   0
   1  -2  -2 1454.50   11.79   0
   0  -2  -2  286.95    8.74   0
   0   2   2  282.46    7.19   0
   0   2   2  284.18    8.41   0
   0  -2  -2  280.37    7.33   0
   0   2  -2  312.42   11.85   0
   0  -2   2  293.08   21.44   0
   0  -2   2  322.33   11.62   0
   0  -2   2  287.66   14.84   0
   1   2   2  851.29   10.91   0
  -1   2  -2  853.90   20.10   0
  -1  -2  -2  872.01   11.02   0
  -1  -2  -2  812.22   10.20   0
   1  -2   2  837.41   27.75   0
   1  -2   2  895.48   12.98   0
  -1  -2  -2  875.94    9.99   0
  -1   2  -2  895.91   13.07   0
   2  -2   2  793.32   11.89   0
  -2   2  -2  768.08   14.28   0
  -2  -2  -2  766.01   10.33   0
   2   2   2  736.29    9.36   0
  -2  -2  -2  748.13    9.54   0
   2  -2   2  708.46   17.53   0
  -2   2  -2  787.34   11.67   0
   2   2   2  755.11   10.47   0
  -3  -2  -2 1015.31   10.91   0
   3   2   2  964.58   10.27   0
  -3   2  -2  993.17   14.78   0
   3   2   2  939.38   10.09   0
  -3   2  -2  990.87   11.73   0
  -3  -2  -2  957.35   10.46   0
   3  -2   2  914.08   15.71   0
   3  -2   2  981.66   10.94   0
  -4  -2  -2  458.18    8.89   0
   4   2   2  428.73    8.01   0
   4   2   2  453.05    9.31   0
  -4  -2  -2  446.77    8.40   0
   4  -2   2  462.27    9.62   0
  -4   2  -2  453.83   10.35   0
   4  -2   2  429.18   11.31   0
  -4   2  -2  449.99    9.23   0
   5  -2   2 1330.75   14.22   0
  -5   2  -2 1450.81   14.16   0
  -5  -2  -2 1479.06   12.02   0
  -5  -2  -2 1370.70   11.73   0
   5  -2   2 1422.37   11.44   0
   5   2   2 1415.06   12.52   0
  -5   2  -2 1424.72   11.18   0
   5   2   2 1339.28   11.13   0
  -6   2  -2  239.32   10.19   0
   6   2   2  231.70    8.64   0
   6   2   2  221.53    7.55   0
  -6   2  -2  241.50    7.98   0
   6  -2   2  238.70    8.34   0
   6  -2   2  226.08    8.62   0
  -6  -2  -2  239.78    8.00   0
  -6  -2  -2  232.55    7.94   0
  -7   2  -2  908.54   11.48   0
  -7  -2  -2  927.14   10.39   0
   7   2   2  815.49    9.72   0
   7   2   2  888.95   11.88   0
   7  -2   2  816.47   10.67   0
  -7  -2  -2  852.94   10.24   0
  -7   2  -2  895.63    9.88   0
   7  -2   2  902.97   10.27   0
  -8   2  -2  206.54    9.90   0
   8   2   2  187.08    8.58   0
   8  -2   2  184.33    8.25   0
  -8  -2  -2  174.99    8.00   0
   8   2   2  175.23    7.55   0
   8  -2   2  198.47    7.01   0
  -8   2  -2  186.09    7.71   0
  -8  -2  -2  195.21    8.04   0
  -9   2  -2  464.69    8.64   0
  -9   2  -2  475.50    9.59   0
   9   2   2  395.49    7.30   0
   9   2   2  446.66    9.53   0
   9  -2   2  424.16    8.91   0
   9  -2   2  469.88    9.20   0
  -9  -2  -2  473.87    8.91   0
  -9  -2  -2  432.46    8.85   0
 -10   2  -2   89.23    7.31   0
  10  -2   2   86.53    7.76   0
 -10  -2  -2   88.62    7.58   0
 -10  -2  -2   82.72    7.87   0
  10   2   2   85.83    7.44   0
 -10   2  -2   94.09    8.20   0
  10   2   2   97.81    8.36   0
  10  -2   2   93.96    7.91   0
  11   2   2  195.12    7.83   0
 -11   2  -2  215.11    7.95   0
 -11  -2  -2  208.10    8.27   0
  11  -2   2  212.91    8.28   0
  11  -2   2  222.93    8.47   0
  11   2   2  217.99    8.72   0
 -11  -2  -2  224.49    7.93   0
 -11   2  -2  235.87    8.63   0
  12  -2   2   49.85    8.04   0
 -12   2  -2   42.32    8.06   0
 -12  -2  -2   42.43    7.83   0
  12   2   2   39.55    7.49   0
  12  -2   2   44.37    7.86   0
  12   2   2   43.63    8.20   0
 -12   2  -2   38.97    7.49   0
 -12  -2  -2   37.70    7.52   0
  13   2   2   76.04    7.91   0
 -13   2  -2   90.85    7.86   0
 -13  -2  -2   92.01    8.02   0
 -13   2  -2   93.11    8.31   0
  13   2   2   85.65    8.56   0
 -13  -2  -2   89.39    7.89   0
  13  -2   2   81.46    8.10   0
  13  -2   2   91.46    8.41   0
  14  -2   2   14.80    8.18   0
  14   2   2   11.45    7.97   0
 -14  -2  -2   17.31    8.93   0
 -14   2  -2   11.41    7.72   0
  14   2   2   10.42    8.52   0
 -14   2  -2   11.69    8.32   0
  14  -2   2   14.84    8.40   0
 -14  -2  -2   19.19    8.13   0
 -15  -2  -2   53.25    8.22   0
 -15  -2  -2   47.33    8.49   0
 -15   2  -2   53.73    8.21   0
 -15   2  -2   49.33    8.65   0
  15   2   2   53.41    8.41   0
  15  -2   2   55.85    8.63   0
  15   2   2   52.74   10.19   0
  15  -2   2   52.58    8.80   0
 -16  -2  -2   -0.70    8.40   0
 -16  -2  -2    9.23    8.60   0
 -16   2  -2    9.12    8.81   0
  16  -2   2    5.75    9.01   0
  16   2   2    6.03   10.37   0
  16   2   2   12.35    8.69   0
 -16   2  -2    0.21    9.70   0
  17  -3  -2   18.24   12.04   0
  17   3  -2   18.90    9.19   0
 -17   3   2   24.21    7.41   0
  17   3  -2   18.77   22.56   0
  17   3  -2   17.62   22.84   0
  17  -3  -2   18.71   10.92   0
  16   3  -2    7.91   18.52   0
 -16  -3   2   11.99    8.51   0
  16  -3  -2   10.69   11.28   0
  16   3  -2   12.62    7.16   0
 -16   3   2    7.92    8.64   0
  16   3  -2   11.04   17.65   0
  16  -3  -2    9.12   11.44   0
  15   3  -2   35.34   15.81   0
 -15  -3   2   41.43    8.29   0
  15  -3  -2   37.77   12.17   0
  15   3  -2   40.98    8.46   0
  15   3  -2   40.88   17.14   0
  15  -3  -2   37.60    8.38   0
  15  -3  -2   40.46    9.91   0
 -15   3   2   38.02    8.57   0
 -14   3   2   18.75    6.65   0
  14  -3  -2   16.79   10.17   0
  14   3  -2   17.67   14.83   0
  14   3  -2   19.50    8.29   0
  14  -3  -2   28.34    8.06   0
  14   3  -2   18.50   16.50   0
  14  -3  -2   14.17    9.28   0
 -14  -3   2   18.06    8.07   0
  13   3  -2   83.13   14.60   0
  13  -3  -2   79.48   10.09   0
 -13   3   2   76.31    8.05   0
  13   3  -2   80.81    6.82   0
  13   3  -2   83.56   15.52   0
  13  -3  -2   80.69    6.59   0
  13  -3  -2   88.76    9.16   0
 -13  -3   2   84.34    8.04   0
  12  -3  -2   33.20    9.39   0
 -12  -3   2   38.19    7.69   0
  12   3  -2   30.95   14.18   0
  12   3  -2   34.51   13.80   0
 -12   3   2   36.90    7.58   0
  12  -3  -2   31.05    7.61   0
  12   3  -2   28.79    7.90   0
  12  -3  -2   33.61    8.41   0
  11  -3  -2  205.94    7.76   0
  11   3  -2  229.99   16.14   0
  11  -3  -2  227.67    9.79   0
  11   3  -2  227.19   15.44   0
 -11   3   2  224.93    7.84   0
  11  -3  -2  218.43    8.76   0
  11   3  -2  224.58    8.35   0
 -11  -3   2  241.75    8.16   0
 -10   3   2   82.70    7.16   0
  10   3  -2   86.47   14.84   0
  10  -3  -2   80.89    8.94   0
  10   3  -2   89.09    7.92   0
  10   3  -2   87.22   14.92   0
  10  -3  -2   75.69    5.86   0
 -10  -3   2   86.45    7.68   0
  10  -3  -2   85.49    7.88   0
   9  -3  -2  435.05    8.18   0
  -9   3   2  470.23    8.14   0
   9   3  -2  465.27   17.47   0
   9  -3  -2  458.73    9.18   0
   9  -3  -2  446.07    8.25   0
   9   3  -2  459.11   18.30   0
   9   3  -2  455.15    7.89   0
  -9  -3   2  474.73    8.94   0
   8  -3  -2  189.25    7.85   0
   8   3  -2  181.35   18.27   0
   8   3  -2  185.32   17.20   0
   8  -3  -2  187.02    8.88   0
   8   3  -2  179.22    8.14   0
  -8   3   2  184.37    7.09   0
  -8  -3   2  179.25    6.65   0
   8  -3  -2  177.34    6.03   0
   7  -3  -2  577.00   10.09   0
  -7  -3   2  582.03    9.36   0
   7  -3  -2  580.53    8.99   0
   7   3  -2  569.95    9.64   0
  -7   3   2  596.67    8.10   0
   7  -3  -2  555.99    8.10   0
   6  -3  -2  437.91    9.48   0
   6  -3  -2  425.66    6.68   0
  -6  -3   2  435.73    7.94   0
  -6   3   2  445.66    6.64   0
   6   3  -2  432.45    9.21   0
   5  -3  -2  496.96    7.68   0
   5   3  -2  507.45    9.77   0
  -5   3   2  484.22    7.73   0
  -5   3   2  525.07    7.57   0
  -5  -3   2  505.59    9.67   0
   5  -3  -2  505.66    9.58   0
  -4   3   2 1121.77    8.72   0
   4  -3  -2 1103.94    9.42   0
   4   3  -2 1132.08   12.07   0
  -4   3   2 1071.09   10.09   0
  -4  -3   2 1097.36   12.40   0
   4  -3  -2 1114.32   11.20   0
  -3   3   2  586.20    8.52   0
   3  -3  -2  604.40    9.43   0
  -3  -3   2  594.57   19.04   0
   3  -3  -2  596.89    7.70   0
   3   3  -2  615.23   10.23   0
  -3  -3   2  604.99   10.96   0
  -3   3   2  594.77    7.49   0
  -3  -3   2  637.21   21.44   0
   2   3  -2  472.21   13.07   0
  -2   3   2  456.84    6.90   0
   2   3  -2  462.43   10.04   0
   2  -3  -2  465.92    8.89   0
   2  -3  -2  464.49    7.12   0
  -2  -3   2  463.76   11.32   0
  -2   3   2  459.02    8.28   0
  -2  -3   2  491.61   15.02   0
  -1   3   2  504.29    7.14   0
   1   3  -2  513.95   10.80   0
   1  -3  -2  512.84    7.35   0
  -1   3   2  516.26    8.67   0
  -1  -3   2  549.57   12.85   0
  -1  -3   2  529.00   12.16   0
   1  -3  -2  530.18    8.38   0
   1   3  -2  533.22   11.81   0
   0  -3   2  295.54    9.65   0
   0  -3  -2  299.50    6.42   0
   0  -3   2  301.35   11.19   0
   0  -3   2  297.41   10.00   0
   0   3  -2  311.32    9.37   0
   0   3   2  304.36    6.93   0
   0   3   2  301.15    7.97   0
   0  -3  -2  314.77    8.22   0
   1  -3   2  547.99   10.80   0
   1   3   2  528.07    9.00   0
  -1   3  -2  543.89   12.06   0
  -1  -3  -2  547.99    9.09   0
  -1   3  -2  551.29   10.47   0
  -1  -3  -2  542.71    7.80   0
   1  -3   2  522.73   12.35   0
  -2  -3  -2 1079.11    9.90   0
  -2   3  -2 1026.24   11.98   0
   2   3   2 1010.57   10.06   0
  -2  -3  -2 1007.75    9.67   0
  -2  -3  -2 1042.05   10.66   0
  -2   3  -2 1017.87   13.24   0
   2  -3   2 1030.45   11.36   0
   2  -3   2  990.53   14.96   0
   3   3   2  411.64    7.34   0
  -3   3  -2  415.89    9.83   0
  -3  -3  -2  407.33    7.40   0
   3   3   2  403.39    7.62   0
  -3   3  -2  417.20    8.12   0
  -3  -3  -2  426.32    8.32   0
   3  -3   2  403.57   10.79   0
   3  -3   2  418.32    9.28   0
   4   3   2 1108.14   11.07   0
  -4   3  -2 1084.25   12.38   0
   4   3   2 1072.41    9.81   0
   4  -3   2 1036.87   13.36   0
  -4  -3  -2 1132.51    9.97   0
  -4  -3  -2 1107.62   10.07   0
   4  -3   2 1123.78   11.50   0
  -4   3  -2 1106.71   10.46   0
   5   3   2  227.19    6.99   0
   5   3   2  234.65    8.28   0
  -5  -3  -2  238.14    7.76   0
   5  -3   2  239.80    8.30   0
  -5   3  -2  235.78    9.01   0
   5  -3   2  221.48    9.51   0
  -5  -3  -2  233.63    7.27   0
  -5   3  -2  240.01    8.09   0
   6   3   2  813.28    9.11   0
   6   3   2  841.25   10.71   0
  -6   3  -2  856.08   10.84   0
  -6  -3  -2  839.67    9.58   0
  -6   3  -2  844.86    8.99   0
  -6  -3  -2  905.81   10.14   0
   6  -3   2  765.83   10.67   0
   6  -3   2  850.49   10.08   0
  -7   3  -2  103.89    7.35   0
  -7   3  -2  103.68    8.06   0
   7  -3   2  104.53    7.88   0
  -7  -3  -2  105.93    7.35   0
   7   3   2  104.71    7.01   0
   7   3   2  107.18    8.25   0
  -7  -3  -2  114.90    7.48   0
   7  -3   2  107.50    7.71   0
  -8   3  -2  486.95    8.61   0
   8   3   2  488.66    9.75   0
   8   3   2  458.13    8.36   0
  -8  -3  -2  523.30    9.08   0
  -8  -3  -2  497.83    8.91   0
   8  -3   2  452.70    9.19   0
   8  -3   2  494.51    9.05   0
  -8   3  -2  506.56    9.68   0
  -9   3  -2   32.00    8.08   0
   9  -3   2   28.28    7.59   0
   9   3   2   41.89    9.38   0
   9   3   2   38.43    7.03   0
  -9   3  -2   34.30    7.16   0
   9  -3   2   43.95    7.63   0
  -9  -3  -2   42.92    7.55   0
  -9  -3  -2   40.45    7.37   0
 -10   3  -2  242.46    7.91   0
 -10   3  -2  250.57    8.83   0
  10  -3   2  230.61    8.34   0
  10   3   2  250.51   10.14   0
  10   3   2  219.76    6.62   0
  10  -3   2  246.65    8.41   0
 -10  -3  -2  237.68    8.41   0
 -10  -3  -2  256.21    8.20   0
  11   3   2   17.99    6.06   0
 -11   3  -2   23.33    7.24   0
 -11   3  -2   20.42    8.11   0
  11   3   2   20.54    8.08   0
 -11  -3  -2   25.52    8.35   0
  11  -3   2   21.59    7.83   0
  11  -3   2   22.06    7.77   0
 -11  -3  -2   18.42    6.29   0
 -12   3  -2  121.65    7.80   0
  12  -3   2  117.93    8.15   0
 -12   3  -2  118.83    8.56   0
 -12  -3  -2  121.83    8.07   0
  12  -3   2  134.80    8.31   0
  12   3   2  121.66    8.66   0
  12   3   2  118.60    7.72   0
 -12  -3  -2  119.39    7.89   0
  13   3   2   13.40    7.63   0
 -13   3  -2    5.87    8.77   0
 -13  -3  -2    8.83    6.35   0
  13  -3   2   10.50    7.95   0
  13  -3   2   12.68    8.17   0
 -13   3  -2    2.54    8.19   0
 -13  -3  -2    8.93    7.59   0
  13   3   2    9.97    8.42   0
 -14   3  -2   51.25    8.02   0
  14   3   2   44.47    8.11   0
  14  -3   2   49.98    8.56   0
 -14   3  -2   59.39    8.55   0
 -14  -3  -2   52.28    9.21   0
  14  -3   2   45.92    8.36   0
  14   3   2   55.35   10.08   0
 -14  -3  -2   52.23    8.17   0
 -15  -3  -2    6.23    8.30   0
 -15   3  -2   -6.51    8.08   0
 -15   3  -2    1.49    8.66   0
 -15  -3  -2    2.67    8.07   0
  15   3   2    9.03    8.78   0
  15   3   2    5.48    8.35   0
 -16  -3  -2   11.49    7.10   0
 -16   3  -2    8.25    8.98   0
 -16  -3  -2   12.61    9.92   0
  16  -3   2   13.66    9.13   0
  16  -3   2   10.24    8.91   0
  16   3   2   13.34    9.24   0
  16   3   2    6.75    8.75   0
  16  -4  -2   20.26   10.17   0
 -16   4   2   24.77    8.79   0
 -16  -4   2   13.96    6.99   0
  16   4  -2   18.84    7.18   0
  16  -4  -2   19.17   11.35   0
  15   4  -2   10.10   21.18   0
 -15   4   2   18.28    6.90   0
 -15  -4   2    9.36    6.83   0
  15   4  -2   11.79    8.51   0
  15  -4  -2   14.23   10.70   0
  15   4  -2   13.60   22.66   0
  15  -4  -2   14.83    9.69   0
  14  -4  -2   54.35    9.30   0
  14   4  -2   44.17   19.17   0
 -14   4   2   45.59    8.26   0
  14   4  -2   48.03    8.36   0
  14   4  -2   46.94   18.25   0
  14  -4  -2   51.57   10.40   0
  14  -4  -2   44.90    6.62   0
 -13  -4   2   30.25    7.89   0
  13   4  -2   29.20   18.46   0
 -13   4   2   40.06    7.90   0
  13  -4  -2   36.97    9.82   0
  13   4  -2   29.02   17.10   0
  13   4  -2   28.34    8.21   0
  13  -4  -2   27.38    6.41   0
  13  -4  -2   30.85    7.52   0
  12   4  -2   79.91    8.04   0
 -12   4   2   85.44    7.69   0
  12  -4  -2   70.27    6.27   0
  12  -4  -2   84.03    9.55   0
  12   4  -2   79.11   19.00   0
  12   4  -2   75.12   17.43   0
  12  -4  -2   76.44    8.38   0
 -12  -4   2   78.54    7.84   0
  11   4  -2   39.52   18.08   0
 -11   4   2   45.22    7.30   0
  11  -4  -2   40.71    9.14   0
  11   4  -2   36.45    7.90   0
  11  -4  -2   39.00    5.91   0
  11  -4  -2   37.66    7.99   0
 -11  -4   2   44.24    6.33   0
  11   4  -2   37.32   16.68   0
 -10   4   2  107.76    7.21   0
  10   4  -2  104.47   17.83   0
  10   4  -2  109.85   19.39   0
  10  -4  -2  104.11    6.89   0
  10   4  -2  106.30    8.00   0
  10  -4  -2  119.54    9.00   0
 -10  -4   2  104.99    7.84   0
  10  -4  -2  105.54    7.15   0
   9  -4  -2   90.64    6.63   0
   9  -4  -2   90.00    8.64   0
   9  -4  -2   82.71    7.00   0
   9   4  -2   79.44    6.51   0
  -9   4   2   84.11    6.93   0
  -9  -4   2   84.16    7.82   0
   8  -4  -2  221.77    8.84   0
  -8   4   2  214.32    6.90   0
   8   4  -2  201.19    6.89   0
  -8  -4   2  218.43    8.08   0
   8  -4  -2  210.10    6.94   0
   8  -4  -2  209.31    6.95   0
   7  -4  -2  175.08    6.65   0
  -7   4   2  186.10    6.61   0
   7  -4  -2  183.63    8.54   0
   7  -4  -2  176.52    7.44   0
   7   4  -2  171.30    8.00   0
  -7  -4   2  163.67    7.98   0
   6  -4  -2  343.19    6.03   0
  -6   4   2  348.21    5.98   0
   6  -4  -2  347.79    8.02   0
   6   4  -2  338.34    8.54   0
  -6  -4   2  349.10    8.73   0
  -5   4   2  563.10    7.30   0
   5   4  -2  543.30    9.16   0
  -5  -4   2  542.99    9.52   0
   5  -4  -2  541.17    6.62   0
   5  -4  -2  549.56    8.73   0
  -5   4   2  521.81    7.77   0
   4  -4  -2  764.02    7.97   0
  -4   4   2  745.79    8.54   0
   4   4  -2  778.19    9.81   0
  -4  -4   2  784.34   10.47   0
  -4   4   2  763.45    7.86   0
   4  -4  -2  764.00    9.40   0
  -3  -4   2  831.08   10.97   0
  -3   4   2  807.00    8.97   0
   3  -4  -2  832.62    8.04   0
  -3   4   2  830.82    7.84   0
   3   4  -2  831.93   10.02   0
  -3  -4   2  791.08   15.78   0
  -3  -4   2  843.97   19.97   0
   3  -4  -2  839.81    9.72   0
  -2  -4   2  807.68   15.61   0
   2  -4  -2  805.57    9.72   0
   2   4  -2  801.96   10.03   0
  -2   4   2  792.32    8.51   0
  -2   4   2  796.05    7.74   0
  -2  -4   2  814.28   11.15   0
   2  -4  -2  786.68    7.86   0
   1   4  -2  679.14   11.19   0
  -1  -4   2  632.87   12.36   0
   1  -4  -2  655.23    7.41   0
   1   4  -2  643.97    9.77   0
   1  -4  -2  667.30    9.18   0
  -1  -4   2  663.11   11.00   0
  -1   4   2  663.90    8.82   0
  -1   4   2  655.37    7.31   0
   0  -4   2  650.57   10.20   0
   0  -4  -2  662.75    9.14   0
   0   4   2  657.02    8.93   0
   0   4   2  640.18    7.44   0
   0  -4   2  667.93   11.38   0
   0  -4  -2  632.70    7.47   0
   0   4  -2  692.16   10.48   0
   0  -4   2  658.17   11.83   0
  -1   4  -2 1057.07   11.63   0
   1  -4   2 1017.23   12.00   0
  -1  -4  -2 1048.80    9.03   0
  -1  -4  -2 1015.75    9.51   0
   1  -4   2  988.57   12.10   0
  -1   4  -2 1020.63   12.40   0
   1   4   2 1015.72   10.26   0
  -2   4  -2  821.18    9.76   0
  -2  -4  -2  775.95    8.37   0
  -2  -4  -2  834.59    8.62   0
  -2  -4  -2  787.70    9.45   0
   2  -4   2  795.10   11.57   0
   2   4   2  793.37    9.65   0
  -2   4  -2  801.25   10.49   0
   2  -4   2  822.18   10.83   0
  -3   4  -2  822.16   10.27   0
  -3  -4  -2  805.47    8.45   0
   3   4   2  801.11    8.40   0
   3   4   2  802.29    9.78   0
   3  -4   2  811.62   11.76   0
  -3  -4  -2  827.60    9.43   0
  -3   4  -2  825.87   10.34   0
   3  -4   2  807.24   10.45   0
  -4   4  -2  182.95    7.92   0
   4  -4   2  172.47    7.68   0
   4   4   2  180.96    7.53   0
  -4   4  -2  179.92    6.75   0
  -4  -4  -2  181.22    7.12   0
  -4  -4  -2  179.58    6.49   0
   4   4   2  179.48    5.54   0
   4  -4   2  183.68    7.98   0
  -5   4  -2  679.02    9.48   0
  -5  -4  -2  667.91    9.04   0
   5   4   2  625.34    8.13   0
   5   4   2  631.92    9.61   0
  -5   4  -2  657.77    9.79   0
  -5  -4  -2  648.64    8.36   0
   5  -4   2  630.85   10.56   0
   5  -4   2  654.49    9.54   0
   6   4   2   64.67    7.72   0
  -6   4  -2   62.86    7.36   0
   6   4   2   58.56    6.26   0
  -6  -4  -2   70.09    7.00   0
   6  -4   2   70.93    7.40   0
  -6   4  -2   66.47    6.94   0
  -6  -4  -2   57.26    6.53   0
   6  -4   2   59.78    7.43   0
  -7   4  -2  407.39    8.20   0
  -7   4  -2  404.92    8.55   0
   7   4   2  369.20    7.54   0
   7   4   2  379.22    9.07   0
  -7  -4  -2  382.81    7.91   0
  -7  -4  -2  403.42    8.31   0
   7  -4   2  357.62    8.59   0
   7  -4   2  397.54    8.42   0
  -8   4  -2   59.60    7.40   0
  -8  -4  -2   67.35    7.30   0
   8   4   2   55.63    5.64   0
   8   4   2   67.03    8.15   0
  -8   4  -2   60.35    7.73   0
  -8  -4  -2   54.40    5.88   0
   8  -4   2   57.79    7.57   0
   8  -4   2   66.70    7.50   0
  -9   4  -2  175.54    7.67   0
   9   4   2  146.76    7.38   0
  -9  -4  -2  159.97    7.76   0
   9   4   2  167.13   10.01   0
  -9  -4  -2  172.44    8.87   0
   9  -4   2  169.98    7.96   0
   9  -4   2  150.37    7.97   0
  -9   4  -2  180.29    8.37   0
  10   4   2   46.54    9.60   0
 -10   4  -2   40.71    8.19   0
  10  -4   2   44.41    8.90   0
 -10  -4  -2   36.38    6.17   0
  10  -4   2   40.29    6.27   0
 -10  -4  -2   43.01    7.41   0
  10   4   2   36.76    5.89   0
 -10   4  -2   35.08    5.97   0
 -11   4  -2   64.36    7.48   0
  11   4   2   59.46    7.36   0
  11  -4   2   58.09    7.91   0
  11   4   2   63.93    8.53   0
 -11   4  -2   77.54    8.43   0
  11  -4   2   71.75    7.89   0
 -11  -4  -2   65.24    7.71   0
 -11  -4  -2   70.54    7.54   0
 -12   4  -2   15.34    7.53   0
  12  -4   2   16.89    7.86   0
 -12   4  -2   22.70    8.34   0
  12   4   2   17.41    8.36   0
  12  -4   2   21.80    8.07   0
  12   4   2   23.25    7.50   0
 -12  -4  -2   19.97    7.81   0
 -12  -4  -2   15.76    8.61   0
  13   4   2   27.70    6.37   0
 -13   4  -2   40.74    7.66   0
  13  -4   2   38.42    8.03   0
  13   4   2   32.06    8.67   0
  13  -4   2   32.11    8.20   0
 -13   4  -2   34.12    8.43   0
 -13  -4  -2   36.50    6.50   0
 -13  -4  -2   32.41    7.75   0
 -14   4  -2    7.87    7.82   0
  14  -4   2   14.16    8.42   0
 -14  -4  -2    1.88    7.98   0
  14   4   2    3.15    7.99   0
 -14   4  -2   12.14    8.58   0
  14   4   2    5.31   10.25   0
  15   4   2   22.35    8.45   0
 -15  -4  -2   12.24    9.56   0
 -15   4  -2   12.73    9.01   0
  15   4   2   20.95    9.15   0
 -16  -4  -2    3.53    9.90   0
  16   4   2    2.61   10.82   0
  16   4   2   -5.55    7.18   0
 -16  -4  -2    6.23    8.84   0
 -16   4  -2   -1.32    9.26   0
  16  -4   2    2.88    9.15   0
  16  -4   2    8.09    9.13   0
  16   5  -2   17.06    7.36   0
 -16  -5   2   13.92    8.67   0
  16  -5  -2   16.27   10.31   0
 -16   5   2   19.95    9.02   0
  16  -5  -2   15.55    9.89   0
  15   5  -2   58.26    8.69   0
 -15   5   2   59.22    7.30   0
  15  -5  -2   61.49    9.78   0
  15  -5  -2   59.69   10.90   0
  14  -5  -2   37.52   10.34   0
 -14   5   2   46.02    8.31   0
  14   5  -2   39.41    8.45   0
  14  -5  -2   37.42    8.06   0
  14  -5  -2   33.06    9.24   0
  13  -5  -2  116.87   10.13   0
  13   5  -2  101.97    7.00   0
  13  -5  -2  107.65    7.96   0
  13  -5  -2  112.08    8.84   0
 -13  -5   2  102.21    6.91   0
 -13   5   2  110.81    8.21   0
  12   5  -2   97.37    8.26   0
 -12   5   2  100.52    7.79   0
  12  -5  -2   88.53    7.29   0
  12  -5  -2   98.73    7.56   0
  12  -5  -2   98.05    8.49   0
 -12  -5   2   88.29    8.04   0
  11  -5  -2  311.67    7.96   0
  11  -5  -2  323.53    9.01   0
 -11   5   2  340.62    8.08   0
  11   5  -2  315.06    7.47   0
  11  -5  -2  312.94    7.87   0
 -11  -5   2  334.21    7.33   0
  10  -5  -2  204.08    8.20   0
 -10   5   2  197.95    6.19   0
  10  -5  -2  207.87    7.27   0
  10   5  -2  194.37    8.38   0
 -10  -5   2  211.83    8.21   0
  10  -5  -2  200.52    7.13   0
   9  -5  -2  604.07    9.26   0
   9  -5  -2  599.08    9.41   0
  -9  -5   2  599.13    9.36   0
   9   5  -2  593.73    9.34   0
  -9   5   2  587.67    7.14   0
   9  -5  -2  584.25    8.14   0
   8  -5  -2  389.98    7.49   0
   8   5  -2  376.30    8.57   0
  -8   5   2  398.62    7.32   0
   8  -5  -2  375.94    6.35   0
  -8  -5   2  390.26    8.66   0
   8  -5  -2  400.50    8.44   0
  -7   5   2  775.45    8.08   0
   7   5  -2  767.17    9.65   0
  -7  -5   2  784.25    9.96   0
   7  -5  -2  766.04    8.10   0
   7  -5  -2  773.28    9.42   0
   7  -5  -2  782.88    9.20   0
  -6   5   2  828.86    8.01   0
   6  -5  -2  830.16    9.48   0
   6   5  -2  813.89    9.60   0
  -6  -5   2  819.74    9.94   0
  -6   5   2  776.22    8.44   0
   6  -5  -2  819.71    8.02   0
   5  -5  -2  594.95    7.26   0
  -5   5   2  589.48    7.80   0
  -5   5   2  618.57    7.32   0
   5   5  -2  625.17    8.82   0
  -5  -5   2  631.62    9.34   0
   5  -5  -2  615.37    8.73   0
   4   5  -2 1292.29   10.76   0
  -4   5   2 1271.43    8.81   0
  -4  -5   2 1288.34   11.58   0
   4  -5  -2 1290.06   10.69   0
  -4  -5   2 1233.81   19.46   0
   4  -5  -2 1250.68    8.81   0
  -4   5   2 1247.50    9.80   0
  -4  -5   2 1231.56   23.17   0
  -3   5   2  741.35    7.42   0
  -3  -5   2  769.14    9.89   0
  -3  -5   2  717.00   12.68   0
  -3   5   2  722.26    8.47   0
   3  -5  -2  742.29    8.36   0
   3   5  -2  750.19    8.94   0
   3  -5  -2  714.43    6.82   0
  -3  -5   2  731.48   15.49   0
  -2   5   2 1469.02   10.82   0
  -2  -5   2 1430.19   12.38   0
   2  -5  -2 1439.80   10.46   0
  -2   5   2 1444.48    8.68   0
   2   5  -2 1433.12   11.76   0
  -2  -5   2 1388.72   14.29   0
   2  -5  -2 1441.19    9.23   0
  -2  -5   2 1427.25   16.95   0
  -1  -5   2 1963.29   13.52   0
  -1  -5   2 1885.08   14.41   0
   1  -5  -2 1865.46   10.25   0
   1  -5  -2 1882.88   11.69   0
  -1   5   2 1911.77   12.07   0
  -1   5   2 1858.78    9.78   0
  -1  -5   2 1865.00   15.97   0
   0  -5   2 1262.48   12.35   0
   0  -5   2 1302.12   11.53   0
   0   5  -2 1351.43   12.10   0
   0   5   2 1339.47   10.75   0
   0  -5  -2 1323.05   10.77   0
   0  -5   2 1316.37   13.62   0
   0  -5  -2 1338.44    9.19   0
   0   5   2 1339.93    9.11   0
   1   5   2 1222.93    9.91   0
  -1   5  -2 1290.01   11.58   0
   1  -5   2 1200.61   11.26   0
  -1  -5  -2 1230.43   10.42   0
  -1  -5  -2 1250.32    9.10   0
   1   5   2 1270.40    8.64   0
  -1   5  -2 1239.06   11.74   0
   1  -5   2 1246.90   12.13   0
  -2   5  -2 2123.14   13.65   0
  -2  -5  -2 2078.22   12.48   0
   2   5   2 2074.33   12.90   0
  -2   5  -2 2039.37   13.83   0
  -2  -5  -2 2039.64   11.10   0
   2  -5   2 2015.26   14.08   0
  -2  -5  -2 2201.23   11.49   0
   2  -5   2 2066.30   13.93   0
  -3   5  -2  500.43    8.84   0
   3   5   2  478.91    7.55   0
  -3   5  -2  481.24    8.26   0
   3  -5   2  485.66    8.76   0
  -3  -5  -2  477.63    7.13   0
  -3  -5  -2  477.51    8.00   0
   3  -5   2  491.05    8.03   0
  -4   5  -2 1809.58   12.34   0
  -4  -5  -2 1800.48   11.16   0
   4   5   2 1792.30   10.82   0
   4   5   2 1759.96   12.44   0
  -4   5  -2 1778.81   12.11   0
   4  -5   2 1752.07   11.54   0
  -4  -5  -2 1828.08   10.89   0
   4  -5   2 1758.18   13.38   0
  -5   5  -2  409.96    8.35   0
   5  -5   2  395.77    9.00   0
   5  -5   2  418.43    8.41   0
   5   5   2  392.40    8.66   0
  -5   5  -2  414.24    8.46   0
  -5  -5  -2  406.56    7.29   0
   5   5   2  390.60    7.21   0
  -5  -5  -2  423.03    8.13   0
   6   5   2  935.12    8.96   0
  -6  -5  -2 1037.23   10.83   0
   6  -5   2  966.46    9.97   0
  -6  -5  -2  963.25    9.15   0
  -6   5  -2  975.71    9.88   0
   6   5   2  950.15   10.70   0
  -6   5  -2  977.71    9.13   0
   6  -5   2  902.26   10.26   0
  -7   5  -2  162.49    7.55   0
   7   5   2  158.05    6.76   0
   7   5   2  161.17    8.20   0
  -7  -5  -2  181.60    7.45   0
   7  -5   2  166.53    7.60   0
  -7   5  -2  167.40    7.34   0
  -7  -5  -2  163.15    7.04   0
   7  -5   2  158.61    7.69   0
  -8  -5  -2  518.80    8.38   0
   8   5   2  500.46    9.85   0
  -8   5  -2  533.45    8.91   0
   8  -5   2  517.80    7.68   0
  -8  -5  -2  551.65    8.98   0
  -8   5  -2  537.89    8.66   0
   8  -5   2  469.79    8.99   0
   8   5   2  494.65    8.13   0
  -9   5  -2   85.77    6.07   0
   9  -5   2   96.48    8.74   0
   9  -5   2  104.65    7.68   0
   9   5   2   98.64    8.60   0
  -9  -5  -2   90.04    7.35   0
  -9  -5  -2  101.25    7.54   0
   9   5   2   89.77    7.04   0
  -9   5  -2   97.92    7.82   0
 -10   5  -2  287.68    8.14   0
  10  -5   2  298.06    8.43   0
 -10   5  -2  304.58    9.01   0
  10   5   2  275.15    9.40   0
 -10  -5  -2  265.61    8.24   0
 -10  -5  -2  305.85    9.44   0
  10   5   2  258.63    7.81   0
  10  -5   2  263.76    8.50   0
  11   5   2   48.55   10.01   0
 -11   5  -2   43.14    6.17   0
  11   5   2   45.37    7.40   0
 -11   5  -2   52.84    8.38   0
  11  -5   2   49.20    7.89   0
  11  -5   2   46.45    7.94   0
 -11  -5  -2   46.95    7.75   0
 -11  -5  -2   52.44    8.68   0
 -12  -5  -2  189.16    9.54   0
 -12   5  -2  196.81    8.12   0
  12  -5   2  188.22    8.55   0
  12   5   2  197.06   10.82   0
 -12   5  -2  200.93    9.07   0
  12  -5   2  182.39    8.49   0
  12   5   2  171.21    6.69   0
  13  -5   2   19.41    8.20   0
  13   5   2   29.20   10.38   0
 -13   5  -2   23.68    8.59   0
 -13   5  -2   11.28    7.68   0
 -13  -5  -2   14.27    7.79   0
  13  -5   2   22.33    8.21   0
  13   5   2   11.40    7.81   0
 -13  -5  -2   18.43    8.02   0
 -14   5  -2   97.35    9.11   0
 -14  -5  -2   84.68    9.66   0
  14   5   2   87.66   10.95   0
  14  -5   2   94.78    8.83   0
  14   5   2   84.54    8.27   0
  15  -5   2   15.12    8.64   0
 -15   5  -2    8.48    9.07   0
  15   5   2    5.26    6.95   0
  15  -5   2    5.03    8.98   0
  15   5   2   10.87   10.80   0
 -15  -5  -2    4.77    8.37   0
 -16  -5  -2   25.47   10.12   0
  16   5   2   26.88   11.29   0
  16  -5   2   32.40    9.43   0
 -16   5  -2   23.95    7.76   0
  16  -5   2   32.56    9.37   0
  16   5   2   20.56    9.04   0
  16  -5   2   32.01    9.23   0
 -16  -5  -2   29.32    7.40   0
 -16  -6   2    7.24    8.76   0
  16  -6  -2    6.17    9.94   0
  16   6  -2    9.04    7.39   0
 -16   6   2   -8.61    9.10   0
  16  -6  -2   -1.39    7.30   0
  16  -6  -2    3.17    8.87   0
  15  -6  -2    6.89   10.82   0
  15   6  -2   -4.00    7.21   0
 -15   6   2    0.77    8.76   0
  15  -6  -2   -0.07    6.95   0
  15  -6  -2   -2.10    9.62   0
 -14  -6   2    1.06    6.68   0
  14  -6  -2    3.93    7.73   0
  14  -6  -2    1.16    6.62   0
 -14   6   2    1.15    6.89   0
  14   6  -2    2.37    8.47   0
  14  -6  -2    5.32   10.31   0
  13   6  -2    8.19    8.32   0
  13  -6  -2    2.29    8.49   0
 -13  -6   2    7.94    8.05   0
  13  -6  -2    0.33    6.31   0
  13  -6  -2    2.74    7.39   0
 -13   6   2    6.67    7.90   0
  12  -6  -2   -1.56    7.27   0
  12  -6  -2    6.31    8.05   0
 -12   6   2    8.33    6.01   0
  12   6  -2    8.61    8.00   0
  12  -6  -2    2.79    7.03   0
  11   6  -2   12.87    6.30   0
 -11  -6   2    5.76    6.35   0
  11  -6  -2    9.53    5.67   0
  11  -6  -2    1.46    7.81   0
 -11   6   2    9.57    7.05   0
  11  -6  -2    8.38    7.71   0
  10  -6  -2   11.59    7.40   0
  10  -6  -2    9.26    7.45   0
 -10   6   2   16.88    6.60   0
  10   6  -2   15.16    7.69   0
  10  -6  -2    1.71    6.58   0
 -10  -6   2    6.87    7.62   0
   9  -6  -2   10.98    6.25   0
   9   6  -2    7.96    7.49   0
   9  -6  -2   12.13    5.20   0
   9  -6  -2   11.94    7.29   0
  -9  -6   2   10.46    7.56   0
  -9   6   2   10.03    6.34   0
   8  -6  -2   21.03    6.06   0
  -8   6   2   21.41    4.88   0
   8  -6  -2   18.01    7.06   0
   8   6  -2   17.68    7.27   0
   8  -6  -2   16.91    6.01   0
  -8  -6   2   26.18    7.39   0
  -7  -6   2   14.52    7.18   0
   7  -6  -2    0.34    5.86   0
   7   6  -2   11.34    5.50   0
  -7   6   2   10.66    5.58   0
   7  -6  -2    2.10    6.72   0
   7  -6  -2    5.11    5.66   0
  -6   6   2   39.22    5.81   0
   6   6  -2   47.62    6.62   0
   6  -6  -2   43.09    6.67   0
  -6  -6   2   41.69    5.82   0
  -6   6   2   41.23    5.51   0
   6  -6  -2   47.55    4.54   0
  -5  -6   2   17.55   13.60   0
  -5  -6   2   18.65    6.67   0
   5  -6  -2   18.25    5.19   0
  -5   6   2   19.02    5.15   0
  -5  -6   2   17.57   11.29   0
   5  -6  -2   20.77    6.35   0
   5   6  -2   21.51    6.03   0
  -5   6   2   16.31    5.61   0
  -4  -6   2   22.06   10.63   0
   4  -6  -2   22.40    4.95   0
   4  -6  -2   25.07    6.26   0
  -4  -6   2   21.90    8.57   0
  -4   6   2   21.30    4.61   0
  -4   6   2   23.61    4.01   0
   4   6  -2   25.52    5.77   0
  -4  -6   2   23.74    6.52   0
  -3   6   2   47.31    4.87   0
   3  -6  -2   46.71    4.92   0
  -3  -6   2   41.23    7.28   0
  -3  -6   2   40.27    9.81   0
   3   6  -2   42.64    6.30   0
  -3   6   2   45.26    4.85   0
   3  -6  -2   46.28    6.30   0
  -3  -6   2   42.16    6.17   0
  -2  -6   2   14.56    7.94   0
  -2   6   2   11.33    4.85   0
  -2   6   2   10.55    4.65   0
   2  -6  -2   12.32    5.06   0
  -2  -6   2   14.06    6.44   0
   2  -6  -2   12.64    3.88   0
  -2  -6   2   12.49    6.62   0
   1  -6  -2   37.81    4.80   0
  -1  -6   2   37.96    7.91   0
  -1  -6   2   39.00    5.76   0
   1  -6  -2   39.06    5.12   0
  -1  -6   2   35.37    6.33   0
  -1   6   2   41.50    5.01   0
  -1  -6   2   40.39    4.92   0
  -1   6   2   38.78    3.95   0
   0   6   2   19.76    3.97   0
   0  -6   2   22.09    5.92   0
   0  -6  -2   31.42    4.82   0
   0   6   2   15.09    6.14   0
   0  -6   2   18.77    6.71   0
   0  -6   2   23.51    5.33   0
   0  -6  -2   18.46    6.24   0
   0  -6   2   21.03    6.72   0
  -1  -6  -2  159.04    4.68   0
   1   6   2  165.03    4.66   0
   1  -6   2  158.54    6.08   0
  -1  -6  -2  162.85    5.80   0
   1   6   2  158.73    6.86   0
  -1   6  -2  166.11    6.48   0
   1  -6   2  164.76    7.42   0
  -2   6  -2   32.75    4.98   0
  -2   6  -2   33.83    6.54   0
   2   6   2   37.87    6.39   0
  -2  -6  -2   37.50    6.18   0
  -2  -6  -2   31.03    4.23   0
   2  -6   2   31.38    5.67   0
   2  -6   2   36.32    7.03   0
  -2  -6  -2   33.38    4.29   0
  -3  -6  -2  170.97    6.63   0
  -3   6  -2  175.54    6.44   0
   3   6   2  164.48    7.05   0
   3  -6   2  173.94    6.32   0
  -3   6  -2  174.81    6.09   0
   3  -6   2  165.31    6.64   0
  -3  -6  -2  175.54    5.85   0
  -3  -6  -2  166.75    4.92   0
  -4  -6  -2   52.65    5.66   0
   4  -6   2   54.47    7.16   0
   4   6   2   56.04    6.93   0
  -4  -6  -2   60.05    6.44   0
   4  -6   2   56.17    5.81   0
  -4   6  -2   62.13    5.67   0
  -4   6  -2   55.37    5.40   0
  -5   6  -2   28.31    6.87   0
   5  -6   2   31.86    5.99   0
   5   6   2   25.62    6.92   0
   5  -6   2   22.76    6.91   0
  -5  -6  -2   30.59    5.70   0
  -5  -6  -2   28.32    6.34   0
  -5   6  -2   31.42    5.55   0
   5   6   2   27.36    4.66   0
   6  -6   2   12.79    7.52   0
  -6   6  -2    9.09    6.99   0
   6   6   2   15.62    7.20   0
  -6  -6  -2   12.35    6.53   0
  -6   6  -2   13.53    5.83   0
  -6  -6  -2    8.15    5.98   0
   6  -6   2   13.02    6.95   0
   6   6   2   12.97    5.83   0
  -7   6  -2   18.29    5.71   0
   7  -6   2    9.88    6.73   0
  -7  -6  -2    7.69    6.21   0
  -7  -6  -2   16.74    7.65   0
  -7   6  -2   18.27    6.23   0
   7  -6   2   12.76    6.90   0
   7   6   2    9.08    6.08   0
   7   6   2   17.39    7.56   0
  -8  -6  -2    0.89    5.53   0
  -8   6  -2    4.68    7.05   0
   8  -6   2    0.69    5.93   0
   8   6   2    4.53    6.44   0
   8   6   2    7.58    7.90   0
   8  -6   2    0.13    8.12   0
  -8   6  -2    4.94    6.67   0
  -8  -6  -2    5.34    8.04   0
  -9   6  -2    4.08    7.22   0
   9   6   2    8.23    8.06   0
  -9  -6  -2    5.28    6.93   0
   9  -6   2   -0.19    7.47   0
   9   6   2   -2.80    6.66   0
   9  -6   2    4.93    8.24   0
  -9  -6  -2    2.75    6.96   0
  -9   6  -2    5.80    7.09   0
  10  -6   2    9.84    7.64   0
 -10   6  -2   -1.60    7.29   0
 -10  -6  -2    2.94    7.32   0
 -10   6  -2    6.06    7.79   0
  10   6   2    9.36    7.06   0
 -10  -6  -2    1.58    7.27   0
  10  -6   2    6.55    6.09   0
  10   6   2    7.25    8.40   0
 -11   6  -2    3.28    6.05   0
  11   6   2    6.41    8.70   0
  11   6   2    2.63    7.14   0
 -11   6  -2    1.55    8.19   0
  11  -6   2    8.54    7.67   0
  11  -6   2   -2.98    7.77   0
 -11  -6  -2    2.78    7.56   0
 -11  -6  -2   -0.71    7.48   0
 -12  -6  -2    1.93    7.74   0
  12   6   2    4.74    7.62   0
  12   6   2    8.00    9.14   0
 -12   6  -2    2.82    8.61   0
  12  -6   2    0.79    6.52   0
  13   6   2   11.49   10.74   0
 -13  -6  -2    3.89    7.92   0
  13   6   2    9.53    7.80   0
 -13   6  -2    1.91    8.78   0
  13  -6   2   11.61    8.18   0
  14  -6   2   -7.55    8.63   0
 -14  -6  -2   10.48    8.31   0
 -14   6  -2    2.29    9.18   0
  14  -6   2    1.30    8.59   0
  14   6   2    3.74   10.97   0
  14   6   2    5.22    8.08   0
 -14  -6  -2    0.63    8.23   0
  15  -6   2    6.89    8.84   0
 -15  -6  -2    0.20    9.88   0
  15   6   2    4.39   11.27   0
  15  -6   2   -1.52    8.91   0
  15   6   2    7.76    8.50   0
 -15   6  -2    5.85    9.45   0
  15  -6   2    3.81    8.96   0
 -15  -6  -2    5.87    8.63   0
 -16  -6  -2    3.95   10.37   0
  16   6   2   -4.24   11.76   0
  16  -6   2   -3.50    9.44   0
  16   6   2   -9.86    9.10   0
 -16   6  -2    2.75    9.75   0
  16  -6   2   -2.96    9.35   0
  16  -6   2   -5.08    9.40   0
 -16  -6  -2   -3.39    9.11   0
 -16  -7   2   16.70    9.04   0
  16   7  -2    1.25    9.41   0
  16  -7  -2   11.49   10.18   0
  16  -7  -2   14.01    7.51   0
 -16   7   2   15.97    9.40   0
  16  -7  -2   11.85   10.46   0
  15   7  -2   59.38    7.51   0
 -15  -7   2   56.59    8.87   0
  15  -7  -2   52.96   11.22   0
 -15   7   2   59.95    9.13   0
  15  -7  -2   54.28    7.21   0
  15  -7  -2   54.18    8.62   0
  14  -7  -2   40.77    8.29   0
  14   7  -2   47.63    8.71   0
  14  -7  -2   45.15    9.22   0
 -14  -7   2   48.29    8.45   0
 -14   7   2   46.48    8.63   0
  14  -7  -2   51.24    8.07   0
  13  -7  -2  108.95    9.07   0
  13  -7  -2  115.14    8.96   0
  13   7  -2  106.41    8.74   0
 -13  -7   2  106.35    7.02   0
 -13   7   2  120.49    8.29   0
  12  -7  -2  123.88    9.95   0
 -12   7   2  132.42    7.84   0
  12   7  -2  108.80    7.05   0
  12  -7  -2  108.09    6.36   0
  12  -7  -2  126.28    7.47   0
  11  -7  -2  212.64    9.64   0
 -11   7   2  214.89    7.69   0
 -11  -7   2  205.91    8.56   0
  11   7  -2  194.08    7.23   0
  11  -7  -2  203.92    8.28   0
  11  -7  -2  199.77    7.47   0
  10  -7  -2  207.69    8.23   0
  10  -7  -2  198.63    7.26   0
  10   7  -2  193.31    8.24   0
 -10   7   2  212.62    7.21   0
  10  -7  -2  208.19    7.30   0
 -10  -7   2  195.80    8.28   0
   9  -7  -2  408.88    7.44   0
   9  -7  -2  408.24    8.80   0
   9   7  -2  411.63    8.70   0
  -9   7   2  443.62    7.51   0
  -9  -7   2  425.59    8.97   0
   9  -7  -2  415.53    7.70   0
   8  -7  -2  342.90    6.85   0
   8  -7  -2  342.32    7.21   0
  -8  -7   2  333.73    8.50   0
   8   7  -2  319.70    8.05   0
   8  -7  -2  352.69    8.25   0
  -8   7   2  351.84    6.89   0
   7  -7  -2  630.21    8.85   0
   7   7  -2  597.44    8.55   0
   7  -7  -2  607.42    7.35   0
  -7  -7   2  621.55    9.09   0
  -7   7   2  612.25    6.48   0
  -7  -7   2  654.73   25.45   0
   6  -7  -2  590.86    8.48   0
  -6  -7   2  536.01   17.93   0
   6  -7  -2  564.94    6.22   0
  -6   7   2  561.64    7.54   0
  -6  -7   2  581.84    8.81   0
  -6  -7   2  588.44   16.76   0
   6   7  -2  551.67    7.26   0
  -6   7   2  589.53    7.00   0
   5  -7  -2  841.66    9.06   0
  -5   7   2  849.94    7.47   0
  -5   7   2  817.94    8.26   0
  -5  -7   2  842.74   13.98   0
  -5  -7   2  833.83   17.14   0
   5  -7  -2  820.33    6.81   0
  -5  -7   2  887.62    9.54   0
   5   7  -2  849.38    8.85   0
  -4  -7   2  873.00    9.39   0
   4   7  -2  833.78    8.54   0
   4  -7  -2  875.68    9.07   0
  -4   7   2  840.62    8.33   0
  -4  -7   2  837.36   14.26   0
   4  -7  -2  851.22    6.79   0
  -4   7   2  863.80    7.43   0
  -4  -7   2  815.69   11.77   0
  -3  -7   2 1094.92   14.42   0
  -3  -7   2 1108.52    9.96   0
   3  -7  -2 1091.17    9.61   0
   3  -7  -2 1054.82    7.80   0
  -3   7   2 1042.96    8.96   0
  -3  -7   2 1037.09   11.41   0
  -3   7   2 1064.15    7.81   0
   3   7  -2 1067.49    9.12   0
  -2  -7   2 1698.21   13.00   0
   2  -7  -2 1727.12   11.06   0
  -2  -7   2 1744.27   11.70   0
  -2   7   2 1726.16   10.78   0
  -2  -7   2 1756.44   15.23   0
  -2  -7   2 1813.37   11.39   0
  -2   7   2 1753.79    9.19   0
   2  -7  -2 1731.25    9.21   0
  -1  -7   2 1127.27   11.89   0
  -1   7   2 1094.93    9.51   0
  -1  -7   2 1116.30   10.94   0
   1  -7  -2 1085.67    8.85   0
  -1  -7   2 1105.05    9.85   0
   1  -7  -2 1092.98    7.87   0
  -1   7   2 1110.62    7.90   0
  -1  -7   2 1145.20    9.67   0
   0  -7   2 2198.27   13.38   0
   0   7   2 2259.00   10.28   0
   0  -7   2 2150.75   12.97   0
   0  -7  -2 2210.27   11.42   0
   0  -7  -2 2231.66    9.86   0
   0   7   2 2225.53   12.22   0
   0  -7   2 2154.47   11.80   0
   0  -7   2 2237.59   14.40   0
  -1   7  -2  708.67    8.70   0
   1  -7   2  674.61    8.76   0
   1  -7   2  665.69    8.13   0
   1   7   2  677.69    8.63   0
  -1  -7  -2  667.33    8.38   0
  -1  -7  -2  668.66    7.06   0
   1  -7   2  706.65    9.65   0
   2   7   2 1604.45   11.18   0
  -2   7  -2 1592.54   11.05   0
  -2  -7  -2 1564.75    9.15   0
  -2  -7  -2 1637.54   10.75   0
  -2  -7  -2 1668.48    9.44   0
   2  -7   2 1563.52   10.82   0
   2  -7   2 1588.16   11.79   0
   3   7   2  468.05    8.30   0
  -3  -7  -2  501.48    6.82   0
  -3  -7  -2  461.52    6.69   0
  -3  -7  -2  469.61    7.68   0
  -3   7  -2  492.11    7.76   0
   3  -7   2  485.42    7.55   0
   3  -7   2  463.85    7.14   0
  -4   7  -2 1280.32    9.66   0
  -4  -7  -2 1277.49   10.11   0
  -4   7  -2 1297.06    9.61   0
   4   7   2 1276.54   10.91   0
  -4  -7  -2 1278.81    9.00   0
  -4  -7  -2 1337.95    9.20   0
   4  -7   2 1206.52    9.74   0
   4  -7   2 1273.57   10.57   0
  -5  -7  -2  394.31    6.02   0
   5   7   2  399.88    8.45   0
  -5   7  -2  418.03    7.18   0
   5   7   2  390.35    6.04   0
   5  -7   2  397.52    7.41   0
  -5   7  -2  408.95    8.15   0
  -5  -7  -2  415.99    7.77   0
   5  -7   2  417.19    7.20   0
   6  -7   2  655.52    8.63   0
  -6  -7  -2  717.14    8.90   0
   6   7   2  676.41    7.08   0
  -6   7  -2  658.40    7.86   0
  -6  -7  -2  698.73    7.93   0
   6   7   2  681.61    9.65   0
  -6   7  -2  701.54    8.36   0
  -7  -7  -2  276.42    6.19   0
  -7   7  -2  280.42    6.79   0
   7   7   2  290.20    7.10   0
   7   7   2  280.29    8.78   0
   7  -7   2  286.54    8.55   0
   7  -7   2  291.61    6.81   0
  -7  -7  -2  301.93    8.79   0
  -7   7  -2  304.60    7.26   0
  -8   7  -2  347.44    8.23   0
   8   7   2  338.33    9.16   0
  -8  -7  -2  341.82    7.53   0
   8   7   2  326.19    7.37   0
  -8   7  -2  346.04    7.75   0
  -8  -7  -2  354.87    8.17   0
   8  -7   2  327.58    8.97   0
   8  -7   2  352.00    8.16   0
  -9   7  -2  115.94    7.30   0
   9   7   2  102.06    8.71   0
   9   7   2   96.41    7.05   0
  -9  -7  -2  104.21    7.29   0
  -9   7  -2  110.06    6.47   0
   9  -7   2  116.16    6.39   0
   9  -7   2  101.68    7.41   0
  10   7   2  279.49    9.67   0
  10  -7   2  269.25    8.38   0
  10   7   2  263.51    7.86   0
 -10  -7  -2  278.21    6.93   0
 -10  -7  -2  308.30    9.48   0
  10  -7   2  307.51    8.63   0
 -10   7  -2  309.64    8.59   0
 -11   7  -2   42.07    8.19   0
 -11  -7  -2   36.64    7.76   0
  11   7   2   39.72    7.43   0
  11  -7   2   40.77    6.48   0
  11   7   2   40.66   10.47   0
 -11  -7  -2   40.96    6.34   0
  12   7   2  176.62   11.35   0
  12   7   2  160.25    8.12   0
 -12  -7  -2  173.55    9.85   0
 -12   7  -2  179.99    9.34   0
 -12  -7  -2  160.29    8.45   0
  12  -7   2  176.05    8.54   0
  13   7   2   28.52    7.98   0
 -13   7  -2   30.43    9.09   0
  13   7   2   31.94    9.76   0
 -13  -7  -2   26.02    9.38   0
  13  -7   2   19.06    8.45   0
  13  -7   2   30.01    8.43   0
  14  -7   2   63.31    8.90   0
  14  -7   2   58.68    8.88   0
  14   7   2   69.29   11.79   0
 -14   7  -2   74.09   11.00   0
  14  -7   2   62.19    8.88   0
  14   7   2   55.22    8.42   0
 -14  -7  -2   67.52    8.63   0
 -14  -7  -2   59.25    9.93   0
  15   7   2    8.13    8.70   0
  15  -7   2   15.43    9.06   0
  15  -7   2    3.16    9.13   0
  15   7   2    8.89   11.78   0
 -15   7  -2    9.91    9.68   0
  15  -7   2   17.33    9.08   0
 -15  -7  -2   13.03    8.87   0
 -15  -7  -2    7.01   10.06   0
 -16  -8   2    7.64    7.55   0
  15   8  -2    5.93    9.19   0
  15  -8  -2    8.60    9.67   0
 -15   8   2    9.07    9.14   0
  15  -8  -2    1.46    7.06   0
  15  -8  -2    4.55    8.51   0
 -15  -8   2    1.56    8.94   0
  14   8  -2   14.89    8.81   0
  14  -8  -2   26.54    9.28   0
  14  -8  -2   15.24    8.20   0
 -14   8   2   12.71    8.45   0
  14  -8  -2   15.18    8.05   0
 -14  -8   2   17.06    8.57   0
 -13  -8   2   -0.26    8.27   0
  13   8  -2    5.83    8.47   0
  13  -8  -2    2.04    7.51   0
  13  -8  -2    8.02    8.65   0
 -13   8   2    9.87    8.06   0
 -12  -8   2   39.40    6.75   0
  12  -8  -2   38.12    8.46   0
  12   8  -2   37.55    8.39   0
 -12   8   2   43.16    7.60   0
  12  -8  -2   36.83    6.08   0
  12  -8  -2   30.61    7.24   0
  11  -8  -2   15.25    7.99   0
  11  -8  -2   13.72    6.83   0
 -11   8   2    3.85    5.87   0
  11   8  -2    5.32    6.64   0
 -11  -8   2   10.95    6.61   0
  11  -8  -2   10.18    5.65   0
  10  -8  -2   33.31    6.66   0
  10   8  -2   36.42    7.78   0
 -10   8   2   37.67    5.47   0
  10  -8  -2   35.76    7.79   0
  10  -8  -2   34.26    5.45   0
   9  -8  -2   29.56    6.40   0
   9  -8  -2   31.16    7.43   0
   9   8  -2   29.32    7.38   0
  -9  -8   2   24.16    7.69   0
  -9   8   2   30.87    6.20   0
   8  -8  -2   27.58    4.90   0
   8  -8  -2   26.66    6.26   0
  -8   8   2   40.88    5.93   0
   8   8  -2   39.07    6.98   0
  -8  -8   2   43.16   20.57   0
   8  -8  -2   37.25    7.23   0
  -7   8   2   41.84    5.57   0
   7  -8  -2   31.56    4.62   0
   7  -8  -2   27.41    6.96   0
   7   8  -2   34.37    6.57   0
  -7  -8   2   37.27   12.91   0
  -6   8   2   53.14    5.40   0
  -6   8   2   52.37    5.94   0
   6  -8  -2   60.71    6.61   0
  -6  -8   2   64.97    6.95   0
  -6  -8   2   60.33   10.47   0
   6   8  -2   57.33    6.35   0
   5   8  -2  127.55    6.25   0
  -5  -8   2  123.65   11.01   0
   5  -8  -2  124.77    5.43   0
  -5   8   2  121.94    6.12   0
  -5   8   2  124.76    5.36   0
   5  -8  -2  129.33    6.76   0
  -5  -8   2  131.36    6.91   0
  -5  -8   2  123.82    8.90   0
  -4  -8   2  128.00    7.89   0
  -4  -8   2  128.04   10.74   0
  -4   8   2  128.94    5.26   0
   4  -8  -2  120.43    6.72   0
  -4  -8   2  134.31    6.71   0
   4   8  -2  128.44    6.00   0
   4  -8  -2  121.78    4.48   0
  -4   8   2  126.73    6.12   0
  -3  -8   2  255.24    9.42   0
   3  -8  -2  257.15    5.54   0
   3  -8  -2  263.55    6.07   0
  -3  -8   2  260.20    6.94   0
  -3   8   2  255.49    5.51   0
  -3   8   2  250.38    6.63   0
  -3  -8   2  243.01    7.62   0
  -2   8   2  181.74    4.49   0
  -2  -8   2  186.15    7.76   0
  -2  -8   2  187.27    6.33   0
  -2   8   2  188.26    6.52   0
   2  -8  -2  185.13    6.63   0
  -2  -8   2  186.97    5.73   0
  -2  -8   2  179.66    7.14   0
   2  -8  -2  181.82    5.28   0
   1  -8  -2  307.59    5.63   0
  -1  -8   2  303.97    6.12   0
  -1   8   2  318.48    5.64   0
  -1  -8   2  306.97    7.30   0
  -1  -8   2  313.82    9.14   0
  -1   8   2  306.68    7.12   0
   1  -8  -2  311.25    7.07   0
  -1  -8   2  300.85    7.76   0
   0  -8   2  157.82    6.42   0
   0  -8  -2  153.14    6.45   0
   0  -8   2  154.90    7.43   0
   0   8   2  152.07    4.37   0
   0  -8  -2  153.74    5.19   0
   0  -8   2  153.04    5.32   0
   0  -8   2  151.24    6.46   0
   0   8   2  151.80    5.59   0
   1  -8   2  344.45    6.65   0
   1   8   2  361.42    6.49   0
   1  -8   2  351.82    8.16   0
  -1  -8  -2  357.92    7.16   0
   1  -8   2  340.97    7.25   0
  -1   8  -2  366.77    7.19   0
  -1  -8  -2  362.59    5.98   0
  -2  -8  -2  123.03    4.50   0
  -2  -8  -2  123.92    6.29   0
   2   8   2  121.27    6.69   0
  -2  -8  -2  110.23    5.21   0
  -2   8  -2  120.07    5.40   0
   2  -8   2  119.21    6.42   0
   2  -8   2  112.68    5.20   0
   2  -8   2  126.55    7.03   0
  -3  -8  -2  131.21    5.50   0
   3  -8   2  126.71    6.26   0
  -3  -8  -2  139.48    5.55   0
   3  -8   2  126.66    7.10   0
   3   8   2  136.50    6.92   0
   3  -8   2  129.15    5.63   0
  -3   8  -2  130.44    6.28   0
  -3  -8  -2  133.14    6.40   0
  -4  -8  -2   52.71    6.36   0
   4  -8   2   59.79    6.61   0
  -4   8  -2   57.13    6.09   0
   4   8   2   56.62    6.91   0
   4  -8   2   50.53    5.48   0
  -4  -8  -2   60.98    5.49   0
  -4  -8  -2   53.24    5.44   0
   4  -8   2   58.07    6.92   0
   5  -8   2   74.81    5.94   0
  -5  -8  -2   82.02    5.81   0
   5   8   2   83.55    7.27   0
  -5  -8  -2   84.41    6.58   0
  -5   8  -2   80.69    5.67   0
   5  -8   2   80.79    7.06   0
  -6   8  -2   26.65    5.61   0
   6   8   2   22.79    7.38   0
  -6  -8  -2   29.01    5.96   0
   6  -8   2   20.10    5.99   0
  -6  -8  -2   26.51    6.47   0
   6   8   2   29.11    5.92   0
   7  -8   2  138.56    6.89   0
   7   8   2  142.23    6.64   0
  -7  -8  -2  154.33    7.32   0
  -7   8  -2  142.39    6.59   0
  -7  -8  -2  155.64    6.62   0
   7  -8   2  132.17    7.37   0
   7   8   2  145.68    8.19   0
  -8  -8  -2    5.08    6.69   0
   8  -8   2   13.01    7.32   0
   8   8   2   11.68    5.33   0
  -8  -8  -2    7.37    6.83   0
   8   8   2    8.82    7.97   0
  -8   8  -2    9.80    7.36   0
   8  -8   2    9.09    6.68   0
   9  -8   2   82.06    6.29   0
   9   8   2   84.25    9.83   0
  -9  -8  -2   75.86    7.15   0
   9   8   2   76.12    5.78   0
  -9   8  -2   90.60    7.16   0
   9  -8   2   78.87    7.36   0
 -10  -8  -2    6.72    7.29   0
  10   8   2    3.75    7.02   0
  10  -8   2   11.39    6.27   0
  10  -8   2    0.15    7.41   0
  10   8   2    7.18    9.93   0
 -10  -8  -2    9.80    7.34   0
  10  -8   2    4.33    7.68   0
 -10   8  -2    2.15    7.33   0
  11   8   2   16.97    7.38   0
  11   8   2   28.19    9.14   0
 -11  -8  -2   10.84    7.54   0
 -11   8  -2   22.69    9.20   0
  11  -8   2   21.09    6.52   0
 -11  -8  -2   18.79    7.75   0
  11  -8   2   21.98    6.45   0
  12  -8   2    6.20    6.70   0
  12   8   2    3.96    7.69   0
 -12  -8  -2    3.04    7.99   0
 -12   8  -2    1.17    8.61   0
  12  -8   2    3.86    8.19   0
  12  -8   2   -5.01    8.21   0
 -12  -8  -2    4.44    9.26   0
  12   8   2    4.88    9.63   0
  13   8   2   12.64    8.12   0
  13  -8   2   10.35    8.52   0
  13   8   2    7.47   11.53   0
 -13   8  -2   16.22   10.54   0
  13  -8   2   18.01    8.44   0
 -13  -8  -2    5.77    6.92   0
  13  -8   2    9.38    8.50   0
 -13  -8  -2    4.05    9.52   0
  14  -8   2   -0.13   10.31   0
 -14   8  -2   11.72    9.62   0
  14   8   2    2.45   11.91   0
  14  -8   2    3.82    8.86   0
 -14  -8  -2    0.35    8.70   0
  14  -8   2    5.88    8.85   0
 -14  -8  -2    0.38    8.50   0
  14   8   2    0.64    8.45   0
 -15   8  -2    7.40   10.07   0
  15  -8   2    4.27    9.28   0
  15   8   2    3.94    8.92   0
 -15  -8  -2   10.13   10.26   0
  15  -8   2   -0.91   10.76   0
  15  -8   2    1.61    9.21   0
 -15  -8  -2    0.08    9.06   0
  15   8   2    7.01   12.24   0
  15   9  -2   36.14    9.61   0
  15  -9  -2   30.49   10.03   0
  15  -9  -2   33.55    8.89   0
 -15   9   2   37.71    9.38   0
  15  -9  -2   36.15    8.74   0
 -15  -9   2   28.23    9.20   0
  14  -9  -2   13.21    9.48   0
  14  -9  -2   17.45    8.20   0
  14   9  -2   16.95    7.42   0
 -14   9   2   23.65    8.66   0
  14  -9  -2   15.68    6.79   0
 -14  -9   2   17.66    8.83   0
  13   9  -2   68.77    7.35   0
 -13  -9   2   67.89    7.13   0
  13  -9  -2   75.23    7.85   0
  13  -9  -2   79.39    9.10   0
  13  -9  -2   68.63    8.03   0
 -13   9   2   74.44    6.88   0
  12  -9  -2   52.97    7.35   0
 -12   9   2   45.33    7.65   0
  12  -9  -2   38.43    6.14   0
  12  -9  -2   45.09    8.52   0
 -12  -9   2   37.98    6.89   0
  12   9  -2   46.38    8.52   0
  11  -9  -2  130.92    6.13   0
  11  -9  -2  134.29    8.65   0
  11   9  -2  128.36    8.44   0
 -11  -9   2  132.36    8.47   0
 -11   9   2  150.92    7.51   0
  11  -9  -2  130.75    7.37   0
  10  -9  -2  143.24    8.27   0
  10  -9  -2  146.58    7.12   0
  10  -9  -2  142.50    5.83   0
 -10   9   2  145.40    5.96   0
  10   9  -2  137.29    8.04   0
   9   9  -2  215.79    7.92   0
  -9  -9   2  216.83    6.82   0
   9  -9  -2  208.77    7.05   0
   9  -9  -2  214.91    8.19   0
  -9   9   2  227.92    6.95   0
  -8   9   2  209.52    6.43   0
   8  -9  -2  198.72    5.43   0
   8   9  -2  184.59    7.44   0
   8  -9  -2  204.80    6.96   0
   8  -9  -2  214.48    7.87   0
  -8  -9   2  215.01   15.91   0
   7  -9  -2  276.93    5.43   0
  -7   9   2  299.59    6.38   0
   7  -9  -2  295.03    7.79   0
   7   9  -2  273.42    6.32   0
  -7  -9   2  296.73   12.81   0
  -6   9   2  285.82    6.93   0
  -6   9   2  296.07    6.19   0
   6   9  -2  278.69    7.09   0
  -6  -9   2  283.46   10.80   0
   6  -9  -2  287.00    6.51   0
  -5   9   2  388.22    6.19   0
  -5  -9   2  387.25    7.68   0
   5   9  -2  373.11    7.01   0
   5  -9  -2  367.57    6.12   0
   5  -9  -2  375.40    7.61   0
  -5  -9   2  376.22    9.40   0
  -5   9   2  360.31    6.97   0
  -4  -9   2  510.17   11.84   0
  -4   9   2  495.93    6.54   0
   4  -9  -2  524.56    6.41   0
   4  -9  -2  528.41    7.98   0
  -4  -9   2  502.36    9.54   0
  -4  -9   2  526.19    7.93   0
  -4   9   2  522.44    6.40   0
  -3  -9   2  639.90    7.41   0
  -3   9   2  589.51    6.88   0
  -3  -9   2  616.43   11.09   0
  -3  -9   2  636.35    8.05   0
   3  -9  -2  610.08    6.48   0
  -3   9   2  604.13    6.48   0
   3  -9  -2  617.96    8.12   0
  -3  -9   2  608.71    9.12   0
   2  -9  -2  424.16    5.98   0
  -2  -9   2  428.65    9.90   0
  -2  -9   2  420.32    6.54   0
  -2   9   2  419.08    6.44   0
  -2  -9   2  435.06    7.25   0
  -2   9   2  437.08    5.99   0
  -2  -9   2  419.39    8.22   0
   2  -9  -2  437.68    7.50   0
  -1  -9   2  551.68    9.29   0
   1  -9  -2  535.71    6.28   0
  -1   9   2  524.10    6.85   0
  -1  -9   2  541.99    7.41   0
  -1  -9   2  545.41    8.68   0
   1  -9  -2  538.13    6.90   0
  -1   9   2  563.11    6.33   0
  -1  -9   2  541.04    6.83   0
   0  -9   2  490.75    7.09   0
   0  -9  -2  515.05    6.73   0
   0   9   2  520.27    6.24   0
   0  -9  -2  507.11    6.27   0
   0  -9   2  507.23    8.89   0
   0  -9   2  502.71    7.14   0
   0   9   2  504.55    7.69   0
   0  -9   2  509.71    7.70   0
   1  -9   2  440.76    8.56   0
  -1   9  -2  449.03    6.88   0
   1   9   2  418.91    7.70   0
   1  -9   2  425.64    6.95   0
  -1  -9  -2  430.79    7.34   0
   1  -9   2  433.11    7.55   0
  -1  -9  -2  447.26    6.23   0
   2  -9   2  618.53    8.76   0
  -2  -9  -2  593.65    6.61   0
   2  -9   2  615.56    8.01   0
  -2  -9  -2  628.34    7.95   0
  -2  -9  -2  648.81    6.81   0
   2   9   2  607.94    8.54   0
   2  -9   2  599.94    7.60   0
  -2   9  -2  618.03    7.39   0
  -3  -9  -2  304.99    5.26   0
   3  -9   2  347.88    7.48   0
   3   9   2  328.58    7.98   0
  -3  -9  -2  332.02    6.22   0
  -3   9  -2  337.22    6.49   0
  -3  -9  -2  326.45    7.24   0
   3  -9   2  325.57    7.04   0
   3  -9   2  335.32    6.88   0
   4  -9   2  482.58    7.97   0
   4  -9   2  457.00    6.91   0
  -4  -9  -2  473.85    6.62   0
   4   9   2  474.73    8.49   0
  -4  -9  -2  473.93    7.68   0
  -4  -9  -2  497.68    6.81   0
  -4   9  -2  492.49    7.65   0
   4  -9   2  478.15    8.25   0
  -5  -9  -2  208.24    6.27   0
  -5  -9  -2  225.96    6.34   0
   5   9   2  215.58    8.00   0
  -5  -9  -2  211.81    7.07   0
  -5   9  -2  221.47    6.27   0
   5  -9   2  231.59    7.50   0
   5  -9   2  213.32    6.35   0
   5  -9   2  230.99    6.47   0
  -6  -9  -2  445.70    8.04   0
  -6  -9  -2  443.19    7.18   0
  -6   9  -2  444.18    7.24   0
   6  -9   2  423.18    8.13   0
   6   9   2  450.17   10.00   0
   6  -9   2  437.12    8.22   0
   6  -9   2  418.37    8.18   0
   7  -9   2  126.40    6.22   0
   7  -9   2  123.94    7.68   0
   7   9   2  120.84    5.46   0
  -7   9  -2  123.95    6.52   0
   7  -9   2  135.80    7.54   0
  -7  -9  -2  131.60    6.70   0
   7   9   2  117.03    8.19   0
  -7  -9  -2  125.34    7.12   0
   8  -9   2  290.52    7.65   0
  -8   9  -2  339.37    7.49   0
   8  -9   2  326.59    8.26   0
   8   9   2  308.46    9.22   0
  -8  -9  -2  318.38    7.43   0
  -8  -9  -2  316.65    7.98   0
   8   9   2  312.54    7.36   0
   8  -9   2  315.97    8.09   0
   9  -9   2   53.31    6.16   0
   9  -9   2   57.39    7.71   0
  -9  -9  -2   51.86    7.09   0
   9   9   2   45.48    8.59   0
   9   9   2   47.69    6.95   0
  -9   9  -2   51.99    7.03   0
   9  -9   2   43.10    7.16   0
  10  -9   2  168.09    7.01   0
  10   9   2  154.61    7.57   0
  10   9   2  143.95    9.45   0
  10  -9   2  159.44    8.17   0
 -10  -9  -2  166.63    7.76   0
 -10  -9  -2  163.61    9.11   0
 -10   9  -2  172.49    7.88   0
  10  -9   2  151.34    7.90   0
  11  -9   2   24.91    8.09   0
  11  -9   2   27.52    8.15   0
  11   9   2   27.65    7.49   0
 -11  -9  -2   18.14    7.76   0
 -11  -9  -2   23.27    7.89   0
 -11   9  -2   29.20    7.99   0
  11   9   2   30.63   10.95   0
  12  -9   2   78.31    8.53   0
  12   9   2   69.60    8.04   0
 -12  -9  -2   69.00    9.66   0
  12   9   2   67.67   10.13   0
 -12  -9  -2   71.09    8.31   0
  12  -9   2   59.24    8.39   0
  12  -9   2   72.75    8.43   0
 -12   9  -2   83.37    8.77   0
  13   9   2    9.69    8.24   0
  13   9   2   11.23   12.08   0
  13  -9   2    9.71    8.69   0
 -13  -9  -2   21.14    8.48   0
  13  -9   2   14.70    8.63   0
 -13   9  -2   15.64   10.64   0
 -13  -9  -2    9.58    9.90   0
  13  -9   2   17.02    8.75   0
  14   9   2   31.93   10.82   0
  14   9   2   19.42    7.05   0
 -14  -9  -2   23.93    9.05   0
  14  -9   2   32.79    9.02   0
  14  -9   2   32.95    9.09   0
 -14   9  -2   37.40    9.89   0
  14  -9   2   32.44    7.48   0
 -14  -9  -2   33.13   10.21   0
  15   9   2    4.29   13.00   0
  15   9   2    1.54    7.44   0
  15  -9   2   12.18    9.57   0
 -15  -9  -2    4.35    7.61   0
  15  -9   2    7.61    9.38   0
  15  -9   2    2.30   11.03   0
 -15  -9  -2   -2.27   10.70   0
 -15   9  -2   -3.17   10.41   0
  15  10  -2    7.05    9.96   0
  15 -10  -2   17.52   10.17   0
  15 -10  -2   -0.03    9.16   0
  15 -10  -2   11.49    8.81   0
 -15 -10   2    3.81    7.77   0
 -15  10   2   18.99    9.55   0
  14  10  -2   44.35    9.45   0
  14 -10  -2   33.94    8.56   0
  14 -10  -2   40.34    9.66   0
 -14 -10   2   42.45    7.43   0
 -14  10   2   35.72    7.29   0
  14 -10  -2   40.39    8.50   0
  13 -10  -2   37.59    9.21   0
  13  10  -2   32.53    8.97   0
 -13  10   2   35.55    8.32   0
 -13 -10   2   24.75    7.19   0
  13 -10  -2   27.18    8.02   0
  13 -10  -2   32.11    7.93   0
  12  10  -2   75.09    8.72   0
  12 -10  -2   81.99    8.88   0
 -12  10   2   83.13    6.55   0
 -12 -10   2   82.53    7.07   0
  12 -10  -2   71.20    6.26   0
  12 -10  -2   80.53    7.64   0
  11 -10  -2   55.30    7.20   0
 -11  10   2   58.28    7.34   0
  11 -10  -2   57.14    7.16   0
  11  10  -2   51.56    8.21   0
  11 -10  -2   60.76    8.32   0
 -11 -10   2   52.49    6.82   0
  10 -10  -2  110.66    7.16   0
 -10  10   2  122.03    6.99   0
  10 -10  -2  109.80    5.71   0
  10  10  -2  107.75    7.94   0
 -10 -10   2  112.69    8.18   0
  10 -10  -2  103.54    8.28   0
   9 -10  -2  105.97    5.72   0
  -9  10   2  112.60    6.49   0
  -9 -10   2  104.21    6.58   0
  -9 -10   2  109.54   17.43   0
   9  10  -2   93.90    6.32   0
   9 -10  -2  108.56    7.89   0
   8 -10  -2  154.61    6.93   0
   8 -10  -2  146.38    5.34   0
   8 -10  -2  157.90    7.70   0
  -8 -10   2  164.42   13.53   0
   8  10  -2  146.63    6.10   0
  -8 -10   2  164.27    7.77   0
  -8  10   2  159.37    6.42   0
   7 -10  -2  196.24    5.20   0
   7 -10  -2  199.69    7.71   0
  -7 -10   2  204.74    7.66   0
  -7 -10   2  189.01   10.26   0
   7  10  -2  187.53    7.04   0
  -7  10   2  201.37    6.21   0
   6  10  -2  341.44    7.12   0
  -6  10   2  355.70    6.33   0
  -6 -10   2  333.82   10.33   0
   6 -10  -2  336.48    6.30   0
   6 -10  -2  345.93    7.83   0
  -6  10   2  327.09    6.10   0
  -5 -10   2  182.06   10.76   0
  -5  10   2  186.99    6.64   0
  -5 -10   2  180.03    7.69   0
  -5 -10   2  196.69    7.03   0
   5 -10  -2  197.66    5.72   0
  -5  10   2  195.11    5.66   0
   5 -10  -2  197.97    7.19   0
  -4 -10   2  437.22    6.89   0
   4 -10  -2  416.21    6.12   0
  -4 -10   2  421.63   11.49   0
   4 -10  -2  433.19    7.74   0
  -4 -10   2  429.97    7.49   0
  -4 -10   2  421.24    8.53   0
  -4  10   2  410.45    5.36   0
  -4  10   2  403.59    6.31   0
  -3  10   2  371.21    5.16   0
  -3 -10   2  366.73   10.15   0
  -3 -10   2  382.91    6.49   0
  -3  10   2  369.31    7.16   0
  -3 -10   2  378.74    7.16   0
  -3 -10   2  366.26    8.15   0
   3 -10  -2  374.67    7.51   0
   3 -10  -2  363.93    5.17   0
  -2 -10   2  380.28    6.98   0
   2 -10  -2  347.36    5.83   0
   2 -10  -2  346.67    6.26   0
  -2  10   2  357.35    5.83   0
  -2 -10   2  365.85    9.93   0
  -2 -10   2  354.59    8.07   0
  -2 -10   2  367.01    6.94   0
  -2  10   2  344.94    6.13   0
  -1 -10   2  755.48    7.38   0
  -1  10   2  771.61    6.83   0
  -1  10   2  763.08    8.46   0
   1 -10  -2  758.34    7.44   0
  -1 -10   2  750.32    9.99   0
  -1 -10   2  742.67    8.57   0
  -1 -10   2  739.78    8.59   0
   1 -10  -2  745.72    6.15   0
   0 -10   2  319.19    6.52   0
   0 -10  -2  320.49    7.13   0
   0  10   2  313.13    7.32   0
   0 -10   2  335.43    8.25   0
   0 -10   2  319.66    6.01   0
   0 -10  -2  330.91    5.82   0
   0 -10   2  343.09    7.98   0
   0  10   2  321.62    5.03   0
   1 -10   2  600.52    9.93   0
   1 -10   2  568.86    7.96   0
   1  10   2  585.83    8.25   0
   1 -10   2  562.15    6.82   0
  -1  10  -2  620.27    8.07   0
  -1 -10  -2  604.63    7.80   0
  -1 -10  -2  599.93    6.63   0
   2  10   2  231.03    7.32   0
  -2 -10  -2  239.65    5.73   0
   2 -10   2  228.60    6.94   0
  -2 -10  -2  226.93    6.84   0
   2 -10   2  235.31    7.67   0
  -2 -10  -2  217.84    4.82   0
  -2  10  -2  239.20    6.08   0
   2 -10   2  223.28    5.73   0
  -3 -10  -2  380.89    6.26   0
   3 -10   2  395.94    8.06   0
  -3 -10  -2  391.41    7.30   0
   3  10   2  393.28    8.24   0
  -3 -10  -2  408.80    5.56   0
   3 -10   2  374.34    6.38   0
  -3  10  -2  401.82    7.32   0
   3 -10   2  378.53    6.53   0
  -4  10  -2  207.33    6.03   0
  -4 -10  -2  201.36    5.06   0
   4 -10   2  212.13    7.21   0
  -4 -10  -2  193.53    5.93   0
   4 -10   2  194.01    5.99   0
  -4 -10  -2  201.00    6.78   0
   4  10   2  194.02    7.68   0
   4 -10   2  213.29    7.53   0
   5 -10   2  281.56    7.85   0
  -5 -10  -2  291.87    6.47   0
  -5 -10  -2  292.95    7.34   0
   5  10   2  289.70    8.41   0
  -5  10  -2  284.00    6.52   0
   5 -10   2  272.40    6.51   0
  -5 -10  -2  302.45    5.63   0
   5 -10   2  275.04    6.37   0
  -6 -10  -2  124.90    6.26   0
  -6  10  -2  107.92    6.14   0
  -6 -10  -2  106.97    5.17   0
   6 -10   2  117.52    6.03   0
  -6 -10  -2  112.88    6.97   0
   6 -10   2  108.78    6.30   0
   6  10   2  107.73    7.98   0
   6 -10   2  116.92    6.16   0
   7 -10   2  202.74    6.95   0
   7 -10   2  222.84    7.72   0
  -7  10  -2  226.75    6.80   0
  -7 -10  -2  218.64    6.87   0
   7  10   2  225.58    8.73   0
  -7 -10  -2  228.82    7.48   0
   7 -10   2  207.73    7.71   0
   8 -10   2   50.25    6.77   0
  -8  10  -2   54.62    7.57   0
   8  10   2   55.12    9.59   0
  -8 -10  -2   53.18    8.12   0
  -8 -10  -2   60.47    6.79   0
   8 -10   2   65.92    7.52   0
   8 -10   2   53.57    6.12   0
   9 -10   2  161.84    7.45   0
  -9  10  -2  172.61    7.33   0
   9  10   2  166.22    9.24   0
   9  10   2  163.77    7.36   0
  -9 -10  -2  166.34    7.51   0
  -9 -10  -2  175.76    8.80   0
   9 -10   2  167.20    8.39   0
   9 -10   2  165.99    8.01   0
 -10  10  -2   29.89    7.34   0
  10 -10   2   41.05    8.11   0
  10  10   2   19.84    5.90   0
 -10 -10  -2   19.94    8.72   0
  10  10   2   23.33    9.24   0
 -10 -10  -2   27.42    6.05   0
  10 -10   2   26.77    7.90   0
  10 -10   2   23.78    7.51   0
  11  10   2   87.47    7.79   0
  11  10   2   93.35   11.48   0
 -11 -10  -2   85.91    6.67   0
  11 -10   2   93.69    8.56   0
 -11 -10  -2   91.28    9.46   0
  11 -10   2   83.40    8.41   0
  11 -10   2   77.99    8.18   0
 -11  10  -2   88.91    8.18   0
  12  10   2   16.00    8.07   0
  12  10   2    9.14   11.76   0
  12 -10   2    8.52    9.44   0
 -12 -10  -2   14.89    8.21   0
 -12 -10  -2    7.63    9.50   0
  12 -10   2    3.38    8.66   0
  12 -10   2   11.10    8.43   0
 -12  10  -2    7.35    8.56   0
 -13 -10  -2   50.26    8.78   0
  13  10   2   37.34    8.56   0
 -13 -10  -2   41.60   10.25   0
  13 -10   2   37.77    8.88   0
  13 -10   2   35.42    7.34   0
  13  10   2   33.81   12.50   0
  13 -10   2   41.74    9.01   0
 -13  10  -2   52.26   10.95   0
  14  10   2    9.93    8.88   0
 -14 -10  -2    2.97   10.57   0
  14 -10   2    9.13    9.28   0
  14 -10   2    8.83   10.82   0
 -14 -10  -2   10.80    7.55   0
  14 -10   2    5.40    9.26   0
 -14  10  -2    2.22   10.18   0
  14  10   2   12.52   12.87   0
 -14  11   2   -1.23    7.36   0
  14 -11  -2    2.20    9.89   0
  14  11  -2   11.07    9.62   0
 -14 -11   2    8.23    9.32   0
  14 -11  -2    2.99    8.59   0
  14 -11  -2    9.04    8.48   0
 -13  11   2   19.70    8.41   0
  13 -11  -2   22.78    7.98   0
 -13 -11   2   17.32    9.05   0
  13  11  -2   18.73    9.23   0
  13 -11  -2   27.19    8.11   0
  13 -11  -2   17.28    9.39   0
 -12  11   2   24.67    7.81   0
  12 -11  -2   16.09    7.62   0
  12 -11  -2   17.94    8.88   0
  12  11  -2   10.06    8.84   0
 -12 -11   2   14.65    8.89   0
  12 -11  -2   12.41    7.63   0
  11 -11  -2   25.51    7.15   0
  11 -11  -2   35.10    7.37   0
  11 -11  -2   32.08    8.50   0
 -11 -11   2   28.27    8.52   0
 -11  11   2   35.92    7.25   0
  11  11  -2   29.66    8.31   0
  10 -11  -2   21.29    7.02   0
  10 -11  -2   18.57    6.76   0
 -10  11   2   19.96    5.58   0
 -10 -11   2   20.06    8.02   0
  10 -11  -2   22.76    6.61   0
  10  11  -2   10.08    7.74   0
   9 -11  -2   40.24    6.73   0
   9 -11  -2   41.67    5.28   0
  -9  11   2   45.24    5.32   0
   9 -11  -2   35.79    7.76   0
  -9 -11   2   39.33   14.47   0
  -9 -11   2   34.73   15.90   0
  -9 -11   2   30.56    7.71   0
   9  11  -2   33.67    7.33   0
   8 -11  -2   48.43    6.70   0
   8 -11  -2   44.65    7.46   0
  -8  11   2   46.41    6.15   0
   8  11  -2   38.10    5.62   0
  -8 -11   2   34.32    7.43   0
  -8 -11   2   35.82   10.97   0
   8 -11  -2   31.40    6.10   0
   7  11  -2   54.93    6.61   0
  -7  11   2   57.18    4.85   0
   7 -11  -2   57.31    5.82   0
  -7 -11   2   63.49    7.13   0
  -7 -11   2   58.23    9.98   0
   7 -11  -2   61.57    7.21   0
  -6  11   2   67.51    6.53   0
   6 -11  -2   64.42    7.15   0
  -6 -11   2   63.67    8.18   0
  -6 -11   2   64.42    6.98   0
  -6  11   2   68.67    4.64   0
   6 -11  -2   69.14    5.54   0
  -5 -11   2   94.81   10.51   0
   5 -11  -2  101.43    6.94   0
  -5 -11   2   99.28    6.12   0
  -5 -11   2  100.19    8.06   0
  -5 -11   2   97.19    6.81   0
   5 -11  -2   96.13    5.44   0
  -5  11   2  103.44    5.46   0
  -5  11   2   94.33    6.50   0
  -4 -11   2   98.05    5.82   0
  -4 -11   2   91.10   10.21   0
  -4  11   2   89.24    6.36   0
  -4 -11   2   98.32    7.17   0
   4 -11  -2   96.64    5.27   0
   4 -11  -2  103.61    6.77   0
  -4  11   2  100.85    4.41   0
  -4 -11   2  100.85    6.42   0
  -3  11   2  127.28    6.49   0
  -3 -11   2  129.41    9.09   0
  -3 -11   2  133.34    5.68   0
  -3 -11   2  133.34    6.29   0
  -3  11   2  125.82    5.32   0
   3 -11  -2  128.94    5.72   0
   3 -11  -2  131.77    5.23   0
  -3 -11   2  137.19    7.22   0
  -2 -11   2  171.82    5.68   0
   2 -11  -2  175.62    5.40   0
  -2 -11   2  173.55    9.15   0
  -2  11   2  173.96    5.66   0
   2 -11  -2  182.76    6.72   0
  -2  11   2  180.48    4.60   0
  -2 -11   2  177.79    6.26   0
  -2 -11   2  168.33    6.50   0
  -1 -11   2  187.66    9.01   0
   1 -11  -2  183.31    5.47   0
  -1 -11   2  190.88    6.93   0
  -1  11   2  183.77    5.46   0
   1 -11  -2  192.80    6.79   0
  -1  11   2  180.06    5.77   0
  -1 -11   2  187.81    6.64   0
  -1 -11   2  189.85    5.59   0
   0 -11   2  165.88    7.68   0
   0 -11   2  159.68    6.68   0
   0 -11   2  154.36    6.50   0
   0 -11   2  158.45    6.09   0
   0  11   2  161.84    6.90   0
   0 -11  -2  158.89    6.62   0
   0 -11  -2  168.02    5.40   0
   0  11   2  169.91    5.41   0
   1 -11   2  104.90    7.40   0
   1 -11   2  106.69    5.98   0
   1 -11   2   98.87    6.55   0
  -1 -11  -2  101.19    5.33   0
  -1 -11  -2  102.80    6.46   0
   1  11   2   97.58    6.90   0
  -2 -11  -2  126.80    5.38   0
   2 -11   2  134.29    7.56   0
  -2 -11  -2  130.78    5.46   0
   2  11   2  126.46    7.11   0
  -2 -11  -2  131.93    6.45   0
  -2  11  -2  129.50    5.71   0
   2 -11   2  122.33    5.39   0
   2 -11   2  124.17    6.52   0
   3 -11   2   34.73    7.23   0
   3  11   2   37.25    7.16   0
  -3 -11  -2   36.41    6.22   0
  -3 -11  -2   36.54    5.29   0
  -3 -11  -2   44.13    5.30   0
   3 -11   2   41.90    6.48   0
   3 -11   2   40.42    5.20   0
  -3  11  -2   41.78    5.42   0
  -4  11  -2  129.72    6.54   0
   4 -11   2  122.07    6.91   0
  -4 -11  -2  130.35    6.61   0
   4  11   2  121.86    7.60   0
   4 -11   2  114.82    5.63   0
  -4 -11  -2  125.00    5.68   0
  -4 -11  -2  127.78    5.74   0
   4 -11   2  129.59    7.35   0
   5 -11   2   43.65    6.93   0
   5  11   2   39.94    7.63   0
  -5 -11  -2   37.38    5.79   0
  -5  11  -2   43.74    5.67   0
  -5 -11  -2   41.54    6.44   0
  -5 -11  -2   40.09    5.78   0
   5 -11   2   48.67    7.28   0
   5 -11   2   40.50    6.49   0
  -6 -11  -2  102.68    6.26   0
   6 -11   2  104.01    7.19   0
   6 -11   2   94.59    6.15   0
  -6 -11  -2   97.79    5.13   0
  -6 -11  -2   98.66    6.75   0
  -6  11  -2  107.36    6.97   0
   6  11   2   99.81    8.13   0
   6 -11   2  102.83    6.16   0
  -7 -11  -2   28.27    5.21   0
   7 -11   2   25.16    6.14   0
   7  11   2   27.14    8.11   0
  -7 -11  -2   22.02    6.34   0
  -7  11  -2   29.98    6.15   0
   7 -11   2   32.23    7.27   0
  -7 -11  -2   21.47    6.72   0
   7 -11   2   22.47    7.36   0
   8 -11   2   66.34    6.75   0
   8 -11   2   73.20    7.79   0
  -8 -11  -2   68.03    7.10   0
   8  11   2   69.06    8.67   0
  -8 -11  -2   73.85    6.81   0
  -8  11  -2   76.75    6.65   0
   8 -11   2   67.57    6.22   0
   9  11   2   19.91    9.01   0
   9 -11   2   18.45    7.91   0
  -9  11  -2   21.87    6.92   0
  -9 -11  -2   18.64    8.45   0
  -9 -11  -2   23.71    7.10   0
   9 -11   2   23.11    7.10   0
   9 -11   2   17.82    7.80   0
  10 -11   2   33.49    8.31   0
  10  11   2   35.88    9.65   0
 -10 -11  -2   32.36    7.55   0
 -10  11  -2   39.33    7.57   0
  10  11   2   35.62    6.06   0
 -10 -11  -2   35.36    8.93   0
  10 -11   2   31.19    6.62   0
  10 -11   2   36.42    8.73   0
  11  11   2    7.76    7.71   0
  11  11   2    1.11   11.65   0
 -11 -11  -2   11.85    7.97   0
  11 -11   2    7.88    7.92   0
 -11  11  -2    7.26    9.22   0
 -11 -11  -2    6.48    9.26   0
  11 -11   2    7.93    6.93   0
  11 -11   2   12.89    8.34   0
 -12  11  -2   17.34    8.76   0
  12  11   2   13.62    8.19   0
  12 -11   2   24.29    8.75   0
  12  11   2   17.49   10.71   0
  12 -11   2   18.31    9.71   0
 -12 -11  -2   15.66    8.35   0
 -12 -11  -2   13.35    8.55   0
  12 -11   2   18.80    7.16   0
  13  11   2    2.32    8.61   0
  13 -11   2    1.57    9.14   0
  13  11   2   -0.86   12.72   0
 -13  11  -2    4.20    9.45   0
 -13 -11  -2   -1.99   10.26   0
 -13 -11  -2   -2.92    7.21   0
  13 -11   2   -5.52    9.03   0
  13 -11   2    7.37    9.01   0
 -14  11  -2   12.46   10.27   0
  14  11   2   13.42    9.13   0
  14 -11   2    5.99    9.72   0
  14  11   2    4.67   11.54   0
 -14 -11  -2   12.30    9.46   0
  14 -11   2   13.80    9.56   0
  14 -11   2    4.68    9.55   0
 -14 -11  -2    6.61   10.93   0
 -14  12   2   42.94    9.38   0
  14 -12  -2   44.92   10.38   0
 -14 -12   2   37.26    9.87   0
  14 -12  -2   37.35    9.03   0
  14 -12  -2   40.51    8.93   0
  14  12  -2   29.51   10.13   0
  13  12  -2   32.59    9.47   0
 -13 -12   2   27.76    9.46   0
  13 -12  -2   40.87    9.70   0
  13 -12  -2   28.12    8.34   0
 -13  12   2   29.20    8.59   0
  13 -12  -2   30.22    6.87   0
  12 -12  -2   94.23    7.93   0
  12 -12  -2   88.07    7.71   0
  12 -12  -2   95.18    8.10   0
  12  12  -2  102.36    9.15   0
 -12  12   2  107.01    8.19   0
 -12 -12   2   97.80    7.58   0
  11 -12  -2   71.80    7.77   0
  11 -12  -2   72.85    7.45   0
 -11  12   2   76.69    6.34   0
  11 -12  -2   65.06    8.90   0
  11  12  -2   66.09    8.53   0
 -11 -12   2   65.85    8.80   0
  10 -12  -2  145.75    7.61   0
 -10 -12   2  136.12   20.70   0
  10 -12  -2  144.97    6.06   0
  10 -12  -2  146.97    8.62   0
 -10 -12   2  142.95    8.62   0
 -10  12   2  148.76    7.36   0
 -10 -12   2  152.17   20.57   0
  10  12  -2  129.69    6.86   0
   9 -12  -2  178.76    7.44   0
  -9 -12   2  153.87   16.37   0
   9  12  -2  147.90    7.83   0
   9 -12  -2  172.92    6.85   0
  -9 -12   2  165.08    8.33   0
  -9  12   2  166.11    7.06   0
  -9 -12   2  168.79   14.54   0
   9 -12  -2  155.41    8.38   0
   8 -12  -2  212.13    7.37   0
  -8 -12   2  203.50   13.78   0
   8 -12  -2  207.19    6.70   0
  -8 -12   2  217.64    8.15   0
  -8 -12   2  213.76   11.97   0
   8 -12  -2  200.63    6.89   0
   8  12  -2  203.79    7.51   0
  -8  12   2  213.27    6.86   0
  -7 -12   2  276.35   10.48   0
   7 -12  -2  293.54    6.51   0
   7 -12  -2  305.01    8.15   0
   7 -12  -2  294.09    6.63   0
  -7  12   2  306.73    6.70   0
  -7 -12   2  282.37    8.07   0
  -6 -12   2  287.59    7.16   0
  -6 -12   2  257.79   12.21   0
   6 -12  -2  271.90    6.74   0
   6 -12  -2  270.71    6.33   0
  -6 -12   2  275.26    7.73   0
  -6  12   2  274.40    6.45   0
  -6 -12   2  276.91    9.23   0
  -5 -12   2  330.73   11.04   0
  -5  12   2  364.77    5.58   0
  -5 -12   2  341.59    8.43   0
  -5 -12   2  352.98    7.65   0
   5 -12  -2  365.33    6.71   0
   5 -12  -2  366.89    6.28   0
  -5 -12   2  364.77    7.05   0
  -5  12   2  345.58    7.51   0
  -4  12   2  346.05    5.35   0
  -4 -12   2  330.64   10.70   0
  -4 -12   2  335.47    8.23   0
  -4 -12   2  346.58    6.68   0
   4 -12  -2  345.83    7.69   0
  -4 -12   2  348.08    7.34   0
   4 -12  -2  331.89    5.20   0
  -4  12   2  330.94    7.36   0
  -3 -12   2  427.68    7.48   0
  -3 -12   2  416.81    9.60   0
  -3 -12   2  420.03    8.42   0
   3 -12  -2  428.86    6.66   0
  -3 -12   2  425.03    6.71   0
  -3  12   2  453.92    6.33   0
  -3  12   2  421.38    7.54   0
   3 -12  -2  439.70    6.25   0
   2 -12  -2  369.06    6.07   0
   2 -12  -2  361.34    7.53   0
  -2 -12   2  394.51    7.17   0
  -2 -12   2  371.67   10.13   0
  -2 -12   2  376.72    7.02   0
  -2  12   2  370.86    6.14   0
  -2  12   2  341.82    6.45   0
  -2 -12   2  368.14    8.20   0
  -1 -12   2  569.62   10.61   0
  -1 -12   2  569.57    6.89   0
  -1  12   2  585.47    8.20   0
  -1 -12   2  571.63    7.39   0
   1 -12  -2  593.78    6.61   0
   1 -12  -2  587.31    8.00   0
  -1  12   2  609.69    6.62   0
  -1 -12   2  572.28    8.06   0
   0 -12   2  397.05    7.49   0
   0 -12   2  393.87    6.92   0
   0 -12  -2  397.13    6.18   0
   0 -12  -2  393.35    7.53   0
   0  12   2  384.30    5.32   0
   0 -12   2  387.10    8.90   0
   0  12   2  386.87    7.97   0
   0 -12   2  389.22    6.37   0
   1 -12   2  613.80    9.35   0
  -1 -12  -2  580.71    6.64   0
   1 -12   2  608.31    7.57   0
   1 -12   2  596.68    8.22   0
  -1 -12  -2  624.23    8.02   0
   1  12   2  618.11    8.72   0
  -1 -12  -2  650.70    6.80   0
  -2 -12  -2  327.87    5.30   0
   2 -12   2  350.11    6.28   0
   2  12   2  340.24    8.13   0
  -2 -12  -2  339.22    6.31   0
  -2  12  -2  392.32    7.61   0
   2 -12   2  373.09    8.52   0
   2 -12   2  351.62    7.59   0
  -2 -12  -2  359.31    6.25   0
   3 -12   2  507.40    8.87   0
   3 -12   2  498.43    7.03   0
  -3 -12  -2  487.64    6.66   0
  -3  12  -2  525.04    7.96   0
  -3 -12  -2  518.95    6.79   0
   3 -12   2  477.84    6.77   0
  -3 -12  -2  498.66    7.84   0
   3  12   2  485.25    8.68   0
  -4 -12  -2  188.18    5.10   0
  -4 -12  -2  198.10    6.94   0
   4 -12   2  199.13    6.07   0
  -4 -12  -2  204.61    6.14   0
   4 -12   2  214.53    6.23   0
   4  12   2  190.28    8.12   0
  -4  12  -2  204.52    6.34   0
   4 -12   2  197.03    8.00   0
  -5 -12  -2  382.81    6.82   0
   5 -12   2  366.33    8.00   0
   5  12   2  377.05    9.06   0
  -5 -12  -2  373.46    6.71   0
  -5 -12  -2  367.87    7.51   0
  -5  12  -2  375.36    7.07   0
   5 -12   2  353.39    6.81   0
   5 -12   2  388.54    8.44   0
  -6 -12  -2  121.21    7.89   0
   6 -12   2  127.08    7.86   0
   6  12   2  115.41    8.47   0
   6 -12   2  114.99    6.28   0
  -6 -12  -2  114.02    6.35   0
  -6 -12  -2  111.88    5.31   0
   6 -12   2  127.97    7.43   0
  -6  12  -2  121.98    6.30   0
   7 -12   2  249.46    7.13   0
  -7 -12  -2  272.61    7.23   0
   7 -12   2  266.80    8.16   0
   7  12   2  258.21    9.48   0
  -7 -12  -2  272.32    7.70   0
   7 -12   2  279.87    8.39   0
  -7 -12  -2  273.98    7.15   0
  -7  12  -2  278.22    8.07   0
  -8  12  -2   76.44    6.86   0
   8 -12   2   74.38    6.95   0
   8  12   2   74.91   10.41   0
  -8 -12  -2   70.01    6.97   0
  -8 -12  -2   78.99    6.94   0
   8 -12   2   84.44    8.01   0
  -8 -12  -2   71.67    7.28   0
   8 -12   2   72.02    6.54   0
   9  12   2  170.36   11.48   0
   9 -12   2  161.46    7.63   0
   9 -12   2  177.79    7.14   0
  -9 -12  -2  177.82    7.74   0
  -9  12  -2  188.78    8.64   0
  -9 -12  -2  176.42    8.08   0
   9 -12   2  173.96    8.40   0
  -9 -12  -2  191.01    7.71   0
 -10 -12  -2   30.51    7.67   0
 -10  12  -2   34.27    7.68   0
  10  12   2   35.46   11.59   0
  10 -12   2   38.61    8.49   0
 -10 -12  -2   37.44    9.10   0
  10 -12   2   33.16    6.85   0
  10 -12   2   35.18    7.74   0
 -11  12  -2  110.36    8.51   0
 -11 -12  -2   95.17    8.35   0
  11 -12   2  102.19    9.12   0
  11  12   2   92.02   10.92   0
 -11 -12  -2   98.08    9.92   0
  11 -12   2  105.58    8.87   0
  11 -12   2   93.52    8.41   0
  12  12   2   17.37   12.83   0
  12 -12   2   17.72    9.17   0
 -12 -12  -2   18.36    7.01   0
 -12 -12  -2   13.86   10.07   0
  12 -12   2   16.84    7.28   0
  12 -12   2   13.42    8.71   0
 -12  12  -2   16.18    8.87   0
 -13  12  -2   50.57    9.77   0
  13 -12   2   44.94    7.90   0
  13  12   2   42.90    7.43   0
 -13 -12  -2   45.24   10.92   0
  13 -12   2   42.67    9.23   0
  13  12   2   42.17   13.63   0
 -13 -12  -2   43.11    9.21   0
  13 -12   2   52.38    9.49   0
  13  13  -2    4.64    9.74   0
 -13  13   2    2.84    7.22   0
  13 -13  -2    4.87    8.48   0
  13 -13  -2   -2.02    9.93   0
 -13 -13   2    0.08    7.92   0
  13 -13  -2    9.06    8.55   0
  12 -13  -2   -1.74    6.51   0
  12 -13  -2    3.15    9.34   0
 -12  13   2    6.80    6.64   0
  12 -13  -2   -0.50    8.08   0
 -12 -13   2    4.03    9.21   0
  12  13  -2    3.04    7.41   0
 -11  13   2    2.41    7.62   0
  11 -13  -2   -2.51    6.34   0
  11  13  -2   12.03    8.47   0
  11 -13  -2   -5.43    8.89   0
 -11 -13   2    4.90    8.86   0
  11 -13  -2    0.15    6.03   0
  10 -13  -2   -0.96    7.50   0
  10  13  -2   -1.67    8.01   0
 -10 -13   2   -0.38   17.67   0
  10 -13  -2    1.45    5.59   0
 -10  13   2    2.87    7.14   0
  10 -13  -2   -9.57    8.56   0
 -10 -13   2   -0.74    6.83   0
 -10 -13   2    1.71   16.44   0
   9 -13  -2    1.07    7.18   0
  -9  13   2    5.67    6.64   0
   9 -13  -2    5.51    8.05   0
  -9 -13   2    1.44   15.75   0
   9 -13  -2    3.16    6.50   0
  -9 -13   2    0.66    7.97   0
  -9 -13   2    0.66   11.89   0
  -8 -13   2    2.32   13.95   0
   8 -13  -2   -0.52    6.25   0
  -8  13   2    9.30    5.12   0
   8 -13  -2    9.47    7.05   0
  -8 -13   2   -5.29    7.70   0
   8 -13  -2   -4.85    7.73   0
  -8 -13   2    2.20    9.85   0
   7 -13  -2    1.25    7.44   0
  -7 -13   2   -2.44   11.57   0
   7 -13  -2   -3.19    6.97   0
   7 -13  -2    2.07    5.96   0
  -7 -13   2   -1.98    9.31   0
  -7  13   2    1.69    6.05   0
  -7 -13   2   -3.08    7.23   0
  -7 -13   2    2.59    5.31   0
  -6 -13   2   -0.46   11.15   0
  -6 -13   2    2.46    6.22   0
  -6 -13   2   -1.03    6.94   0
   6 -13  -2    3.37    5.64   0
  -6  13   2    2.80    5.73   0
  -6 -13   2    7.10    7.26   0
   6 -13  -2    6.01    7.20   0
  -5  13   2   -5.34    4.52   0
  -5 -13   2   -0.84    7.01   0
   5 -13  -2    3.87    6.75   0
  -5 -13   2   -5.63    6.65   0
   5 -13  -2    3.27    4.45   0
  -5 -13   2   -4.53    5.94   0
  -5  13   2   -4.42    6.51   0
  -5 -13   2   -1.63    9.62   0
  -4 -13   2   13.30    9.41   0
  -4  13   2    8.77    5.37   0
  -4 -13   2   12.68    6.37   0
  -4 -13   2    5.60    6.91   0
  -4  13   2   13.10    5.31   0
   4 -13  -2   11.52    6.65   0
   4 -13  -2   14.72    5.31   0
  -4 -13   2   10.39    5.60   0
  -3 -13   2    0.44    9.19   0
  -3 -13   2    2.53    5.98   0
   3 -13  -2   -0.80    5.23   0
  -3 -13   2    4.77    5.30   0
  -3  13   2    1.13    4.33   0
  -3  13   2    7.09    6.44   0
   3 -13  -2   -2.76    5.09   0
  -3 -13   2    1.49    5.99   0
  -2 -13   2    1.38    5.23   0
  -2  13   2   -0.67    5.19   0
  -2 -13   2   -1.51    7.70   0
   2 -13  -2   -5.74    5.12   0
  -2 -13   2    0.43    5.92   0
  -2 -13   2   -4.05    6.93   0
   2 -13  -2   -3.61    5.08   0
  -2  13   2    1.68    5.10   0
  -1  13   2    6.28    5.19   0
  -1 -13   2    6.58    7.65   0
   1 -13  -2    6.67    6.49   0
   1 -13  -2    5.67    4.21   0
  -1  13   2   -0.93    6.68   0
  -1 -13   2    7.18    5.09   0
  -1 -13   2    6.58    5.69   0
  -1 -13   2    6.92    6.17   0
   0 -13   2   -2.23    8.74   0
   0 -13   2    0.94    5.60   0
   0 -13  -2    0.01    5.15   0
   0 -13   2   -5.70    5.11   0
   0 -13   2   -2.96    6.27   0
   0 -13  -2   -4.65    6.41   0
   0  13   2   -3.23    6.83   0
   1 -13   2    7.68    7.51   0
  -1 -13  -2    3.29    5.19   0
   1 -13   2    3.20    5.12   0
   1  13   2   -0.28    7.00   0
  -1 -13  -2    1.83    5.20   0
   1 -13   2    2.25    6.33   0
  -1 -13  -2    6.21    6.32   0
   2 -13   2    5.49    7.48   0
   2  13   2    5.12    7.19   0
  -2 -13  -2    8.18    4.30   0
   2 -13   2    4.78    6.47   0
  -2 -13  -2   11.38    4.30   0
  -2 -13  -2    4.72    6.35   0
  -2  13  -2    9.48    5.61   0
   2 -13   2    5.60    5.18   0
   3 -13   2   -0.89    6.10   0
  -3 -13  -2    1.35    5.39   0
   3 -13   2    2.60    5.40   0
  -3 -13  -2   -0.42    4.42   0
   3  13   2    1.85    7.34   0
  -3 -13  -2   -3.77    6.31   0
   3 -13   2   -3.62    5.30   0
  -3  13  -2   -0.65    5.63   0
   4  13   2    5.43    7.60   0
  -4 -13  -2   -1.08    5.58   0
   4 -13   2    7.46    5.55   0
  -4 -13  -2    4.19    5.60   0
  -4 -13  -2    5.73    6.40   0
   4 -13   2    6.41    6.23   0
  -4  13  -2    5.62    5.71   0
   4 -13   2    1.79    7.49   0
   5 -13   2   -0.27    7.15   0
  -5 -13  -2    0.98    4.68   0
  -5 -13  -2   -3.79    4.70   0
   5 -13   2   -0.76    5.64   0
  -5 -13  -2   -0.56    6.46   0
   5  13   2    1.59    7.90   0
  -5  13  -2    4.50    5.81   0
   5 -13   2    3.31    7.55   0
   6 -13   2    6.40    7.38   0
  -6  13  -2    4.52    6.07   0
   6 -13   2    5.34    5.97   0
  -6 -13  -2    3.01    4.96   0
  -6 -13  -2    6.31    6.08   0
  -6 -13  -2    7.53    6.48   0
   6  13   2    2.02    8.25   0
   6 -13   2   10.55    7.66   0
   7 -13   2    3.98    7.62   0
   7 -13   2   11.15    7.32   0
   7  13   2   -1.10    8.72   0
  -7 -13  -2   -1.00    6.84   0
  -7 -13  -2    7.95    5.27   0
  -7 -13  -2    3.40    6.54   0
  -7  13  -2    7.66    6.39   0
   7 -13   2    2.16    6.46   0
  -8 -13  -2   -0.40    5.58   0
   8 -13   2   -0.94    6.79   0
   8  13   2    5.04    9.23   0
  -8 -13  -2   -6.98    6.85   0
  -8  13  -2    8.66    6.63   0
   8 -13   2   -3.38    6.43   0
  -8 -13  -2    4.08    7.19   0
   8 -13   2    3.57    7.97   0
   9 -13   2    2.06    8.34   0
   9  13   2    2.22    9.83   0
  -9 -13  -2    2.73    7.36   0
   9 -13   2   -6.02    8.28   0
  -9  13  -2    2.92    8.33   0
  -9 -13  -2   -0.29    8.70   0
   9 -13   2    1.22    8.21   0
  -9 -13  -2    1.98    7.36   0
  10 -13   2   -1.91    7.72   0
 -10 -13  -2   -0.56    7.72   0
  10 -13   2    0.59    7.00   0
  10  13   2   -2.94   10.32   0
 -10 -13  -2   -8.37    7.81   0
 -10 -13  -2    6.40    9.16   0
 -10  13  -2    8.23    7.72   0
  10 -13   2    1.09    8.49   0
 -11 -13  -2    0.36    8.19   0
  11  13   2    2.48   12.62   0
 -11 -13  -2   -4.35    8.22   0
  11 -13   2   12.11    8.74   0
 -11 -13  -2   -0.12    9.68   0
 -11  13  -2    2.15    8.21   0
  11 -13   2   -3.93    9.07   0
  11 -13   2   -0.64    8.19   0
 -12  13  -2   -1.60    9.01   0
  12 -13   2   -4.87    9.35   0
 -12 -13  -2   -7.23    7.13   0
  12  13   2   -1.33   13.34   0
 -12 -13  -2    5.89   10.32   0
  12 -13   2   -0.60    9.22   0
  12 -13   2    0.99    8.79   0
  13  13   2    9.81   13.85   0
  13 -13   2   -7.89   10.01   0
 -13  13  -2   -4.09    9.95   0
 -13 -13  -2   -2.05    9.29   0
 -13 -13  -2   -3.58   10.96   0
  13 -13   2    8.65    9.55   0
  13 -13   2   -2.74    9.42   0
  12 -14  -2   53.15    6.84   0
  12  14  -2   60.10    9.53   0
  12 -14  -2   57.78    8.10   0
 -12  14   2   58.85    7.04   0
 -12 -14   2   59.78    9.72   0
  12 -14  -2   63.95    8.68   0
  11 -14  -2   44.78    6.84   0
  11 -14  -2   43.47    6.40   0
 -11 -14   2   45.64    9.33   0
 -11  14   2   41.03    7.97   0
  11 -14  -2   40.18    7.74   0
 -10  14   2  106.13    6.34   0
 -10 -14   2   97.09   17.68   0
  10 -14  -2   92.98    6.16   0
  10 -14  -2  100.97    8.08   0
  10 -14  -2   97.22    9.05   0
 -10 -14   2  112.03    7.41   0
 -10 -14   2  111.24   16.74   0
  -9 -14   2   92.47   16.17   0
   9 -14  -2   99.67    5.85   0
  -9 -14   2   90.76    8.62   0
  -9  14   2   98.85    7.22   0
  -9 -14   2  100.64   12.72   0
   9 -14  -2   99.05    7.19   0
   9 -14  -2  112.24    7.91   0
   8 -14  -2  140.85    7.75   0
  -8 -14   2  139.50   14.25   0
  -8 -14   2  143.25    7.59   0
   8 -14  -2  139.67    6.72   0
  -8 -14   2  140.46   10.93   0
   8 -14  -2  145.18    7.10   0
  -8 -14   2  137.06    8.37   0
  -8  14   2  140.37    5.70   0
  -7 -14   2  133.51   12.76   0
   7 -14  -2  167.30    7.70   0
   7 -14  -2  164.55    8.19   0
  -7  14   2  151.06    6.67   0
  -7 -14   2  151.55    7.18   0
  -7 -14   2  145.62    8.02   0
   7 -14  -2  153.25    5.50   0
  -7 -14   2  145.11    9.37   0
  -6  14   2  166.77    6.49   0
   6 -14  -2  165.28    7.87   0
  -6 -14   2  140.44   12.35   0
   6 -14  -2  169.94    6.32   0
  -6 -14   2  151.87    7.58   0
  -6 -14   2  166.48    6.89   0
  -6 -14   2  167.64    9.01   0
  -5 -14   2  236.59   11.48   0
  -5  14   2  281.65    6.63   0
   5 -14  -2  267.38    6.43   0
  -5 -14   2  248.49    8.32   0
   5 -14  -2  261.09    7.96   0
  -5  14   2  259.61    7.69   0
  -5 -14   2  252.68    7.66   0
  -5 -14   2  255.78    6.91   0
  -4 -14   2  211.52   11.00   0
  -4 -14   2  228.54    7.31   0
   4 -14  -2  219.84    6.15   0
  -4 -14   2  216.81    8.10   0
  -4 -14   2  228.00    6.54   0
  -4  14   2  222.85    6.13   0
   4 -14  -2  205.45    7.56   0
  -4  14   2  205.88    7.48   0
   3 -14  -2  289.87    6.40   0
  -3 -14   2  283.60   10.85   0
  -3 -14   2  289.59    6.51   0
  -3  14   2  285.09    6.51   0
  -3 -14   2  287.48    7.21   0
  -3 -14   2  280.77    8.17   0
   3 -14  -2  303.41    6.19   0
  -3  14   2  319.78    6.38   0
  -2 -14   2  270.68   10.40   0
  -2  14   2  266.79    7.78   0
  -2 -14   2  275.51    7.01   0
  -2 -14   2  262.09    7.26   0
   2 -14  -2  272.64    6.35   0
  -2 -14   2  273.42    6.42   0
  -2  14   2  283.48    6.30   0
   2 -14  -2  274.09    6.23   0
  -1 -14   2  304.97    9.22   0
   1 -14  -2  354.52    6.30   0
   1 -14  -2  337.35    7.60   0
  -1 -14   2  322.95    7.42   0
  -1  14   2  343.06    5.49   0
  -1 -14   2  310.95    6.41   0
  -1  14   2  336.14    8.03   0
  -1 -14   2  321.98    7.02   0
   0 -14   2  269.53    6.33   0
   0 -14   2  279.19    7.73   0
   0  14   2  255.81    7.97   0
   0 -14   2  269.03    8.37   0
   0 -14  -2  263.29    5.30   0
   0 -14  -2  260.67    7.36   0
   0 -14   2  269.63    8.93   0
   1 -14   2  406.38    7.76   0
   1  14   2  416.96    8.58   0
   1 -14   2  424.04    9.23   0
  -1 -14  -2  425.42    7.67   0
  -1 -14  -2  404.63    6.57   0
  -1 -14  -2  456.05    6.65   0
   1 -14   2  397.04    7.21   0
   1 -14   2  408.62    6.63   0
   2 -14   2  225.54    7.31   0
   2  14   2  209.88    8.18   0
  -2 -14  -2  215.21    6.17   0
   2 -14   2  218.03    7.43   0
  -2 -14  -2  212.27    7.11   0
  -2 -14  -2  216.19    5.22   0
   2 -14   2  216.70    6.15   0
   3 -14   2  303.22    6.43   0
  -3 -14  -2  308.08    6.43   0
   3  14   2  302.12    8.57   0
   3 -14   2  289.42    6.61   0
  -3  14  -2  320.87    7.02   0
   3 -14   2  301.71    7.45   0
  -3 -14  -2  321.97    6.46   0
  -3 -14  -2  320.34    7.31   0
  -4 -14  -2  120.01    6.24   0
  -4 -14  -2  119.58    5.19   0
  -4  14  -2  129.16    6.55   0
  -4 -14  -2  120.76    6.92   0
   4 -14   2  122.40    6.26   0
   4 -14   2  119.90    6.09   0
   4  14   2  116.20    8.42   0
   4 -14   2  121.34    6.82   0
   5 -14   2  213.65    6.53   0
   5 -14   2  223.63    7.99   0
   5  14   2  210.51    9.00   0
  -5 -14  -2  223.59    5.63   0
  -5 -14  -2  232.98    6.71   0
   5 -14   2  232.48    7.21   0
  -5 -14  -2  219.17    7.33   0
  -5  14  -2  233.56    7.76   0
  -6 -14  -2   70.55    6.54   0
   6  14   2   64.51    8.99   0
   6 -14   2   83.96    7.84   0
  -6  14  -2   76.65    7.64   0
  -6 -14  -2   71.10    7.05   0
   6 -14   2   76.89    6.45   0
  -6 -14  -2   68.72    6.51   0
   6 -14   2   82.53    8.23   0
  -7  14  -2  180.43    7.28   0
   7 -14   2  171.22    7.08   0
  -7 -14  -2  188.51    7.25   0
  -7 -14  -2  179.03    7.22   0
  -7 -14  -2  180.66    7.68   0
   7 -14   2  173.91    8.36   0
   7  14   2  179.99    9.89   0
   7 -14   2  185.52    8.67   0
   8 -14   2   46.15    7.12   0
   8  14   2   39.56    9.95   0
  -8 -14  -2   46.48    7.19   0
  -8 -14  -2   52.97    8.57   0
   8 -14   2   50.30    8.40   0
   8 -14   2   53.14    8.50   0
  -8  14  -2   44.83    7.25   0
  -8 -14  -2   44.57    7.21   0
   9 -14   2  114.73    7.85   0
  -9 -14  -2  115.00    7.88   0
   9 -14   2  114.02    9.00   0
   9  14   2  108.34   10.60   0
  -9 -14  -2  112.89    7.90   0
  -9  14  -2  118.93    7.87   0
  -9 -14  -2  108.95    8.06   0
   9 -14   2  115.17    8.89   0
  10 -14   2   27.79    8.04   0
 -10 -14  -2   26.23    8.05   0
  10 -14   2   22.89    8.93   0
  10 -14   2   29.96    9.08   0
 -10 -14  -2   45.84    8.04   0
 -10  14  -2   28.21    8.09   0
 -10 -14  -2   26.17    8.24   0
  10  14   2   27.59   12.60   0
 -11 -14  -2   54.55    8.64   0
 -11  14  -2   68.25    8.79   0
  11  14   2   63.25   11.71   0
 -11 -14  -2   57.02    8.92   0
  11 -14   2   63.58    7.73   0
  11 -14   2   70.61    9.57   0
 -11 -14  -2   66.59    8.57   0
  11 -14   2   59.41    8.68   0
 -12  14  -2   16.78   10.97   0
  12  14   2   10.89   13.93   0
 -12 -14  -2   19.52    7.42   0
 -12 -14  -2   12.17    9.08   0
 -12 -14  -2   14.17    9.27   0
  12 -14   2    5.62    9.66   0
  12 -14   2   16.37    9.96   0
  12 -14   2   12.45    9.25   0
  12 -15  -2    3.64    8.59   0
  12 -15  -2    7.96   10.07   0
 -12  15   2    9.51    8.81   0
 -12 -15   2    0.86    8.27   0
  12 -15  -2   15.51    8.92   0
  11 -15  -2   17.24    8.65   0
  11 -15  -2   22.56    7.95   0
 -11  15   2   19.66    8.17   0
 -11 -15   2   25.46    9.51   0
  11 -15  -2   25.41    9.57   0
  10 -15  -2   11.52    8.11   0
 -10 -15   2   13.67   16.83   0
  10 -15  -2    8.63    7.47   0
 -10 -15   2    4.59    6.79   0
  10 -15  -2    8.02    7.46   0
 -10 -15   2   12.06    8.94   0
 -10  15   2    6.93    6.21   0
 -10 -15   2    9.91   15.63   0
  -9 -15   2   32.35   15.15   0
   9 -15  -2   41.81    8.77   0
   9 -15  -2   35.29    7.06   0
  -9 -15   2   34.98    7.85   0
  -9 -15   2   35.90   11.52   0
   9 -15  -2   41.49    8.02   0
  -9 -15   2   30.80    8.61   0
  -9  15   2   38.49    5.94   0
   8 -15  -2   16.02    7.87   0
  -8 -15   2   17.41   14.16   0
  -8 -15   2   22.45    7.41   0
   8 -15  -2   23.86    5.54   0
  -8 -15   2   18.66    9.63   0
  -8 -15   2   21.68    6.63   0
   8 -15  -2   20.23    8.43   0
  -8  15   2   25.94    5.64   0
  -7  15   2   45.21    6.60   0
  -7 -15   2   48.88   12.79   0
   7 -15  -2   53.81    8.12   0
   7 -15  -2   62.17    6.28   0
   7 -15  -2   47.73    6.44   0
  -7 -15   2   46.86    9.14   0
  -7 -15   2   48.43    7.83   0
  -7 -15   2   47.87    7.02   0
  -6 -15   2   40.70   11.24   0
   6 -15  -2   47.52    6.46   0
  -6 -15   2   42.82    7.46   0
  -6  15   2   43.11    6.30   0
  -6 -15   2   42.03    6.58   0
   6 -15  -2   44.15    6.19   0
  -6 -15   2   45.66    8.80   0
  -5 -15   2   58.19   11.00   0
  -5 -15   2   63.82    7.22   0
   5 -15  -2   65.11    7.63   0
  -5  15   2   64.62    6.16   0
  -5 -15   2   69.16    7.81   0
   5 -15  -2   62.45    6.03   0
  -5  15   2   66.98    7.47   0
  -5 -15   2   70.24    6.40   0
  -4  15   2   60.52    7.36   0
  -4 -15   2   63.53    6.12   0
  -4 -15   2   59.91    7.55   0
  -4 -15   2   63.23   10.60   0
   4 -15  -2   60.59    4.87   0
   4 -15  -2   67.26    7.36   0
  -4  15   2   71.87    4.94   0
  -4 -15   2   62.63    6.89   0
  -3 -15   2   82.42    6.02   0
  -3 -15   2   76.32    9.16   0
  -3  15   2   75.49    7.41   0
  -3 -15   2   75.11    6.70   0
   3 -15  -2   75.46    7.28   0
   3 -15  -2   82.51    5.89   0
  -3 -15   2   85.69    7.68   0
  -3  15   2   76.42    6.01   0
  -2  15   2  125.33    6.14   0
   2 -15  -2  116.52    6.01   0
  -2 -15   2  107.38   10.24   0
  -2 -15   2  105.74    6.87   0
  -2  15   2  107.38    7.51   0
   2 -15  -2  117.73    6.05   0
  -2 -15   2  113.03    6.67   0
  -2 -15   2  111.06    6.01   0
  -1 -15   2  104.48    8.75   0
  -1 -15   2  104.61    6.54   0
   1 -15  -2  104.01    5.88   0
  -1 -15   2  103.96    6.90   0
   1 -15  -2   99.38    5.88   0
  -1 -15   2  105.04    5.94   0
  -1  15   2  108.89    4.97   0
  -1  15   2  105.22    7.63   0
   0 -15   2   90.25    8.65   0
   0 -15   2   99.33    6.44   0
   0 -15   2   88.12    6.97   0
   0 -15  -2  100.31    7.10   0
   0 -15   2   95.46    5.86   0
   0 -15  -2  111.36    5.92   0
   0  15   2   94.12    6.39   0
   1 -15   2   71.36    8.54   0
   1 -15   2   65.20    5.67   0
  -1 -15  -2   66.87    6.83   0
   1 -15   2   61.67    6.99   0
  -1 -15  -2   70.61    5.80   0
   1  15   2   61.79    7.78   0
   1 -15   2   63.87    6.27   0
  -1 -15  -2   63.12    4.84   0
   2 -15   2  100.26    8.39   0
   2 -15   2   97.83    6.69   0
  -2 -15  -2   95.03    5.92   0
  -2 -15  -2   99.85    5.99   0
  -2 -15  -2   90.89    6.83   0
   2 -15   2   88.34    7.14   0
   2  15   2  100.46    8.01   0
   3 -15   2   30.00    8.18   0
  -3  15  -2   29.21    6.28   0
   3  15   2   27.54    8.07   0
  -3 -15  -2   27.64    4.89   0
   3 -15   2   22.08    7.17   0
  -3 -15  -2   27.73    6.69   0
  -3 -15  -2   26.46    5.94   0
   3 -15   2   23.27    5.77   0
  -4 -15  -2  110.51    5.32   0
  -4 -15  -2  105.68    7.07   0
   4  15   2  103.12    8.76   0
   4 -15   2  101.32    6.23   0
   4 -15   2  111.14    7.05   0
  -4 -15  -2  106.41    6.32   0
   4 -15   2  113.99    7.62   0
  -4  15  -2  114.67    6.66   0
   5  15   2   19.01    8.71   0
  -5 -15  -2   22.13    6.32   0
  -5 -15  -2   19.52    6.90   0
   5 -15   2   23.37    7.62   0
   5 -15   2   24.57    6.11   0
  -5  15  -2   23.34    7.47   0
   5 -15   2   21.39    6.78   0
  -5 -15  -2   21.69    6.39   0
   6  15   2   62.17    9.29   0
   6 -15   2   52.25    6.61   0
  -6 -15  -2   65.38    6.73   0
  -6 -15  -2   53.72    6.70   0
  -6 -15  -2   61.77    7.19   0
   6 -15   2   53.29    6.57   0
  -6  15  -2   57.92    6.86   0
   6 -15   2   60.71    8.49   0
  -7 -15  -2   16.83    5.63   0
   7  15   2    8.57    9.66   0
   7 -15   2   19.17    8.54   0
   7 -15   2   13.70    6.70   0
  -7  15  -2   13.42    6.91   0
  -7 -15  -2   14.46    7.28   0
  -7 -15  -2   12.46    6.94   0
   7 -15   2    9.68    7.84   0
  -8  15  -2   34.69    7.53   0
   8  15   2   32.64   10.39   0
  -8 -15  -2   30.86    8.86   0
  -8 -15  -2   32.54    6.00   0
   8 -15   2   36.18    8.80   0
   8 -15   2   38.58    8.57   0
  -8 -15  -2   34.60    6.03   0
   8 -15   2   32.93    8.49   0
  -9  15  -2    7.94    7.82   0
   9 -15   2    8.98    7.68   0
   9  15   2   10.33   10.77   0
   9 -15   2    6.98    7.24   0
  -9 -15  -2    4.70    6.30   0
  -9 -15  -2    7.23    7.96   0
   9 -15   2   12.36    7.33   0
  -9 -15  -2    6.39    6.28   0
  10 -15   2   24.55    8.30   0
  10 -15   2   27.77    7.66   0
  10  15   2   21.71   13.21   0
 -10 -15  -2   32.07    6.79   0
 -10 -15  -2   25.24    8.50   0
 -10 -15  -2   24.63    8.24   0
  10 -15   2   25.67    9.31   0
 -10  15  -2   25.98    8.40   0
  11 -15   2    6.37    9.79   0
  11  15   2    5.99   12.02   0
 -11 -15  -2    6.43    8.71   0
 -11 -15  -2    5.63   10.41   0
 -11  15  -2    5.04    9.02   0
  11 -15   2    0.30    9.58   0
 -11 -15  -2    3.26    7.11   0
  11 -15   2    8.04    8.84   0
  11 -16  -2   14.98    9.09   0
  11 -16  -2   15.21    8.27   0
  11 -16  -2   19.31    8.24   0
 -11 -16   2   11.45    7.93   0
 -11  16   2   19.31    8.54   0
 -11 -16   2    6.64    9.29   0
 -10 -16   2   36.40   16.74   0
  10 -16  -2   35.97    8.74   0
  10 -16  -2   39.66    7.82   0
 -10 -16   2   42.28    9.37   0
 -10 -16   2   31.82    8.79   0
  10 -16  -2   39.17    9.60   0
 -10 -16   2   40.03   15.32   0
 -10  16   2   44.43    6.62   0
  -9 -16   2   22.92   14.50   0
   9 -16  -2   31.83    7.31   0
  -9 -16   2   29.28    8.23   0
  -9 -16   2   26.18   11.84   0
  -9 -16   2   20.14    8.90   0
   9 -16  -2   31.59    9.15   0
   9 -16  -2   30.10    8.44   0
  -9  16   2   34.45    7.50   0
  -8  16   2   52.46    5.96   0
   8 -16  -2   57.79    6.78   0
  -8 -16   2   52.74   14.78   0
   8 -16  -2   51.20    7.01   0
   8 -16  -2   56.27    7.20   0
  -8 -16   2   52.40   10.12   0
  -8 -16   2   58.08    8.53   0
  -8 -16   2   48.02    7.78   0
  -7  16   2   83.77    6.97   0
   7 -16  -2   71.90    6.77   0
  -7 -16   2   69.82    8.12   0
  -7 -16   2   64.37   13.51   0
   7 -16  -2   82.48    8.09   0
   7 -16  -2   75.67    7.04   0
  -7 -16   2   69.38    9.61   0
  -7 -16   2   69.76    7.30   0
  -6 -16   2   71.87   13.37   0
   6 -16  -2   84.65    8.22   0
  -6 -16   2   82.40    7.80   0
   6 -16  -2   81.30    5.39   0
  -6  16   2   85.32    6.66   0
  -6 -16   2   83.16    8.32   0
  -6 -16   2   81.78    7.00   0
  -5  16   2   81.96    6.53   0
  -5 -16   2   68.62   11.64   0
   5 -16  -2   82.26    7.93   0
  -5 -16   2   72.04    6.61   0
  -5 -16   2   75.17    8.07   0
   5 -16  -2   80.99    6.21   0
  -5 -16   2   74.45    7.44   0
  -4 -16   2   95.30   11.37   0
  -4  16   2  105.61    6.38   0
  -4 -16   2  101.53    6.45   0
  -4 -16   2  102.46    7.29   0
   4 -16  -2  101.72    7.71   0
  -4 -16   2   95.73    7.01   0
   4 -16  -2   97.26    6.25   0
  -4  16   2   91.20    6.44   0
  -3 -16   2   97.69    9.63   0
   3 -16  -2  107.08    7.56   0
  -3  16   2  101.95    7.84   0
  -3 -16   2   93.15    6.92   0
  -3 -16   2  102.50    7.03   0
   3 -16  -2  109.41    6.21   0
  -3  16   2  108.26    5.22   0
  -3 -16   2  104.67    6.30   0
  -2 -16   2  103.51    9.46   0
  -2 -16   2  107.29    7.09   0
  -2  16   2  118.10    6.32   0
  -2 -16   2  109.74    6.25   0
  -2 -16   2  108.58    6.97   0
   2 -16  -2  106.09    6.16   0
  -2  16   2  105.37    7.86   0
   2 -16  -2  116.91    6.17   0
   1 -16  -2  157.51    6.23   0
  -1 -16   2  140.10   10.76   0
  -1 -16   2  147.14    6.86   0
  -1  16   2  143.18    7.96   0
   1 -16  -2  149.75    6.19   0
  -1 -16   2  146.25    6.20   0
  -1 -16   2  141.51    8.40   0
   0 -16   2  115.83    9.02   0
   0 -16  -2  125.58    6.18   0
   0  16   2  114.07    8.11   0
   0 -16  -2  120.54    7.22   0
   0 -16   2  122.34    8.38   0
   0 -16   2  110.29    6.80   0
   0 -16   2  124.66    6.17   0
   0 -16  -2  105.41    5.14   0
   1 -16   2  132.90    6.24   0
   1 -16   2  133.50    9.14   0
  -1 -16  -2  131.88    6.35   0
  -1 -16  -2  135.17    7.15   0
   1 -16   2  128.01    6.78   0
   1 -16   2  138.54    7.43   0
  -1 -16  -2  148.08    6.30   0
   1  16   2  119.27    8.27   0
   2 -16   2   75.97    8.86   0
  -2 -16  -2   81.38    6.26   0
   2 -16   2   76.70    7.39   0
   2  16   2   65.45    8.37   0
  -2 -16  -2   79.82    6.25   0
  -2 -16  -2   71.72    7.08   0
   2 -16   2   77.29    6.62   0
   2 -16   2   77.92    6.06   0
   3 -16   2  129.25    8.85   0
   3  16   2  112.79    8.73   0
   3 -16   2  118.28    7.66   0
  -3 -16  -2  122.55    7.18   0
  -3 -16  -2  116.19    5.31   0
   3 -16   2  123.07    6.32   0
  -3  16  -2  129.01    6.90   0
  -3 -16  -2  132.53    6.45   0
   4  16   2   45.54    8.95   0
   4 -16   2   48.73    7.71   0
  -4  16  -2   48.67    6.84   0
  -4 -16  -2   43.68    7.09   0
   4 -16   2   46.39    6.37   0
  -4 -16  -2   38.84    6.46   0
  -4 -16  -2   43.08    6.50   0
   4 -16   2   52.51    8.65   0
  -5 -16  -2   97.50    5.68   0
   5 -16   2   97.96    6.74   0
  -5  16  -2  106.74    7.16   0
   5  16   2   94.91    9.43   0
   5 -16   2   99.55    8.10   0
   5 -16   2   98.85    8.91   0
  -5 -16  -2   98.96    6.82   0
  -5 -16  -2  104.13    7.34   0
   6 -16   2   34.75    8.26   0
   6  16   2   20.20    9.74   0
  -6 -16  -2   29.75    7.03   0
   6 -16   2   24.59    8.86   0
  -6 -16  -2   32.41    7.30   0
  -6  16  -2   29.32    7.17   0
   6 -16   2   34.66    6.79   0
  -6 -16  -2   21.90    6.97   0
   7 -16   2   62.76    8.78   0
   7  16   2   67.45   10.27   0
   7 -16   2   68.95    7.18   0
  -7 -16  -2   70.54    7.31   0
  -7 -16  -2   72.96    8.86   0
  -7 -16  -2   72.69    7.35   0
  -7  16  -2   71.37    8.71   0
   7 -16   2   71.79    9.14   0
   8 -16   2   18.01    7.62   0
   8  16   2   17.81   12.45   0
  -8 -16  -2   16.43    7.62   0
  -8  16  -2   15.45    8.96   0
  -8 -16  -2   19.69    7.91   0
   8 -16   2   20.65    7.26   0
  -8 -16  -2   14.24    7.67   0
   8 -16   2   21.27    9.23   0
  -9 -16  -2   48.73    8.12   0
   9 -16   2   49.22    8.13   0
   9 -16   2   50.56    9.40   0
   9  16   2   48.65   13.20   0
  -9 -16  -2   46.54    9.71   0
  -9  16  -2   45.53    8.33   0
  -9 -16  -2   44.47    8.13   0
   9 -16   2   49.03    9.50   0
  10 -16   2    5.87    8.58   0
 -10 -16  -2    6.62    8.52   0
 -10 -16  -2    5.94    6.97   0
  10 -16   2   12.65    9.73   0
 -10  16  -2   16.10    8.77   0
 -10 -16  -2   15.14    8.77   0
  10  16   2    6.43   11.94   0
  10 -16   2   13.54    7.93   0
 -10  17   2   39.24    8.48   0
  10 -17  -2   49.94    9.21   0
  10 -17  -2   36.90    8.17   0
  10 -17  -2   38.72    8.26   0
 -10 -17   2   37.63   15.82   0
 -10 -17   2   28.31    9.82   0
 -10 -17   2   33.38   16.45   0
 -10 -17   2   39.27    9.10   0
  -9 -17   2   56.77   15.22   0
   9 -17  -2   54.43    8.90   0
  -9  17   2   60.30    8.09   0
  -9 -17   2   51.27    9.36   0
  -9 -17   2   58.65    8.62   0
   9 -17  -2   71.55    7.85   0
  -9 -17   2   65.51   12.44   0
   9 -17  -2   70.48    9.66   0
  -8 -17   2   40.99   14.07   0
  -8 -17   2   44.35    7.90   0
   8 -17  -2   55.28    8.58   0
  -8  17   2   51.35    7.56   0
   8 -17  -2   46.95    7.34   0
   8 -17  -2   46.74    9.17   0
  -8 -17   2   38.59    8.80   0
  -8 -17   2   49.43   10.49   0
  -7 -17   2   79.99   14.46   0
   7 -17  -2   89.19    8.67   0
   7 -17  -2   76.45    8.87   0
  -7 -17   2   81.96    8.51   0
  -7 -17   2   88.63   10.04   0
   7 -17  -2   91.59    7.19   0
  -7 -17   2   98.87    7.71   0
  -7  17   2   91.15    7.36   0
  -6 -17   2   61.05   12.62   0
   6 -17  -2   67.22    6.95   0
   6 -17  -2   68.43    7.01   0
  -6 -17   2   60.50    8.15   0
  -6 -17   2   72.55    9.61   0
   6 -17  -2   80.99    6.83   0
  -6 -17   2   72.52    7.25   0
  -6  17   2   76.33    7.05   0
  -5  17   2  105.26    6.99   0
  -5 -17   2  111.04    7.04   0
  -5 -17   2   98.71   12.46   0
  -5 -17   2  104.38    7.92   0
  -5 -17   2  107.58    8.62   0
   5 -17  -2  103.96    5.60   0
   5 -17  -2   99.04    8.22   0
  -4 -17   2   94.72   12.03   0
  -4 -17   2  104.05    7.61   0
  -4 -17   2  102.27    8.37   0
  -4  17   2  108.75    6.72   0
  -4  17   2   98.67    8.27   0
   4 -17  -2  118.56    6.63   0
   4 -17  -2  101.21    8.04   0
  -4 -17   2  101.87    6.80   0
  -3 -17   2  118.42    7.38   0
  -3 -17   2  120.02    7.46   0
   3 -17  -2  108.53    7.79   0
  -3 -17   2  111.35   11.91   0
  -3  17   2  104.43    8.23   0
  -3  17   2  122.36    6.65   0
  -3 -17   2  125.85    6.68   0
   3 -17  -2  116.49    6.46   0
  -2 -17   2  104.89   10.02   0
  -2 -17   2  116.58    7.46   0
   2 -17  -2  117.92    7.72   0
  -2  17   2  119.41    8.42   0
  -2 -17   2  123.27    6.53   0
  -2  17   2  129.70    6.62   0
  -2 -17   2  114.70    7.29   0
   2 -17  -2  122.36    5.30   0
  -1 -17   2   92.58    9.88   0
  -1 -17   2  102.37    7.08   0
  -1 -17   2   97.83    6.38   0
  -1 -17   2  100.11    7.34   0
   1 -17  -2   89.11    5.30   0
   1 -17  -2   94.43    6.21   0
  -1  17   2  101.62    8.38   0
   0 -17   2  131.08    9.69   0
   0 -17   2  138.20    6.46   0
   0 -17  -2  145.59    6.51   0
   0 -17   2  131.84    7.09   0
   0 -17  -2  134.62    6.27   0
   0 -17   2  137.56    7.58   0
   0 -17  -2  140.20    6.59   0
   0  17   2  134.55    8.51   0
   1 -17   2   74.50    6.36   0
   1 -17   2   80.50    9.43   0
   1 -17   2   70.56    7.00   0
   1 -17   2   71.19    7.65   0
  -1 -17  -2   70.45    7.33   0
   1  17   2   66.27    6.99   0
  -1 -17  -2   76.09    5.25   0
  -1 -17  -2   75.79    6.52   0
   2 -17   2  161.16    9.55   0
   2 -17   2  150.78    7.26   0
  -2 -17  -2  151.94    7.54   0
  -2 -17  -2  162.94    6.73   0
   2 -17   2  149.13    7.93   0
  -2 -17  -2  149.48    6.78   0
   2 -17   2  155.42    6.69   0
   2  17   2  150.54    7.56   0
   3 -17   2   82.98    9.34   0
  -3 -17  -2   79.07    6.60   0
   3 -17   2   78.18    6.56   0
  -3 -17  -2   82.55    7.36   0
  -3 -17  -2   73.62    6.66   0
   3 -17   2   78.75    6.53   0
   3  17   2   76.18    9.10   0
   4 -17   2  120.37    6.95   0
   4  17   2  128.20    9.69   0
  -4 -17  -2  135.12    7.03   0
  -4 -17  -2  131.12    7.64   0
  -4 -17  -2  144.09    7.05   0
   4 -17   2  132.02    7.84   0
  -4  17  -2  142.03    7.47   0
   4 -17   2  132.42    9.47   0
  -5  17  -2   71.37    7.52   0
  -5 -17  -2   59.80    5.78   0
   5 -17   2   64.20    8.37   0
   5 -17   2   62.43    7.07   0
  -5 -17  -2   59.89    7.57   0
   5  17   2   55.48    9.95   0
   5 -17   2   70.78    9.43   0
  -5 -17  -2   70.00    7.07   0
  -6  17  -2   95.29    7.79   0
  -6 -17  -2  101.50    7.36   0
   6 -17   2   98.30    8.81   0
  -6 -17  -2   94.57    6.11   0
   6  17   2   94.48   10.32   0
  -6 -17  -2   95.55    7.89   0
   6 -17   2   90.41    7.32   0
   6 -17   2   94.30    9.58   0
   7 -17   2   24.53    9.55   0
   7  17   2   23.76   10.78   0
   7 -17   2   36.43    9.01   0
   7 -17   2   35.88    7.58   0
  -7 -17  -2   23.75    6.17   0
  -7 -17  -2   31.03    7.56   0
  -7  17  -2   24.07    7.92   0
  -7 -17  -2   29.74    7.89   0
   8 -17   2   66.50    7.94   0
   8  17   2   70.14   11.56   0
  -8 -17  -2   68.99    8.00   0
   8 -17   2   64.77    9.50   0
  -8  17  -2   63.68    8.35   0
  -8 -17  -2   57.03    6.61   0
  -8 -17  -2   67.13    8.31   0
   8 -17   2   60.70    9.79   0
   9 -17   2   13.48    8.44   0
   9 -17   2    8.91    7.98   0
   9  17   2   12.01   12.05   0
  -9 -17  -2    6.57    8.35   0
  -9 -17  -2   13.21    9.98   0
  -9 -17  -2   11.35    6.89   0
   9 -17   2   11.41    9.87   0
  -9  17  -2    7.71    9.99   0
  -9  18   2   -2.20    8.37   0
  -9 -18   2    5.53    9.64   0
   9 -18  -2    5.08    9.92   0
  -8 -18   2    4.49   14.53   0
   8 -18  -2    9.12    9.00   0
  -8 -18   2   12.56    7.51   0
   8 -18  -2   11.31    7.66   0
  -8  18   2   13.37    7.86   0
   8 -18  -2   14.79    7.66   0
  -8 -18   2    9.91   10.78   0
  -8 -18   2   13.59    8.29   0
  -7 -18   2    8.86    9.22   0
  -7 -18   2    2.59   13.29   0
   7 -18  -2    9.52    8.78   0
   7 -18  -2    7.11    7.35   0
   7 -18  -2    3.63    7.33   0
  -7 -18   2   11.86    7.76   0
  -7 -18   2   10.40    8.71   0
  -7  18   2    7.30    6.17   0
  -6  18   2    7.28    7.21   0
  -6 -18   2   12.80   14.49   0
   6 -18  -2    8.24    7.05   0
   6 -18  -2    2.80    8.59   0
  -6 -18   2   10.22    8.29   0
  -6 -18   2    9.11    8.73   0
   6 -18  -2    0.47    7.09   0
  -6 -18   2    6.65    7.40   0
  -5 -18   2   21.35    7.03   0
  -5 -18   2   20.35   12.76   0
  -5 -18   2   16.74    8.09   0
  -5 -18   2   11.29    7.53   0
   5 -18  -2   16.72    6.88   0
   5 -18  -2   22.33    6.85   0
  -5  18   2    7.01    7.03   0
  -4 -18   2   11.24   10.74   0
   4 -18  -2   14.04    8.07   0
  -4 -18   2    6.16    7.33   0
  -4 -18   2    8.17    7.74   0
   4 -18  -2    8.71    6.68   0
  -4 -18   2   10.75    6.83   0
  -4  18   2   12.91    5.67   0
  -3  18   2   21.80    6.79   0
  -3  18   2   18.78    8.43   0
   3 -18  -2   26.02    6.55   0
  -3 -18   2   17.68    7.47   0
  -3 -18   2   17.27    8.42   0
  -3 -18   2   21.14   12.06   0
   3 -18  -2   22.46    5.43   0
  -3 -18   2   13.78    6.61   0
  -2 -18   2   17.63   10.19   0
  -2  18   2   11.35    6.95   0
  -2 -18   2   17.35    7.36   0
  -2 -18   2   21.83    7.30   0
   2 -18  -2   17.00    7.73   0
   2 -18  -2   22.34    5.35   0
  -2 -18   2   18.29    7.56   0
   1 -18  -2   20.07    5.28   0
  -1 -18   2   15.90   10.08   0
  -1  18   2   21.20    8.40   0
  -1 -18   2   22.70    6.43   0
  -1 -18   2   14.12    7.20   0
   1 -18  -2   11.56    6.17   0
   1 -18  -2   15.37    6.61   0
  -1 -18   2   19.46    7.49   0
   0 -18   2   18.08   11.39   0
   0 -18   2   25.56    6.41   0
   0 -18  -2   20.84    6.50   0
   0 -18   2   11.86    7.61   0
   0 -18  -2   16.86    5.31   0
   0 -18   2   18.52    7.16   0
   0 -18  -2   14.59    6.18   0
   0  18   2   16.21    8.69   0
   1 -18   2   20.22    9.78   0
   1  18   2   17.75    8.86   0
   1 -18   2   20.82    8.20   0
   1 -18   2   22.64    7.71   0
  -1 -18  -2   17.91    7.51   0
  -1 -18  -2   25.88    6.55   0
  -1 -18  -2   28.29    6.47   0
   1 -18   2   17.98    6.43   0
   2 -18   2   14.41    9.66   0
  -2 -18  -2   19.95    6.63   0
   2 -18   2   17.91    7.89   0
  -2 -18  -2   14.55    5.39   0
  -2 -18  -2   16.43    7.42   0
   2  18   2   14.47    9.06   0
   2 -18   2   23.53    7.18   0
   2 -18   2   17.48    6.54   0
   3 -18   2   38.02    9.75   0
   3 -18   2   29.71    7.35   0
   3  18   2   29.65    9.42   0
  -3 -18  -2   25.37    6.82   0
   3 -18   2   25.29    8.15   0
  -3 -18  -2   25.63    7.47   0
   3 -18   2   30.48    6.76   0
  -3 -18  -2   23.95    6.84   0
   4  18   2   13.86   11.31   0
  -4 -18  -2   19.37    6.95   0
   4 -18   2   10.66    7.97   0
   4 -18   2   23.92    8.38   0
  -4 -18  -2   10.77    6.95   0
  -4 -18  -2    9.41    7.59   0
   4 -18   2   14.98    6.83   0
   5  18   2   18.09   10.33   0
   5 -18   2   13.62    7.16   0
  -5  18  -2   11.77    7.73   0
  -5 -18  -2   14.82    7.21   0
   5 -18   2   18.83    7.18   0
  -5 -18  -2   25.24    7.76   0
  -5 -18  -2   18.75    7.15   0
   5 -18   2   35.13    9.72   0
  -6  18  -2    2.06    9.18   0
   6 -18   2    4.02    7.44   0
   6  18   2    2.15   10.73   0
   6 -18   2    0.10    8.95   0
  -6 -18  -2    4.71    7.94   0
  -6 -18  -2    3.64    7.47   0
   6 -18   2   12.97    9.73   0
  -6 -18  -2   11.42    6.08   0
   7  18   2   15.64   11.30   0
   7 -18   2   15.13    9.05   0
   7 -18   2   11.30    9.32   0
  -7  18  -2    6.56    9.58   0
  -7 -18  -2   10.12    7.79   0
  -7 -18  -2   11.63    8.16   0
  -7 -18  -2   23.00    7.79   0
   7 -18   2    8.04    9.96   0
  -8  18  -2   11.18    8.71   0
   8 -18   2    3.88    8.00   0
   8 -18   2    0.21    8.38   0
  -8 -18  -2    7.20    8.19   0
   8  18   2   -4.46   11.98   0
  -8 -18  -2    2.04    6.74   0
  -8 -18  -2    0.40    8.56   0
   8 -18   2   10.48   10.17   0
   7 -19  -2   48.53    9.56   0
  -7  19   2   53.64    8.10   0
  -7 -19   2   48.93   14.25   0
   7 -19  -2   54.64    7.74   0
  -7 -19   2   43.43    8.39   0
  -7 -19   2   53.39    9.33   0
  -7 -19   2   53.27    9.95   0
   7 -19  -2   47.92    7.88   0
  -6 -19   2   56.39   14.19   0
  -6 -19   2   57.18    7.97   0
   6 -19  -2   63.03    9.30   0
  -6  19   2   68.81    7.89   0
   6 -19  -2   62.08    7.58   0
  -6 -19   2   49.51    7.34   0
  -6 -19   2   58.62    9.47   0
   6 -19  -2   58.96    7.60   0
  -5 -19   2   66.78   13.94   0
   5 -19  -2   74.63    9.26   0
   5 -19  -2   67.21    8.95   0
  -5 -19   2   74.64    8.66   0
   5 -19  -2   75.01    7.39   0
  -5  19   2   68.82    7.66   0
  -5 -19   2   75.47    7.74   0
  -5 -19   2   77.15    9.34   0
  -4 -19   2   90.62   13.58   0
   4 -19  -2  103.57    8.81   0
  -4 -19   2  102.17    8.49   0
  -4 -19   2   96.64    7.59   0
   4 -19  -2  107.54    7.33   0
  -4  19   2  110.26    7.63   0
  -4 -19   2  100.78    9.26   0
  -3 -19   2   80.62   11.65   0
  -3  19   2   97.73    7.60   0
   3 -19  -2   96.58    8.54   0
  -3 -19   2   90.77    9.18   0
  -3 -19   2   92.96    8.26   0
  -3 -19   2   98.10    7.36   0
  -3  19   2   97.03    7.39   0
   3 -19  -2   93.16    5.94   0
  -2 -19   2  122.65   13.07   0
  -2 -19   2  132.87    7.31   0
  -2 -19   2  130.40    8.18   0
  -2 -19   2  130.97    8.16   0
   2 -19  -2  139.10    8.48   0
   2 -19  -2  132.91    5.97   0
  -2  19   2  126.00    9.41   0
  -1 -19   2   91.05   12.73   0
  -1 -19   2   98.39    7.20   0
   1 -19  -2   87.72    5.95   0
  -1 -19   2   90.84    8.02   0
  -1 -19   2   88.00    8.13   0
   1 -19  -2   89.25    8.21   0
  -1  19   2   81.31    9.42   0
   1 -19  -2   88.74    7.08   0
   0 -19   2  151.60   12.74   0
   0 -19  -2  141.99    7.29   0
   0 -19   2  137.57    7.26   0
   0 -19  -2  151.74    7.20   0
   0  19   2  136.51    9.66   0
   0 -19   2  137.91    8.43   0
   0 -19   2  135.99    8.03   0
   0 -19  -2  138.14    6.85   0
   1 -19   2   70.76   10.66   0
  -1 -19  -2   74.94    7.22   0
   1  19   2   55.92    9.65   0
  -1 -19  -2   77.28    5.86   0
   1 -19   2   80.74    7.87   0
   1 -19   2   75.35    8.37   0
  -1 -19  -2   66.58    8.06   0
   1 -19   2   82.39    8.20   0
   2 -19   2  116.31   10.75   0
   2  19   2  111.19   10.12   0
   2 -19   2  128.44    9.19   0
  -2 -19  -2  128.61    8.21   0
  -2 -19  -2  122.19    6.13   0
   2 -19   2  121.00    8.70   0
  -2 -19  -2  141.39    7.33   0
   2 -19   2  132.84    7.30   0
  -3 -19  -2   49.99    7.37   0
   3 -19   2   42.99    8.63   0
   3 -19   2   54.33    8.08   0
  -3 -19  -2   54.74    7.17   0
  -3 -19  -2   55.39    7.91   0
   3  19   2   48.46   10.12   0
   3 -19   2   62.29    7.31   0
   3 -19   2   48.93    8.62   0
   4  19   2   87.51   10.75   0
   4 -19   2   93.38    7.48   0
  -4 -19  -2  101.02    8.30   0
   4 -19   2  103.81    7.52   0
  -4 -19  -2   94.61    7.52   0
  -4 -19  -2   94.87    7.62   0
   4 -19   2   91.20   10.56   0
  -5 -19  -2   35.70    6.28   0
   5 -19   2   40.16    9.20   0
   5 -19   2   38.02    7.67   0
  -5  19  -2   41.37    8.40   0
  -5 -19  -2   40.51    8.24   0
  -5 -19  -2   34.31    7.59   0
   5  19   2   35.75   11.02   0
   5 -19   2   32.53   10.44   0
   6 -19   2   67.65    9.68   0
  -6  19  -2   75.05    8.77   0
  -6 -19  -2   73.35    8.08   0
   6  19   2   79.96   11.70   0
  -6 -19  -2   76.85    8.59   0
   6 -19   2   66.22    8.16   0
  -6 -19  -2   72.06    8.08   0
   6 -19   2   71.16   10.68   0
  -7 -19  -2   27.24    8.34   0
   7  19   2   29.44   12.18   0
   7 -19   2   24.91    8.22   0
  -7 -19  -2   22.64    8.34   0
  -7 -19  -2   30.47    8.78   0
   7 -19   2   23.55    9.68   0
  -7  19  -2   27.93    9.00   0
   7 -19   2   31.16    8.84   0
  -5  20   2   -0.95    7.98   0
  -5 -20   2    6.98   14.61   0
   5 -20  -2    5.75    7.61   0
   5 -20  -2    3.47    7.93   0
  -5 -20   2    2.87    9.61   0
   5 -20  -2    5.62    7.67   0
  -5 -20   2   13.11    8.97   0
  -5 -20   2    6.77    7.87   0
  -4 -20   2    1.48   12.26   0
   4 -20  -2    3.74    7.42   0
   4 -20  -2    2.19    8.95   0
  -4 -20   2    2.94    8.06   0
  -4 -20   2    1.30    7.66   0
  -4 -20   2   -4.69    8.65   0
  -4  20   2    2.53    7.77   0
  -3 -20   2    3.26   13.94   0
   3 -20  -2   -0.10    8.76   0
  -3 -20   2    6.63    8.37   0
  -3 -20   2    1.73    8.05   0
  -3 -20   2    7.33    7.34   0
   3 -20  -2    7.94    5.94   0
  -2 -20   2    2.57   11.80   0
  -2 -20   2    2.66    7.29   0
   2 -20  -2    5.62    7.41   0
  -2 -20   2    0.28    8.23   0
  -2 -20   2    7.19    8.11   0
   2 -20  -2   -4.27    8.58   0
  -2  20   2   12.26    9.58   0
   2 -20  -2   -5.92    7.36   0
  -1 -20   2    8.01   11.59   0
  -1 -20   2    7.29    7.27   0
   1 -20  -2    2.44    7.36   0
  -1  20   2    8.32    9.64   0
  -1 -20   2    8.47    8.19   0
   1 -20  -2    6.91    8.43   0
  -1 -20   2    7.52    8.13   0
   1 -20  -2    4.19    7.17   0
   0 -20   2    1.45    7.23   0
   0 -20   2    3.82   11.34   0
   0 -20  -2   -1.09    5.83   0
   0 -20   2    0.79    8.07   0
   0 -20   2    1.17    8.40   0
   0 -20  -2   -3.42    8.35   0
   0  20   2   -7.26    9.93   0
   0 -20  -2    6.91    5.93   0
   1 -20   2    0.50   11.12   0
  -1 -20  -2    6.13    7.19   0
  -1 -20  -2   -0.28    7.33   0
   1 -20   2    6.38    8.07   0
   1 -20   2    0.35    8.56   0
  -1 -20  -2   15.91    8.26   0
   1  20   2    3.41   10.07   0
   1 -20   2    4.75    7.22   0
   2  20   2    0.26   10.33   0
   2 -20   2   -0.46    8.07   0
  -2 -20  -2    1.08    7.34   0
  -2 -20  -2    7.93    6.09   0
   2 -20   2    4.43   11.04   0
  -2 -20  -2    3.21    8.17   0
   2 -20   2   -0.49    8.77   0
   2 -20   2   -1.29    7.26   0
   3  20   2    0.56   10.72   0
  -3 -20  -2   -1.55    7.63   0
  -3 -20  -2   11.09    7.48   0
  -3 -20  -2   -0.76    6.77   0
   3 -20   2    6.33    7.55   0
   3 -20   2    6.52    8.31   0
   3 -20   2    0.97    9.03   0
   3 -20   2   11.33   11.05   0
   4  20   2   -0.12   11.15   0
  -4 -20  -2    7.94    7.88   0
   4 -20   2   12.79   11.00   0
  -4 -20  -2    5.04    8.39   0
  -4 -20  -2   -0.60    7.68   0
   4 -20   2    1.82    7.70   0
   4 -20   2    1.27    9.30   0
   4 -20   2   -0.29    8.53   0
  -5 -20  -2    2.77    8.55   0
  -5 -20  -2    4.61    8.11   0
   5 -20   2    9.74    9.63   0
  -1 -21   2   36.92    8.85   0
   0 -21   2   42.98    9.07   0
   0 -21  -2   47.62    9.04   0
   0 -21   2   39.54    8.97   0
   0 -21  -2   43.88    8.03   0
  17   1  -3   25.19   24.60   0
  17  -1  -3   23.00   15.55   0
  17   1  -3   21.31   27.11   0
  17  -1  -3   24.71   13.75   0
 -17   1   3   22.91    9.06   0
 -16   1   3   26.70    8.65   0
  16  -1  -3   22.66   14.61   0
  16   1  -3   23.48   20.20   0
  16  -1  -3   32.06    8.71   0
  16   1  -3   25.61   18.05   0
 -16  -1   3   24.74    6.99   0
  16  -1  -3   23.81   13.00   0
  16   1  -3   26.77    7.24   0
  15   1  -3   84.45    8.77   0
 -15  -1   3   91.74    8.58   0
 -15   1   3   92.30    7.10   0
  15   1  -3  100.60   18.17   0
  15  -1  -3   91.40   13.17   0
  15  -1  -3   96.46    8.64   0
  15   1  -3   98.50   17.62   0
  15  -1  -3  100.15   11.72   0
 -14  -1   3   58.50    6.64   0
 -14   1   3   65.33    6.69   0
  14   1  -3   62.20   15.09   0
  14   1  -3   55.01    8.33   0
  14  -1  -3   64.97    8.25   0
  14   1  -3   67.11   14.73   0
  14  -1  -3   69.43   12.08   0
  14  -1  -3   68.10   12.32   0
 -13  -1   3  241.43    8.45   0
 -13   1   3  247.62    8.50   0
  13   1  -3  238.07   15.61   0
  13   1  -3  238.16    8.73   0
  13  -1  -3  230.73    8.54   0
  13   1  -3  243.68   15.50   0
  13  -1  -3  242.10   13.84   0
  13  -1  -3  247.40   11.46   0
  12  -1  -3   77.42   11.54   0
  12   1  -3   82.58    8.07   0
  12   1  -3   77.31   14.06   0
 -12  -1   3   78.18    7.88   0
 -12   1   3   89.15    7.71   0
  12  -1  -3   74.42    7.89   0
  12   1  -3   84.98   14.07   0
  12  -1  -3   85.35   10.29   0
 -11   1   3  378.68    7.29   0
  11  -1  -3  380.52   12.49   0
  11   1  -3  395.31   15.63   0
  11   1  -3  368.08    7.59   0
  11  -1  -3  370.75    7.46   0
  11   1  -3  397.18   14.98   0
  11  -1  -3  387.29   11.09   0
 -11  -1   3  391.59    8.65   0
 -10  -1   3   64.88    7.66   0
  10  -1  -3   59.63   10.60   0
  10   1  -3   61.26   12.88   0
  10   1  -3   65.48    7.87   0
 -10   1   3   60.08    7.43   0
  10  -1  -3   61.03    7.50   0
  10   1  -3   64.95   12.31   0
  10  -1  -3   59.14    8.00   0
  -9  -1   3  624.98    9.28   0
   9   1  -3  634.53   17.13   0
  -9   1   3  612.39    8.92   0
   9   1  -3  609.10    9.57   0
   9  -1  -3  623.29   12.84   0
   9   1  -3  627.90   16.51   0
   9  -1  -3  598.29    9.22   0
   9  -1  -3  602.63   10.39   0
   8  -1  -3  137.93    7.67   0
  -8  -1   3  138.18    7.65   0
   8  -1  -3  140.82   10.21   0
   8   1  -3  144.11   12.95   0
   8   1  -3  131.40    8.11   0
   8   1  -3  140.99   13.22   0
   8  -1  -3  126.45    6.27   0
  -8   1   3  140.57    7.08   0
   7  -1  -3 1087.25   14.14   0
   7   1  -3 1060.30   11.19   0
  -7  -1   3 1066.93   10.54   0
   7  -1  -3 1076.25   12.07   0
   7   1  -3 1103.36   20.04   0
  -7   1   3 1078.21    9.74   0
   7  -1  -3 1044.34   10.22   0
   7   1  -3 1075.53   17.93   0
  -6  -1   3  330.74    8.27   0
   6   1  -3  335.78   12.02   0
  -6   1   3  321.91    8.73   0
  -6   1   3  340.24    6.54   0
   6   1  -3  347.67   14.50   0
   6   1  -3  343.50    9.35   0
   6  -1  -3  330.14    8.10   0
   6  -1  -3  348.47   10.08   0
  -5  -1   3 1942.05   13.39   0
  -5   1   3 1877.95   14.02   0
   5  -1  -3 2012.24   17.12   0
   5   1  -3 1960.07   22.96   0
  -5  -1   3 1874.90   18.79   0
   5   1  -3 1959.21   15.05   0
   5  -1  -3 1918.01   12.92   0
  -5   1   3 1964.19   12.03   0
  -4  -1   3  489.57   11.28   0
   4  -1  -3  498.85    8.58   0
   4  -1  -3  508.79   10.61   0
  -4   1   3  495.26    7.70   0
  -4   1   3  474.96    8.93   0
   4   1  -3  507.40   14.13   0
  -4  -1   3  489.30    9.80   0
   4   1  -3  491.84   11.68   0
  -3   1   3 2981.75   16.88   0
   3  -1  -3 2981.57   16.23   0
  -3  -1   3 3049.67   20.26   0
  -3  -1   3 3035.32   18.15   0
   3   1  -3 3139.77   24.61   0
   3  -1  -3 3046.37   18.49   0
  -3   1   3 2955.24   14.73   0
   3   1  -3 2980.38   21.04   0
   2  -1  -3   52.96    6.96   0
  -2  -1   3   49.99    7.03   0
   2  -1  -3   48.96    6.81   0
  -2  -1   3   54.15    7.39   0
  -2   1   3   49.45    6.93   0
  -2   1   3   48.31    5.90   0
   2   1  -3   53.97    9.28   0
   2   1  -3   46.51   10.08   0
  -1   1   3 3513.04   17.66   0
  -1   1   3 3600.93   17.42   0
   1   1  -3 3619.11   32.58   0
   1  -1  -3 3465.78   18.93   0
   1  -1  -3 3644.97   18.90   0
  -1  -1   3 3637.42   19.99   0
   1   1  -3 3770.59   22.96   0
   0  -1  -3   51.93    6.50   0
   0   1  -3   54.44   15.91   0
   0   1   3   53.99    6.70   0
   0  -1   3   56.92    8.37   0
   0  -1  -3   53.53    7.17   0
   0   1   3   52.91    6.25   0
   0   1  -3   56.06    8.15   0
   0  -1   3   51.75    9.65   0
  -1   1  -3 3446.15   18.58   0
  -1  -1  -3 3082.36   19.13   0
   1   1   3 3171.16   15.70   0
  -1  -1  -3 3331.22   17.03   0
   1  -1   3 3355.97   18.00   0
  -1  -1  -3 3122.45   18.62   0
   2  -1   3  107.77    9.56   0
   2  -1   3  122.67    6.91   0
   2   1   3  114.85    6.27   0
  -2   1  -3  109.44   14.25   0
  -2  -1  -3  116.11    6.84   0
  -2  -1  -3  119.30    7.46   0
  -2   1  -3  133.31    8.33   0
  -2  -1  -3  111.16    7.94   0
   3   1   3 2325.47   15.86   0
   3  -1   3 2360.21   19.55   0
   3   1   3 2412.42   14.45   0
   3  -1   3 2451.93   15.22   0
  -3  -1  -3 2487.43   14.46   0
  -3  -1  -3 2383.10   16.93   0
  -3   1  -3 2544.63   15.54   0
  -3   1  -3 2409.53   24.92   0
   4   1   3  168.57    7.66   0
  -4   1  -3  166.01   11.91   0
   4  -1   3  162.44    8.78   0
  -4  -1  -3  158.89    7.76   0
   4   1   3  168.66    8.03   0
   4  -1   3  170.51    8.38   0
  -4  -1  -3  179.91    7.85   0
  -4   1  -3  180.81    8.37   0
  -5  -1  -3 1982.30   12.05   0
   5   1   3 1794.79   13.37   0
   5  -1   3 1753.20   14.95   0
  -5  -1  -3 1823.11   14.18   0
   5   1   3 1890.13   12.95   0
   5  -1   3 1910.45   13.24   0
  -5   1  -3 1998.99   13.26   0
  -5   1  -3 1906.58   17.38   0
   6  -1   3   53.21    7.71   0
   6  -1   3   37.25    7.25   0
   6   1   3   38.95    7.59   0
  -6  -1  -3   46.81    7.17   0
   6   1   3   39.62    6.63   0
  -6  -1  -3   36.70    7.69   0
  -6   1  -3   38.70    7.38   0
  -6   1  -3   31.88    9.57   0
  -7  -1  -3 1003.58   11.25   0
   7   1   3  982.53   11.10   0
   7  -1   3  960.24   11.75   0
   7   1   3 1022.89   10.91   0
   7  -1   3 1065.15   10.82   0
  -7  -1  -3 1109.38   10.58   0
  -7   1  -3 1071.32   10.41   0
  -7   1  -3 1080.05   13.34   0
  -8   1  -3   15.49    9.02   0
   8   1   3    6.40    6.83   0
   8  -1   3    6.12    7.24   0
   8   1   3    6.83    7.66   0
   8  -1   3   10.54    7.54   0
  -8  -1  -3    9.06    7.48   0
  -8  -1  -3    9.41    7.32   0
  -8   1  -3   10.61    7.15   0
  -9   1  -3  543.61    9.90   0
   9  -1   3  567.05    9.54   0
   9  -1   3  523.78   10.17   0
   9   1   3  524.22    9.77   0
   9   1   3  541.71    9.51   0
  -9  -1  -3  557.69    9.14   0
  -9  -1  -3  547.82    9.55   0
  -9   1  -3  567.04    8.98   0
 -10   1  -3   10.81    7.89   0
  10   1   3    3.50    7.18   0
  10  -1   3    8.81    7.28   0
  10   1   3    7.00    7.87   0
  10  -1   3   11.49    7.75   0
 -10  -1  -3    6.22    5.93   0
 -10  -1  -3   12.49    7.67   0
 -10   1  -3    9.70    7.17   0
 -11   1  -3  251.20    8.81   0
 -11  -1  -3  247.39    8.14   0
  11   1   3  223.01    7.99   0
  11  -1   3  233.82    8.30   0
  11   1   3  241.58    8.72   0
  11  -1   3  251.13    8.66   0
 -11  -1  -3  248.62    8.54   0
 -11   1  -3  240.94    8.04   0
 -12   1  -3   11.44    7.38   0
  12  -1   3   -1.35    7.94   0
 -12   1  -3    5.53    8.07   0
  12  -1   3    7.79    7.58   0
  12   1   3    1.16    7.49   0
  12   1   3   -1.26    8.06   0
 -12  -1  -3   -2.35    7.90   0
 -12  -1  -3    2.87    7.38   0
 -13  -1  -3  107.68    8.41   0
  13   1   3  112.06    8.11   0
 -13   1  -3  115.90    8.65   0
  13  -1   3  106.41    8.22   0
  13   1   3  107.17    8.60   0
  13  -1   3  119.06    8.52   0
 -14   1  -3   -3.75    7.89   0
 -14   1  -3    8.12    8.47   0
 -14  -1  -3   -2.77    8.26   0
 -14  -1  -3   12.06    7.87   0
  14   1   3   -0.21    8.55   0
  14  -1   3    3.10    8.22   0
  14  -1   3   -0.24    8.41   0
 -15  -1  -3   66.78    8.54   0
  15  -1   3   75.93    9.04   0
 -15   1  -3   72.14    8.40   0
 -15  -1  -3   64.83    8.82   0
  15  -1   3   71.45    8.90   0
  15   1   3   75.70    9.11   0
 -15   1  -3   69.21   10.43   0
 -16  -1  -3    4.20    8.60   0
 -16   1  -3   -1.27    8.67   0
  16  -1   3    4.29    9.04   0
 -16  -1  -3   -0.46    9.01   0
 -16   1  -3    8.09    9.02   0
  16   1   3    1.65    9.15   0
  16   1   3    2.85    8.94   0
  16  -1   3   -0.95    9.21   0
 -17   2   3    2.69    7.47   0
 -16  -2   3   -1.70    8.63   0
 -16   2   3   12.25    7.12   0
  16   2  -3   12.17    7.25   0
  16  -2  -3   11.24    7.15   0
  16  -2  -3   12.97   12.93   0
  16  -2  -3    8.65   13.29   0
  15  -2  -3    9.09   12.68   0
 -15  -2   3    6.78    6.79   0
 -15   2   3   11.71    6.79   0
  15   2  -3    8.75    8.56   0
  15  -2  -3   11.01    8.51   0
  15  -2  -3   11.72   11.20   0
 -14   2   3   23.90    8.05   0
  14   2  -3   23.22   22.34   0
  14   2  -3   23.92   22.89   0
  14   2  -3   30.74    8.30   0
 -14  -2   3   20.22    8.04   0
  14  -2  -3   16.57    8.21   0
  14  -2  -3   19.91   12.16   0
  14  -2  -3   22.32   10.67   0
 -13  -2   3   10.86    7.96   0
  13   2  -3   12.21   19.82   0
  13  -2  -3   12.84   10.33   0
 -13   2   3    9.79    7.97   0
  13   2  -3    9.80    6.62   0
  13   2  -3   14.13   19.64   0
  13  -2  -3    8.75    7.99   0
  13  -2  -3   11.24   10.04   0
  12  -2  -3   60.62   11.39   0
 -12  -2   3   68.86    7.90   0
 -12   2   3   63.07    6.35   0
  12   2  -3   64.70   19.28   0
  12   2  -3   62.59    8.34   0
  12  -2  -3   52.33    6.54   0
  12  -2  -3   61.97    9.81   0
  12   2  -3   66.75   18.84   0
 -11  -2   3   54.59    7.77   0
 -11   2   3   40.90    7.60   0
  11  -2  -3   45.74    9.01   0
  11   2  -3   52.95   19.83   0
  11   2  -3   47.63   18.49   0
  11   2  -3   47.63    6.56   0
  11  -2  -3   46.02    9.66   0
  11  -2  -3   44.88    7.68   0
 -10  -2   3  141.92    7.77   0
  10   2  -3  136.69   20.09   0
  10  -2  -3  131.24    9.73   0
  10   2  -3  132.53    8.23   0
  10   2  -3  141.30   21.30   0
 -10   2   3  125.34    7.48   0
  10  -2  -3  122.19    7.65   0
  10  -2  -3  127.64    8.98   0
   9  -2  -3   52.30    7.47   0
  -9  -2   3   54.68    7.53   0
   9  -2  -3   48.82    7.21   0
   9   2  -3   51.17   22.23   0
   9   2  -3   54.40    7.99   0
   9   2  -3   57.03   23.75   0
   9  -2  -3   50.88   10.10   0
  -9   2   3   52.89    5.68   0
  -8  -2   3  216.25    6.78   0
   8  -2  -3  215.10    7.77   0
  -8   2   3  222.98    7.03   0
   8  -2  -3  215.27    7.47   0
   8   2  -3  220.45    8.64   0
   8  -2  -3  220.15    9.51   0
  -7  -2   3   46.23    7.60   0
  -7   2   3   45.84    5.21   0
   7  -2  -3   43.74    8.52   0
   7   2  -3   41.63    8.17   0
   7  -2  -3   46.70    6.71   0
  -6  -2   3  415.00    9.03   0
   6  -2  -3  418.48    9.89   0
   6  -2  -3  409.26    7.78   0
  -6   2   3  412.08    6.41   0
  -6   2   3  394.71    8.09   0
   6   2  -3  408.49    9.72   0
   5  -2  -3   51.96    6.42   0
  -5  -2   3   48.92    7.60   0
   5  -2  -3   54.35    7.05   0
  -5   2   3   44.03    6.61   0
   5   2  -3   50.07    8.44   0
   5   2  -3   59.29   19.57   0
  -5   2   3   49.19    5.84   0
  -4  -2   3  733.15   11.47   0
   4  -2  -3  737.88    8.71   0
  -4   2   3  738.50    8.05   0
   4  -2  -3  761.32   11.12   0
  -4   2   3  710.74    9.46   0
  -4  -2   3  729.75   14.73   0
   4   2  -3  746.49   11.99   0
   4   2  -3  838.43   21.11   0
  -3  -2   3   13.81    8.24   0
  -3   2   3   14.35    5.54   0
   3   2  -3   18.66   11.88   0
  -3  -2   3   16.50    8.30   0
   3  -2  -3   14.70    7.42   0
   3  -2  -3   15.30    5.45   0
   3   2  -3   14.21    9.60   0
  -3   2   3   16.18    4.91   0
  -2   2   3 1038.18    9.10   0
  -2  -2   3 1073.60   15.01   0
  -2   2   3 1074.00   10.69   0
   2  -2  -3 1059.53    9.77   0
   2   2  -3 1094.25   17.06   0
   2  -2  -3 1095.48   11.23   0
   2   2  -3 1206.67   17.03   0
  -2  -2   3 1100.84   14.05   0
  -1  -2   3   78.68   10.07   0
  -1   2   3   81.76    6.37   0
   1  -2  -3   78.78    6.94   0
  -1   2   3   74.53    5.01   0
   1   2  -3   83.71   11.75   0
  -1  -2   3   91.86    8.30   0
   1  -2  -3   74.96    6.00   0
   1   2  -3   88.82    9.93   0
   0  -2  -3  780.92    9.21   0
   0   2   3  788.07    9.44   0
   0   2   3  759.11    9.02   0
   0  -2  -3  813.65    9.21   0
   0  -2   3  839.54   11.37   0
   0   2  -3  872.47   12.60   0
  -1  -2  -3   27.57    5.65   0
   1   2   3   34.13    6.65   0
  -1  -2  -3   30.05    6.72   0
   1  -2   3   33.43    7.58   0
  -1   2  -3   36.70    8.12   0
  -2   2  -3  871.03   19.40   0
  -2  -2  -3  888.54    9.55   0
   2  -2   3  854.12   19.60   0
   2   2   3  867.88    9.86   0
  -2  -2  -3  889.96    9.13   0
   2  -2   3  920.30   11.38   0
  -2   2  -3  937.79   11.70   0
  -2  -2  -3  852.00   10.09   0
  -3  -2  -3    2.67    5.66   0
   3   2   3    6.47    6.20   0
  -3   2  -3   10.49   10.04   0
  -3  -2  -3    9.40    6.64   0
   3   2   3   12.71    7.05   0
   3  -2   3    6.66    9.79   0
   3  -2   3   11.00    7.89   0
  -3   2  -3   12.04    7.86   0
  -4  -2  -3  447.24    9.09   0
  -4   2  -3  462.96   12.88   0
   4   2   3  437.97    7.79   0
   4   2   3  453.12    8.88   0
  -4  -2  -3  487.14    8.59   0
   4  -2   3  454.65    9.36   0
  -4   2  -3  467.89    9.24   0
   4  -2   3  421.98   11.80   0
  -5   2  -3   14.25    9.42   0
   5   2   3   14.44    6.15   0
  -5  -2  -3   23.57    6.89   0
   5  -2   3   15.59    8.46   0
   5   2   3   15.69    7.32   0
  -5  -2  -3   15.86    6.80   0
   5  -2   3   18.77    6.24   0
  -5   2  -3   15.72    7.40   0
  -6   2  -3  318.77   11.06   0
   6   2   3  305.15    8.33   0
  -6  -2  -3  327.01    6.99   0
   6  -2   3  272.68    8.68   0
   6   2   3  313.33    8.50   0
  -6  -2  -3  309.01    8.27   0
   6  -2   3  317.02    8.59   0
  -6   2  -3  326.79    8.30   0
   7   2   3    8.60    6.37   0
  -7   2  -3    7.47    9.61   0
   7  -2   3    9.91    7.56   0
   7   2   3    5.61    6.60   0
  -7  -2  -3    6.05    7.40   0
   7  -2   3    6.38    6.24   0
  -7  -2  -3    9.40    7.28   0
  -7   2  -3    8.17    7.25   0
   8  -2   3  184.30    8.12   0
  -8   2  -3  204.29    8.98   0
   8   2   3  188.81    7.38   0
   8   2   3  207.88    8.54   0
  -8  -2  -3  202.35    9.30   0
   8  -2   3  207.40    7.00   0
  -8  -2  -3  216.80    7.96   0
  -8   2  -3  209.55    6.59   0
  -9   2  -3    5.78    8.07   0
   9   2   3    7.09    7.03   0
   9  -2   3    4.85    7.42   0
   9  -2   3   17.20    7.84   0
   9   2   3   10.79    7.93   0
  -9  -2  -3   11.67    7.58   0
  -9  -2  -3    6.83    7.38   0
  -9   2  -3   14.06    7.26   0
  10   2   3   72.92    7.27   0
 -10  -2  -3   85.62    7.80   0
  10   2   3   74.23    8.08   0
  10  -2   3   65.43    7.74   0
 -10   2  -3   70.30    9.46   0
  10  -2   3   68.36    8.04   0
 -10  -2  -3   83.67    7.45   0
 -10   2  -3   69.20    7.46   0
 -11   2  -3    5.50    7.38   0
  11  -2   3   -5.54    7.66   0
  11   2   3   10.08    7.29   0
  11   2   3    2.24    8.07   0
 -11   2  -3    1.53    8.11   0
  11  -2   3    4.20    6.49   0
 -11  -2  -3    3.61    7.48   0
 -11  -2  -3    5.74    7.81   0
 -12   2  -3   48.78    7.58   0
 -12   2  -3   54.20    8.26   0
  12   2   3   51.21    7.68   0
  12  -2   3   49.94    7.90   0
  12   2   3   50.76    8.28   0
  12  -2   3   49.19    8.10   0
 -12  -2  -3   50.15    7.66   0
 -12  -2  -3   50.76    8.14   0
 -13   2  -3    4.25    8.37   0
  13  -2   3    3.10    8.04   0
  13   2   3    3.34    7.76   0
  13   2   3    1.24    8.33   0
  13  -2   3   -2.55    8.25   0
 -13  -2  -3    6.32    7.76   0
 -13  -2  -3    7.17    8.00   0
 -14  -2  -3   18.48    8.31   0
 -14   2  -3   13.73    7.97   0
 -14   2  -3    8.22    8.54   0
  14   2   3   17.96    8.06   0
  14  -2   3   24.63    8.54   0
  14   2   3   12.16   10.00   0
  14  -2   3   21.92    8.31   0
 -14  -2  -3   20.72    8.08   0
 -15  -2  -3   -0.60    8.28   0
 -15  -2  -3   -4.10    8.70   0
 -15   2  -3   -0.50    8.30   0
  15   2   3    4.70    8.53   0
 -15   2  -3    2.54    8.90   0
  15  -2   3    9.74    8.66   0
  15   2   3    1.90    8.87   0
  15  -2   3    1.90    8.91   0
 -16  -2  -3    3.98   10.08   0
 -16  -2  -3   10.42    8.94   0
 -16   2  -3    7.82    8.60   0
  16  -2   3    2.21    9.08   0
  16   2   3    8.51    9.21   0
 -16   2  -3    6.19    9.20   0
  16  -2   3    9.02    9.21   0
  16   2   3    6.13    8.96   0
 -16  -3   3   18.08    7.11   0
 -16   3   3    6.09    7.18   0
  16   3  -3   16.19    8.91   0
  16  -3  -3   11.90   11.76   0
  16  -3  -3   12.53   12.00   0
  15  -3  -3   42.16    7.00   0
  15  -3  -3   51.98   11.46   0
 -15  -3   3   53.03    8.51   0
 -15   3   3   50.67    6.94   0
  15   3  -3   43.99    8.77   0
  15  -3  -3   48.76   10.05   0
 -14  -3   3   19.36    8.12   0
  14  -3  -3   34.15   10.88   0
 -14   3   3   33.77    8.26   0
  14   3  -3   30.15    6.87   0
  14  -3  -3   31.63    8.29   0
  14  -3  -3   21.80   10.48   0
 -13  -3   3  140.12    8.25   0
  13  -3  -3  151.33   12.15   0
  13   3  -3  136.11    8.60   0
 -13   3   3  143.43    8.26   0
  13  -3  -3  131.28    8.26   0
  13  -3  -3  135.37    9.43   0
 -12  -3   3   78.74    6.59   0
  12  -3  -3   77.89   10.28   0
  12  -3  -3   82.11    7.83   0
 -12   3   3   88.60    7.75   0
  12   3  -3   80.40    8.37   0
  12  -3  -3   83.28    8.58   0
  11   3  -3  284.17    8.90   0
 -11  -3   3  276.55    8.52   0
 -11   3   3  265.89    7.94   0
  11  -3  -3  239.14    6.89   0
  11  -3  -3  281.10   11.59   0
  11  -3  -3  271.71    8.91   0
 -10  -3   3  137.40    8.00   0
 -10   3   3  134.69    7.23   0
  10  -3  -3  139.36    9.68   0
  10   3  -3  135.08    8.51   0
  10  -3  -3  132.33    7.38   0
  10  -3  -3  131.77    8.01   0
   9  -3  -3  361.15    8.43   0
   9  -3  -3  367.82   10.26   0
  -9   3   3  362.26    7.62   0
   9   3  -3  355.25    9.16   0
   9  -3  -3  334.28    7.91   0
  -9  -3   3  362.76    7.35   0
   8  -3  -3   94.46    7.13   0
  -8   3   3  100.09    6.52   0
   8   3  -3  100.69    8.28   0
   8  -3  -3   91.28    8.88   0
   8  -3  -3   92.57    6.77   0
  -8  -3   3   96.27    7.78   0
   7  -3  -3  574.39    8.09   0
  -7   3   3  593.39    7.74   0
   7  -3  -3  580.43   10.44   0
  -7  -3   3  583.06    9.46   0
   7   3  -3  564.77    9.83   0
   6   3  -3  158.65    8.61   0
   6  -3  -3  153.12    6.52   0
  -6   3   3  155.92    6.17   0
   6  -3  -3  156.62    7.57   0
  -6   3   3  150.54    6.94   0
  -6  -3   3  166.18    8.17   0
   5  -3  -3 1051.94    9.10   0
   5  -3  -3 1090.40   11.78   0
   5   3  -3 1089.89   13.06   0
  -5   3   3 1079.10    8.74   0
  -5   3   3 1019.69    9.51   0
  -5  -3   3 1056.44   11.71   0
   4   3  -3   96.55   13.41   0
  -4   3   3   90.72    5.95   0
   4  -3  -3   94.23    4.93   0
   4  -3  -3   95.87    6.99   0
  -4  -3   3   91.49   11.90   0
  -4   3   3   91.35    5.44   0
   4   3  -3   99.15    8.06   0
  -4  -3   3   92.63    8.07   0
   3  -3  -3 1585.25   10.43   0
   3   3  -3 1601.33   15.37   0
  -3   3   3 1552.37   11.13   0
  -3  -3   3 1621.94   18.66   0
   3  -3  -3 1624.91   12.39   0
  -3  -3   3 1553.33   16.14   0
   3   3  -3 1668.01   20.89   0
  -3   3   3 1553.69    9.87   0
  -2   3   3    4.39    4.54   0
   2  -3  -3    7.37    6.45   0
   2   3  -3    3.91    8.34   0
  -2   3   3    6.10    5.66   0
   2  -3  -3    5.22    4.85   0
  -2  -3   3    4.18    7.95   0
  -2  -3   3    6.81    8.93   0
   2   3  -3    6.84    9.86   0
   1  -3  -3 1772.13   12.52   0
  -1   3   3 1705.75   11.64   0
   1   3  -3 1709.57   18.63   0
  -1  -3   3 1607.57   22.59   0
  -1  -3   3 1827.28   16.45   0
  -1   3   3 1660.98   10.43   0
   1   3  -3 1756.93   16.56   0
   1  -3  -3 1704.55   11.26   0
   0  -3   3   19.64   17.48   0
   0  -3  -3   25.86    6.62   0
   0  -3   3   20.18   11.08   0
   0   3   3   21.35    6.16   0
   0  -3  -3   21.56    4.77   0
   0  -3   3   27.01    7.70   0
   0   3   3   20.95    5.41   0
   0   3  -3   26.15    7.94   0
  -1  -3  -3 1645.94   11.36   0
   1   3   3 1634.58   11.57   0
  -1  -3  -3 1630.08   11.71   0
   1  -3   3 1748.04   14.39   0
  -1   3  -3 1737.23   14.67   0
   2  -3   3   49.83   14.41   0
  -2  -3  -3   49.76    5.34   0
  -2  -3  -3   48.86    5.33   0
  -2   3  -3   51.27    9.37   0
   2   3   3   47.20    5.65   0
  -2  -3  -3   53.52    6.79   0
   2  -3   3   58.72    8.15   0
  -2   3  -3   56.20    8.07   0
  -3  -3  -3 1079.50    9.68   0
   3   3   3 1088.39   10.39   0
  -3  -3  -3 1142.11   10.30   0
   3  -3   3 1161.91   11.71   0
  -3   3  -3 1118.69   14.72   0
   3  -3   3 1055.06   17.89   0
  -3   3  -3 1157.12   10.74   0
  -4   3  -3   57.11    7.70   0
  -4   3  -3   59.80    8.64   0
  -4  -3  -3   53.25    6.15   0
   4   3   3   71.58    7.20   0
  -4  -3  -3   60.29    6.83   0
   4  -3   3   58.82   10.06   0
   4   3   3   54.39    5.82   0
   4  -3   3   61.79    7.85   0
  -5  -3  -3  539.26    8.38   0
  -5   3  -3  572.15   10.95   0
   5   3   3  550.11    8.96   0
   5  -3   3  510.67   11.22   0
  -5  -3  -3  581.34    7.63   0
   5  -3   3  555.79    8.32   0
   5   3   3  524.78    7.92   0
  -5   3  -3  578.07    9.26   0
  -6   3  -3    8.47    8.65   0
   6   3   3    7.90    7.42   0
  -6  -3  -3    3.86    7.61   0
   6  -3   3    6.00    8.58   0
  -6  -3  -3    5.98    6.76   0
   6  -3   3    7.58    7.45   0
  -6   3  -3    8.31    7.19   0
   6   3   3    8.85    6.06   0
  -7  -3  -3  596.74    9.11   0
  -7   3  -3  663.44   11.84   0
   7   3   3  582.94    8.45   0
   7   3   3  616.05    9.70   0
   7  -3   3  581.76   10.03   0
   7  -3   3  672.83    9.50   0
  -7  -3  -3  644.99    9.07   0
  -7   3  -3  648.69    9.03   0
  -8   3  -3    8.45    8.20   0
   8   3   3    8.97    6.56   0
   8  -3   3    9.38    6.43   0
   8   3   3    6.75    7.83   0
   8  -3   3    4.22    8.70   0
  -8  -3  -3    9.92    7.22   0
  -8  -3  -3    3.25    6.98   0
  -8   3  -3   15.52    7.29   0
   9   3   3  283.22    7.81   0
   9   3   3  300.31    8.92   0
   9  -3   3  307.70    9.73   0
  -9   3  -3  324.47   10.63   0
   9  -3   3  323.13    8.73   0
  -9  -3  -3  302.37    8.55   0
  -9  -3  -3  324.15    8.32   0
  -9   3  -3  333.47    8.18   0
 -10   3  -3    9.41    7.29   0
 -10   3  -3    4.81    8.23   0
  10   3   3    4.17    7.16   0
 -10  -3  -3    5.04    6.21   0
  10  -3   3    5.95    7.56   0
  10   3   3   12.02    7.97   0
  10  -3   3    6.96    7.77   0
 -10  -3  -3    7.32    7.44   0
 -11   3  -3  121.03    6.38   0
  11  -3   3  118.56    8.01   0
 -11  -3  -3  127.03    8.14   0
 -11   3  -3  123.03    8.64   0
  11   3   3  118.85    7.67   0
  11  -3   3  131.25    8.29   0
 -11  -3  -3  127.49    7.90   0
  11   3   3  116.83    8.51   0
  12  -3   3    2.54    7.87   0
 -12   3  -3    6.87    7.49   0
 -12   3  -3    9.46    8.35   0
  12   3   3    3.37    7.45   0
  12   3   3   -1.42    9.66   0
  12  -3   3   -2.75    8.12   0
 -12  -3  -3    2.31    7.88   0
 -12  -3  -3   -1.52    7.68   0
 -13   3  -3   79.30    7.88   0
  13  -3   3   66.50    8.38   0
  13   3   3   68.11    9.98   0
  13  -3   3   79.10    8.54   0
 -13   3  -3   71.94    8.81   0
  13   3   3   68.29    7.97   0
 -13  -3  -3   70.24    7.99   0
 -13  -3  -3   70.39    8.33   0
 -14   3  -3    5.26    7.98   0
 -14  -3  -3   -4.20    8.30   0
  14   3   3    2.56    8.70   0
 -14   3  -3    1.04    8.65   0
  14  -3   3   -5.37    8.35   0
  14   3   3    6.88    8.08   0
  14  -3   3    7.93    8.49   0
 -14  -3  -3   -0.27    7.97   0
 -15  -3  -3   31.87    8.73   0
 -15   3  -3   31.99    9.08   0
 -15   3  -3   28.81    8.46   0
  15   3   3   18.27    8.59   0
  15   3   3   29.08    9.11   0
  15  -3   3   26.14    8.78   0
  15  -3   3   34.30    9.01   0
 -15  -3  -3   24.12    9.74   0
 -16  -3  -3    3.47   10.16   0
 -16   3  -3   -2.96    8.73   0
 -16   3  -3    4.78    9.27   0
  16   3   3    0.21    9.45   0
  16   3   3    8.09    8.99   0
  16  -3   3    2.03    9.18   0
  16  -3   3    0.89    9.31   0
 -16   4   3   40.09    8.97   0
  16  -4  -3   34.22   12.05   0
  16  -4  -3   28.11   10.66   0
  16   4  -3   29.27    9.18   0
  15  -4  -3   26.30   11.42   0
 -15   4   3   18.72    7.07   0
  15   4  -3   31.96    8.84   0
  15  -4  -3   27.54    8.60   0
  15  -4  -3   26.44   11.05   0
  14  -4  -3   75.03   11.12   0
  14   4  -3   72.08    8.71   0
 -14   4   3   71.25    8.40   0
  14  -4  -3   71.32    9.54   0
 -13  -4   3   47.75    6.75   0
  13   4  -3   43.11    8.48   0
 -13   4   3   57.82    7.98   0
  13  -4  -3   45.87   10.54   0
  13  -4  -3   52.75    8.82   0
 -12  -4   3  174.13    6.99   0
  12   4  -3  179.57    8.67   0
 -12   4   3  167.84    6.50   0
  12  -4  -3  181.14   10.56   0
  12  -4  -3  160.93    7.98   0
  12  -4  -3  166.68    8.77   0
  11  -4  -3   55.88    7.32   0
  11   4  -3   64.29    8.34   0
 -11   4   3   57.22    7.24   0
  11  -4  -3   62.79    9.55   0
  11  -4  -3   57.18    7.80   0
 -11  -4   3   59.25    6.51   0
  10  -4  -3  371.96    8.68   0
  10   4  -3  383.53    9.24   0
 -10   4   3  398.40    7.93   0
  10  -4  -3  369.34    7.94   0
  10  -4  -3  407.45   10.48   0
 -10  -4   3  392.28    8.81   0
   9  -4  -3  116.63    6.54   0
[truncated: 611,981 more chars]
