# Supplementary material for: Crystal structure of bis­(η5-cyclo­penta­dien­yl)(2,3-di­ethyl­butane-1,4-di­yl)hafnium(IV)
Source: Acta Crystallogr E Crystallogr Commun. 2015 Jan 1;71(Pt 1):m7. doi: 10.1107/S2056989014026929 (PMC4331853; doi:10.1107/S2056989014026929)
Supplement: Supplementary file 2 [file e-71-000m7-Isup2.hkl]

#
# h,k,l, Fc-squared, Fo-squared, sigma(Fo-squared), status flag
#
data_I
_shelx_title ' ks1094m in P2(1)/c'
_shelx_refln_list_code          4
_shelx_F_calc_maximum      410.16
_exptl_crystal_F_000       824.00
_reflns_d_resolution_high  0.7697

loop_
 _space_group_symop_operation_xyz
 'x, y, z'
 '-x, y+1/2, -z+1/2'
 '-x, -y, -z'
 'x, -y-1/2, z-1/2'

_cell_length_a    12.7055
_cell_length_b    15.5909
_cell_length_c     8.1035
_cell_angle_alpha  90.000
_cell_angle_beta   93.982
_cell_angle_gamma  90.000

_shelx_F_squared_multiplier     1.000

loop_
 _refln_index_h
 _refln_index_k
 _refln_index_l
 _refln_F_squared_calc
 _refln_F_squared_meas
 _refln_F_squared_sigma
 _refln_observed_status
   2   0   0     168231.16     154997.38      1475.33 o
   3   0   0       2753.94       3194.27        84.02 o
   4   0   0      35536.90      36179.66       441.84 o
   5   0   0       1368.22       1388.78        62.98 o
   6   0   0      28855.90      27462.76       419.60 o
   7   0   0        394.34        520.80        55.69 o
   8   0   0      16840.84      16014.42       242.05 o
   9   0   0        570.92        723.26        60.30 o
  10   0   0      12644.98      12173.00       306.11 o
  11   0   0       1216.16       1221.49        59.45 o
  12   0   0       6335.67       6160.10       106.91 o
  13   0   0        921.31        960.48        71.40 o
  14   0   0       2183.90       2155.53        73.86 o
  15   0   0        239.19        207.62        64.92 o
  16   0   0        940.61       1067.89        74.18 o
   1   1   0       4602.70       5425.22        72.39 o
   2   1   0        176.79        180.22        47.95 o
   3   1   0      16572.64      17650.36       163.00 o
   4   1   0        315.16        341.05        42.81 o
   5   1   0        645.01        617.96        41.11 o
   6   1   0        155.81        154.16        41.61 o
   7   1   0       1140.80       1139.11        42.37 o
   8   1   0          0.82        101.26        41.56 o
   9   1   0       1053.06       1043.45        43.25 o
  10   1   0         17.15         93.75        41.68 o
  11   1   0        248.42        278.26        41.62 o
  12   1   0          1.81         84.80        40.56 o
  13   1   0        178.01        236.63        42.20 o
  14   1   0          8.83         55.38        45.09 o
  15   1   0        103.64        112.21        48.27 o
  16   1   0          8.08         64.33        47.02 o
   0   2   0      69781.48      76323.12       580.40 o
   1   2   0         50.68         85.89        36.02 o
   2   2   0      70705.01      72783.05       323.33 o
   3   2   0        315.53        320.73        38.05 o
   4   2   0      32528.30      31997.86       282.00 o
   5   2   0        194.27        288.64        38.92 o
   6   2   0      23000.01      21498.21       199.82 o
   7   2   0        212.47        334.41        39.51 o
   8   2   0      19752.46      19034.80       169.78 o
   9   2   0        780.35        818.53        40.10 o
  10   2   0       8919.28       9219.31        62.63 o
  11   2   0        906.07        972.69        43.37 o
  12   2   0       3257.19       3509.69        51.69 o
  13   2   0        599.58        621.70        44.67 o
  14   2   0       1618.38       1732.00        44.66 o
  15   2   0        198.82        179.18        52.49 o
  16   2   0        699.54        729.98        53.80 o
   1   3   0      28310.72      27793.66       126.80 o
   2   3   0        704.03        796.03        38.63 o
   3   3   0      25786.47      25588.81       109.34 o
   4   3   0         14.39        116.27        37.60 o
   5   3   0      16117.59      16803.55       143.97 o
   6   3   0        138.62        227.60        39.15 o
   7   3   0       7514.43       8006.81        84.59 o
   8   3   0         34.18        132.66        41.75 o
   9   3   0       3991.66       4223.26        69.08 o
  10   3   0         50.38        100.76        45.84 o
  11   3   0       2984.18       3097.00        55.62 o
  12   3   0         76.60         52.07        41.88 o
  13   3   0       1637.53       1641.14        47.58 o
  14   3   0         68.69         81.40        46.32 o
  15   3   0        654.10        677.04        49.34 o
  16   3   0         99.40        116.26        48.88 o
   0   4   0       5308.54       6029.16        62.36 o
   1   4   0        328.78        307.42        30.44 o
   2   4   0       9240.30       9889.86        52.73 o
   3   4   0          5.08         57.36        31.72 o
   4   4   0       9977.97       9754.58        49.23 o
   5   4   0         90.99        149.86        35.36 o
   6   4   0      10309.94       9999.53        80.38 o
   7   4   0        100.28        159.77        37.52 o
   8   4   0       6782.08       6839.33       107.07 o
   9   4   0         24.12         92.91        40.68 o
  10   4   0       2772.21       2854.17        43.88 o
  11   4   0        212.96        237.72        43.00 o
  12   4   0       1253.17       1359.54        45.59 o
  13   4   0        147.38        214.12        44.69 o
  14   4   0        682.31        716.24        48.81 o
  15   4   0         38.50         62.17        51.45 o
  16   4   0        351.79        355.62        54.44 o
   1   5   0      33888.25      32226.65       196.61 o
   2   5   0         52.57         80.71        32.77 o
   3   5   0      40807.81      40538.04       179.98 o
   4   5   0        251.96        549.91        31.82 o
   5   5   0      36729.88      36735.70       153.14 o
   6   5   0        233.48        440.52        35.77 o
   7   5   0      16510.44      16671.26       161.43 o
   8   5   0        877.68        904.53        39.10 o
   9   5   0       8683.92       8719.43       147.22 o
  10   5   0        616.61        683.06        40.29 o
  11   5   0       5718.91       5880.63        80.51 o
  12   5   0        193.20        253.09        42.31 o
  13   5   0       2803.31       2776.75        59.43 o
  14   5   0        156.75        192.60        55.47 o
  15   5   0       1062.15       1121.24        61.32 o
   0   6   0       3311.78       3008.94        44.42 o
   1   6   0        259.95        155.11        27.07 o
   2   6   0          5.22         25.98        27.84 o
   3   6   0        108.74         66.11        32.06 o
   4   6   0         76.50         94.13        30.56 o
   5   6   0         27.25         43.71        31.68 o
   6   6   0         27.56         89.49        33.88 o
   7   6   0          8.46         42.83        35.98 o
   8   6   0          4.10         77.67        36.77 o
   9   6   0         28.81         55.94        40.58 o
  10   6   0         67.86        106.25        40.99 o
  11   6   0         17.86         89.33        42.32 o
  12   6   0        123.54        102.51        42.52 o
  13   6   0          0.54          7.59        54.81 o
  14   6   0         32.04         34.75        58.29 o
  15   6   0          1.43         22.40        54.43 o
   1   7   0      33680.78      33509.83       153.17 o
   2   7   0         52.75        212.66        29.35 o
   3   7   0      42841.19      41798.79       240.14 o
   4   7   0         30.64        183.92        31.46 o
   5   7   0      25394.28      25174.84       147.29 o
   6   7   0        462.97        549.74        35.81 o
   7   7   0      16007.67      15790.90       110.60 o
   8   7   0       1256.94       1198.35        40.05 o
   9   7   0      10936.06      10188.83       172.46 o
  10   7   0        920.74        912.31        48.79 o
  11   7   0       5244.44       5138.67        89.13 o
  12   7   0        323.43        373.81        44.59 o
  13   7   0       2394.94       2443.26        52.03 o
  14   7   0        170.59        146.25        45.44 o
  15   7   0        983.58        981.04        51.50 o
   0   8   0       7974.19       8596.38        98.52 o
   1   8   0         68.35         83.70        26.30 o
   2   8   0       4479.71       4822.40        35.24 o
   3   8   0        488.23        475.49        32.43 o
   4   8   0       3329.30       3473.59        37.81 o
   5   8   0        358.11        362.37        33.90 o
   6   8   0       3505.36       3293.09        38.49 o
   7   8   0         17.94         91.18        35.81 o
   8   8   0       1883.26       1726.04        37.26 o
   9   8   0         30.04         93.43        45.37 o
  10   8   0        957.35        965.58        48.85 o
  11   8   0         10.97         88.22        44.84 o
  12   8   0        589.76        555.51        46.56 o
  13   8   0         58.01        145.11        52.73 o
  14   8   0        195.45        220.84        50.37 o
  15   8   0         31.72         55.08        51.32 o
   1   9   0      15748.73      15573.00        65.23 o
   2   9   0        307.72        356.13        29.61 o
   3   9   0      15380.43      14524.94        97.25 o
   4   9   0        284.11        341.85        29.87 o
   5   9   0      12494.69      12133.00        61.17 o
   6   9   0        334.42        343.12        35.77 o
   7   9   0       8612.25       8462.23        73.22 o
   8   9   0        217.54        271.70        38.81 o
   9   9   0       4699.84       4766.39        78.21 o
  10   9   0        212.86        259.83        43.89 o
  11   9   0       2941.75       2914.15        53.03 o
  12   9   0        195.25        193.77        45.59 o
  13   9   0       1419.50       1479.18        49.74 o
  14   9   0         96.99         81.71        49.10 o
   0  10   0      13883.07      13574.74       107.59 o
   1  10   0         16.62        133.02        28.85 o
   2  10   0      11388.11      10928.54        66.11 o
   3  10   0         23.22         99.95        32.62 o
   4  10   0       9275.65       9165.18        67.13 o
   5  10   0        257.40        329.50        35.35 o
   6  10   0       7733.83       7751.29        74.00 o
   7  10   0        282.84        354.02        32.77 o
   8  10   0       6013.06       6128.14        66.56 o
   9  10   0        323.40        339.32        43.66 o
  10  10   0       3502.92       3559.52        45.48 o
  11  10   0        207.75        180.12        42.25 o
  12  10   0       1335.20       1232.11        49.23 o
  13  10   0        180.32        169.20        48.94 o
  14  10   0        591.45        616.42        53.81 o
   1  11   0       3807.05       3903.15        42.84 o
   2  11   0         16.51         -4.10        29.82 o
   3  11   0       4065.41       4073.56        37.69 o
   4  11   0         39.92         56.41        30.63 o
   5  11   0       3521.24       3459.23        45.57 o
   6  11   0          2.06          9.28        35.38 o
   7  11   0       1997.76       1982.92        39.97 o
   8  11   0         11.87         -8.73        37.94 o
   9  11   0       1152.94       1158.77        42.40 o
  10  11   0         28.48         79.41        43.62 o
  11  11   0        567.88        609.26        46.80 o
  12  11   0         24.32         21.61        48.76 o
  13  11   0        262.17        257.16        48.69 o
   0  12   0      18040.44      17492.02       125.10 o
   1  12   0          0.28        293.18        32.55 o
   2  12   0      17567.04      17189.94        98.88 o
   3  12   0         76.74        349.41        35.15 o
   4  12   0      14744.06      14754.23       118.74 o
   5  12   0        511.95        630.18        36.27 o
   6  12   0      10818.59      10920.23       112.37 o
   7  12   0        690.37        724.32        36.56 o
   8  12   0       6581.34       6595.30        83.30 o
   9  12   0        377.13        377.85        41.39 o
  10  12   0       3170.51       3012.77        61.65 o
  11  12   0        218.47        186.07        45.81 o
  12  12   0       1544.35       1505.37        49.00 o
  13  12   0        154.32         85.39        50.26 o
   1  13   0         42.27         33.66        31.96 o
   2  13   0          5.83        -66.14        33.07 o
   3  13   0          0.92         19.27        32.23 o
   4  13   0          0.10        -37.14        34.13 o
   5  13   0         67.04         56.51        34.56 o
   6  13   0          3.61        -33.88        35.05 o
   7  13   0         27.61         59.78        35.99 o
   8  13   0          2.61         22.31        40.70 o
   9  13   0          1.12         21.40        45.75 o
  10  13   0          0.99         33.07        46.38 o
  11  13   0          0.20         12.36        48.27 o
  12  13   0          0.64         62.03        50.36 o
   0  14   0      11480.13      10997.15        61.88 o
   1  14   0          9.53        262.40        32.97 o
   2  14   0      10551.12      10590.00        79.74 o
   3  14   0         53.68        246.80        33.22 o
   4  14   0       9009.60       9047.19        85.49 o
   5  14   0        260.70        376.43        37.05 o
   6  14   0       7199.98       7151.13        80.41 o
   7  14   0        329.88        300.73        37.80 o
   8  14   0       4088.21       3981.67        42.82 o
   9  14   0        143.20        128.31        42.45 o
  10  14   0       2043.82       2012.32        46.32 o
  11  14   0        104.47        129.95        50.07 o
   1  15   0       1604.26       1638.28        40.82 o
   2  15   0         10.09         39.53        34.90 o
   3  15   0       2045.93       2218.98        36.99 o
   4  15   0         14.85         42.36        34.09 o
   5  15   0       1624.53       1726.24        37.71 o
   6  15   0          5.15         16.43        39.46 o
   7  15   0        859.66        820.16        39.47 o
   8  15   0         33.77         90.90        40.58 o
   9  15   0        560.75        575.30        43.77 o
  10  15   0         39.76         65.47        44.59 o
  11  15   0        310.21        307.96        49.19 o
   0  16   0       2610.56       2522.73        53.88 o
   1  16   0          1.49         49.05        38.83 o
   2  16   0       2923.92       2839.33        38.12 o
   3  16   0          0.44         84.14        35.93 o
   4  16   0       3068.38       3124.81        40.57 o
   5  16   0         15.44         70.97        37.47 o
   6  16   0       2367.44       2389.07        42.17 o
   7  16   0         50.91         87.61        39.73 o
   8  16   0       1589.29       1586.69        46.91 o
   9  16   0         41.24         48.76        47.98 o
  10  16   0        888.16        910.20        47.14 o
   1  17   0       4093.91       4374.90        43.56 o
   2  17   0         11.04         92.35        41.63 o
   3  17   0       3285.14       3291.98        40.75 o
   4  17   0         39.11        115.05        39.17 o
   5  17   0       2490.05       2286.39        46.82 o
   6  17   0         51.95         65.63        39.71 o
   7  17   0       1759.60       1654.57        43.74 o
   8  17   0         78.12         69.63        45.91 o
   0  18   0        307.51        365.06        61.30 o
   1  18   0          2.84        -15.95        41.07 o
   2  18   0        330.75        387.96        43.29 o
   3  18   0          0.92          0.04        39.06 o
   4  18   0        381.43        415.01        40.77 o
   5  18   0          0.08         24.41        40.15 o
   6  18   0        277.26        264.44        45.06 o
   7  18   0          0.11         -1.46        43.11 o
   1  19   0       3728.94       3975.33        47.80 o
   2  19   0         26.93        111.98        40.92 o
   3  19   0       3437.41       3533.67        50.04 o
   4  19   0         26.18        103.83        43.04 o
   5  19   0       2753.68       2632.01        46.98 o
   0  20   0         84.92        143.29        62.78 o
   1  20   0          0.89         21.01        43.04 o
   2  20   0         86.67        118.56        46.74 o
 -16   1   1       1144.35       1101.69        50.05 o
 -15   1   1          4.04         15.73        50.51 o
 -14   1   1       2713.88       2773.76        50.45 o
 -13   1   1         25.26         57.96        42.27 o
 -12   1   1       5332.73       5664.40        70.51 o
 -11   1   1        169.85        167.96        46.85 o
 -10   1   1      11150.23      11631.77       118.80 o
  -9   1   1        967.40        846.29        42.08 o
  -8   1   1      22995.67      23141.09       137.45 o
  -7   1   1       2471.49       1992.35        43.64 o
  -6   1   1      32920.54      32151.49       279.98 o
  -5   1   1       3062.71       2617.46        48.14 o
  -4   1   1      42570.54      42899.55       257.35 o
  -3   1   1       4271.00       3838.41        56.62 o
  -2   1   1      56213.28      57118.93       204.41 o
  -1   1   1      17941.39      20297.15       156.54 o
   0   1   1      65729.07      66707.65       314.00 o
   1   1   1      22539.37      25993.08       214.70 o
   2   1   1      67361.98      67521.48       587.00 o
   3   1   1       6279.45       7796.18        85.07 o
   4   1   1      20963.71      21919.72       225.33 o
   5   1   1       8801.45       9415.44        80.97 o
   6   1   1      14797.52      14659.59       145.94 o
   7   1   1       7527.79       7395.38        98.31 o
   8   1   1      12753.72      12485.28       107.78 o
   9   1   1       5072.98       5072.79        65.80 o
  10   1   1       6139.56       6054.54        88.93 o
  11   1   1       3374.31       3204.61        45.03 o
  12   1   1       2391.94       2478.45        46.20 o
  13   1   1       1587.13       1569.91        45.82 o
  14   1   1        977.34       1045.14        45.78 o
  15   1   1        617.82        649.82        48.48 o
  16   1   1        388.45        446.89        47.46 o
 -16   2   1          2.22         17.93        46.39 o
 -15   2   1        403.08        502.53        55.06 o
 -14   2   1          7.29        102.04        48.68 o
 -13   2   1        897.65        779.09        45.60 o
 -12   2   1         23.25         52.03        45.87 o
 -11   2   1       2062.77       1881.79        47.89 o
 -10   2   1        146.04        153.89        41.81 o
  -9   2   1       2973.73       2927.50        48.01 o
  -8   2   1        267.94        286.95        41.88 o
  -7   2   1       5437.53       5468.33        66.00 o
  -6   2   1        646.70        647.35        41.12 o
  -5   2   1      10020.94       9908.67        67.54 o
  -4   2   1       1209.80       1285.95        42.84 o
  -3   2   1       6795.98       6525.89        55.06 o
  -2   2   1       2011.26       2499.96        47.19 o
  -1   2   1      24146.55      26574.89        95.68 o
   0   2   1        193.51        269.43        35.94 o
   1   2   1      13869.01      15974.17       139.08 o
   2   2   1       6557.23       6528.59        53.76 o
   3   2   1       6764.79       6966.38        53.12 o
   4   2   1       6580.71       5876.79        50.90 o
   5   2   1      10267.46       9566.11       101.62 o
   6   2   1       1930.19       2229.21        44.12 o
   7   2   1       2468.22       2385.15        42.99 o
   8   2   1       1397.08       1594.23        42.27 o
   9   2   1       1428.93       1503.00        42.66 o
  10   2   1        641.67        734.43        40.31 o
  11   2   1       1243.28       1368.92        41.51 o
  12   2   1        379.38        459.37        42.65 o
  13   2   1        433.34        521.62        45.82 o
  14   2   1        275.48        319.70        44.60 o
  15   2   1        132.76        172.30        50.25 o
  16   2   1        145.52        141.65        47.51 o
 -16   3   1        647.19        685.77        57.12 o
 -15   3   1          4.95         99.28        51.64 o
 -14   3   1       1401.40       1502.49        46.26 o
 -13   3   1          6.65         14.28        44.73 o
 -12   3   1       2609.23       2707.65        51.37 o
 -11   3   1         28.78         96.02        39.94 o
 -10   3   1       4709.61       4799.70        57.43 o
  -9   3   1       1011.01        977.47        41.37 o
  -8   3   1       9358.32       9410.04        59.79 o
  -7   3   1       2906.54       2641.62        43.36 o
  -6   3   1      20318.55      20229.79        85.70 o
  -5   3   1       2652.42       2343.14        44.05 o
  -4   3   1      18883.48      18294.10       179.92 o
  -3   3   1        899.62        923.80        35.60 o
  -2   3   1      24120.94      23362.73        85.87 o
  -1   3   1       2447.39       2487.16        38.07 o
   0   3   1      57171.02      58736.09       311.22 o
   1   3   1       1036.01       1041.37        35.81 o
   2   3   1      16818.21      18312.85        81.85 o
   3   3   1       9014.66       8651.50        50.70 o
   4   3   1      15770.68      15725.49       109.22 o
   5   3   1      10477.94      10227.17        89.90 o
   6   3   1      11251.40      10844.18       117.73 o
   7   3   1       7388.44       7510.78        96.12 o
   8   3   1       5397.44       5504.72        67.79 o
   9   3   1       3126.41       3217.08        68.33 o
  10   3   1       4450.16       4480.65        51.76 o
  11   3   1       1169.99       1267.50        43.37 o
  12   3   1       1855.39       1767.41        43.95 o
  13   3   1        859.45        891.76        44.89 o
  14   3   1        490.03        511.37        49.60 o
  15   3   1        436.54        420.27        53.16 o
  16   3   1        233.21        247.20        48.37 o
 -16   4   1          0.71         22.74        57.15 o
 -15   4   1       1115.36       1128.51        57.87 o
 -14   4   1         49.08         51.63        54.37 o
 -13   4   1       2214.95       2226.87        49.80 o
 -12   4   1        156.06        170.65        44.62 o
 -11   4   1       5047.31       4748.38        72.83 o
 -10   4   1         29.28         47.62        41.11 o
  -9   4   1      11799.88      11423.45       127.16 o
  -8   4   1        349.44        423.81        40.16 o
  -7   4   1      18117.69      17692.39       131.77 o
  -6   4   1       4702.39       4918.81        46.00 o
  -5   4   1      25661.25      26268.13       228.02 o
  -4   4   1       7811.04       8078.99        48.20 o
  -3   4   1      35386.34      37242.88       172.05 o
  -2   4   1       2812.26       2560.38        36.06 o
  -1   4   1      11896.93      12161.34        59.96 o
   0   4   1       1998.69       1723.55        35.04 o
   1   4   1      17765.67      17467.74       151.23 o
   2   4   1       3123.38       3010.66        41.41 o
   3   4   1      32175.76      30710.79       115.35 o
   4   4   1       9851.53      10280.64        50.38 o
   5   4   1      13076.84      12689.69        95.47 o
   6   4   1       7807.68       8194.29        89.83 o
   7   4   1       8415.39       8122.83        85.67 o
   8   4   1       3643.99       3920.70        84.16 o
   9   4   1       4622.73       4399.86        76.01 o
  10   4   1       2542.42       2684.49        44.21 o
  11   4   1       1965.60       2051.94        43.68 o
  12   4   1       1524.93       1571.86        47.56 o
  13   4   1       1214.13       1407.59        49.13 o
  14   4   1        733.24        699.29        55.90 o
  15   4   1        364.32        441.44        52.77 o
 -15   5   1          7.05         24.96        55.23 o
 -14   5   1        191.00        244.16        66.63 o
 -13   5   1         33.33         81.31        46.90 o
 -12   5   1        165.59        159.95        46.40 o
 -11   5   1          6.69         42.58        43.37 o
 -10   5   1        464.29        482.26        41.62 o
  -9   5   1          2.95         41.78        42.04 o
  -8   5   1       1481.18       1560.34        39.20 o
  -7   5   1        604.47        609.17        38.61 o
  -6   5   1       3373.61       3367.85        40.66 o
  -5   5   1       1344.82       1591.33        35.97 o
  -4   5   1       7926.73       8274.68        46.68 o
  -3   5   1        505.75        627.59        30.90 o
  -2   5   1       8200.75       8873.43        46.57 o
  -1   5   1       1996.72       1917.21        33.64 o
   0   5   1       7048.25       7460.42        42.15 o
   1   5   1        504.97        506.55        31.53 o
   2   5   1       8489.02       8361.02        84.47 o
   3   5   1        500.62        499.39        33.69 o
   4   5   1       2463.14       2274.94        35.46 o
   5   5   1       1651.68       1831.09        36.85 o
   6   5   1       1502.33       1393.82        36.04 o
   7   5   1        767.25        917.85        39.22 o
   8   5   1       2490.55       2378.92        42.53 o
   9   5   1        498.55        536.79        41.11 o
  10   5   1       1238.36       1254.00        47.46 o
  11   5   1        443.25        467.83        47.44 o
  12   5   1        390.12        493.69        46.96 o
  13   5   1        239.57        285.04        46.46 o
  14   5   1        165.28        221.29        54.02 o
  15   5   1         92.20         57.99        46.88 o
 -15   6   1       1452.00       1425.93        54.68 o
 -14   6   1         48.77        119.96        62.11 o
 -13   6   1       3312.40       3352.66        86.33 o
 -12   6   1        169.03        246.70        47.99 o
 -11   6   1       7302.71       7213.79       123.72 o
 -10   6   1        650.88        569.87        41.71 o
  -9   6   1      13499.67      12856.09       119.08 o
  -8   6   1       1257.28       1204.41        40.19 o
  -7   6   1      20387.71      19888.03       156.47 o
  -6   6   1       2992.72       3236.84        39.71 o
  -5   6   1      25381.26      25401.70       116.96 o
  -4   6   1      10226.85      10312.22        58.10 o
  -3   6   1      37060.39      37060.29       124.20 o
  -2   6   1       6594.48       6733.48        42.49 o
  -1   6   1      45980.65      45396.95       152.97 o
   0   6   1       6465.30       6014.16        54.15 o
   1   6   1      42022.42      41670.97       203.79 o
   2   6   1      16610.45      16933.99       200.13 o
   3   6   1      36396.19      34798.93       278.12 o
   4   6   1      12650.34      13539.44        49.72 o
   5   6   1      21298.92      20239.41       134.73 o
   6   6   1       8878.62       8666.10        81.93 o
   7   6   1       8243.29       7931.66       113.05 o
   8   6   1       5256.62       5235.70        81.65 o
   9   6   1       3381.66       3414.81        46.96 o
  10   6   1       3071.35       3159.38        64.06 o
  11   6   1       2839.41       2824.59        50.60 o
  12   6   1       1674.10       1642.97        45.80 o
  13   6   1       1533.94       1626.27        57.31 o
  14   6   1        772.10        753.40        55.23 o
  15   6   1        518.83        583.99        51.36 o
 -15   7   1          0.83         66.15        52.41 o
 -14   7   1         41.62         66.21        55.24 o
 -13   7   1          3.24         88.84        59.12 o
 -12   7   1        136.23        167.42        53.06 o
 -11   7   1          1.98         63.84        42.48 o
 -10   7   1        155.68        191.71        45.96 o
  -9   7   1         15.39         63.86        38.61 o
  -8   7   1        116.36        172.65        37.60 o
  -7   7   1        148.38        114.29        34.96 o
  -6   7   1        478.88        471.27        35.64 o
  -5   7   1         56.28         89.80        36.87 o
  -4   7   1       1085.02        943.44        33.93 o
  -3   7   1        234.90        192.26        30.16 o
  -2   7   1       1493.81       1379.00        30.13 o
  -1   7   1         84.35        105.10        28.62 o
   0   7   1       1548.98       1446.39        32.27 o
   1   7   1         54.27          9.01        30.20 o
   2   7   1        312.87        428.01        27.76 o
   3   7   1         10.24          5.05        29.48 o
   4   7   1        625.77        781.58        31.94 o
   5   7   1        162.40        219.44        33.42 o
   6   7   1        722.32        848.44        35.95 o
   7   7   1        149.27        156.14        33.91 o
   8   7   1        422.86        423.18        35.82 o
   9   7   1        137.28        114.31        40.25 o
  10   7   1         90.70        138.63        45.21 o
  11   7   1         23.29         48.95        42.71 o
  12   7   1          0.67         13.29        45.95 o
  13   7   1         29.45         73.62        53.63 o
  14   7   1          7.39         30.67        55.69 o
  15   7   1         31.60         41.35        52.52 o
 -15   8   1        994.76       1016.00        58.02 o
 -14   8   1         13.04         45.91        51.55 o
 -13   8   1       2274.11       2096.28        54.93 o
 -12   8   1        163.80        216.49        50.13 o
 -11   8   1       4747.62       4964.17        96.63 o
 -10   8   1        338.72        382.28        52.46 o
  -9   8   1       7551.24       8008.12        73.26 o
  -8   8   1        655.62        684.31        43.67 o
  -7   8   1      12056.47      12228.91        58.01 o
  -6   8   1       1713.38       1654.35        36.55 o
  -5   8   1      18641.35      18081.91        95.07 o
  -4   8   1       2949.06       2786.71        39.19 o
  -3   8   1      23932.49      22541.34       191.11 o
  -2   8   1       7136.65       7030.76        57.45 o
  -1   8   1      26734.44      25438.74       126.14 o
   0   8   1       9595.88       9809.02        77.36 o
   1   8   1      18986.33      18641.79        99.62 o
   2   8   1       8995.78       8712.63        68.24 o
   3   8   1      14352.58      14265.65       101.61 o
   4   8   1       6672.11       6533.97        68.58 o
   5   8   1      13055.46      12753.09        81.23 o
   6   8   1       3628.06       3792.31        37.73 o
   7   8   1       7438.22       7414.92        70.72 o
   8   8   1       3528.46       3319.76        40.36 o
   9   8   1       4328.60       4498.16        70.05 o
  10   8   1       2641.98       2481.65        66.03 o
  11   8   1       2175.36       2380.68        56.26 o
  12   8   1       1296.51       1272.86        51.73 o
  13   8   1        912.69        977.47        49.47 o
  14   8   1        590.23        491.44        47.84 o
 -14   9   1        542.90        551.92        53.16 o
 -13   9   1          1.67         54.13        47.41 o
 -12   9   1       1144.45       1072.74        50.51 o
 -11   9   1         55.48        110.78        55.10 o
 -10   9   1       1962.00       1764.74        47.83 o
  -9   9   1        218.78        254.56        42.34 o
  -8   9   1       2715.36       2828.13        44.80 o
  -7   9   1         97.15        113.11        35.55 o
  -6   9   1       4061.22       4141.25        38.93 o
  -5   9   1         11.23         29.99        34.70 o
  -4   9   1       7617.53       7391.34        58.97 o
  -3   9   1        159.15        200.96        30.76 o
  -2   9   1      10270.01      10006.79        51.70 o
  -1   9   1       2249.38       2229.51        31.79 o
   0   9   1      10430.38      10077.56        50.60 o
   1   9   1       2424.49       2465.52        34.68 o
   2   9   1       9885.31       9377.18        57.52 o
   3   9   1        657.00        738.14        30.78 o
   4   9   1       6067.69       6164.40        54.85 o
   5   9   1        946.91        976.72        36.66 o
   6   9   1       4844.29       4748.78        39.96 o
   7   9   1       1477.19       1510.87        37.89 o
   8   9   1       3289.21       3376.02        46.01 o
   9   9   1       1246.57       1200.40        39.92 o
  10   9   1       1083.31       1153.94        47.73 o
  11   9   1        831.19        781.81        46.19 o
  12   9   1        340.40        394.02        47.14 o
  13   9   1        404.48        422.40        49.84 o
  14   9   1        205.79        252.14        50.49 o
 -14  10   1          4.53         35.81        54.66 o
 -13  10   1        763.18        743.88        50.75 o
 -12  10   1         27.74         42.30        47.07 o
 -11  10   1       1407.20       1360.52        44.76 o
 -10  10   1         31.36         73.09        41.17 o
  -9  10   1       2294.84       2403.86        42.73 o
  -8  10   1        138.33        202.56        41.93 o
  -7  10   1       3453.90       3806.23        40.10 o
  -6  10   1        552.91        542.62        34.85 o
  -5  10   1       7187.16       7273.22        48.50 o
  -4  10   1        951.96        973.87        33.62 o
  -3  10   1      10191.18       9649.17        53.49 o
  -2  10   1       1807.93       1687.46        31.43 o
  -1  10   1       7541.29       7127.50        44.77 o
   0  10   1       2481.35       2468.59        36.25 o
   1  10   1       5737.05       5661.86        40.55 o
   2  10   1       2083.88       2085.16        32.76 o
   3  10   1       5499.25       5527.26        48.48 o
   4  10   1       2151.87       2128.10        32.92 o
   5  10   1       5328.40       5366.70        82.97 o
   6  10   1       1675.14       1685.33        39.76 o
   7  10   1       4896.97       4751.95        68.71 o
   8  10   1       1193.10       1260.26        42.53 o
   9  10   1       2707.91       2736.46        47.18 o
  10  10   1        852.80        857.58        42.67 o
  11  10   1        873.92        924.89        46.05 o
  12  10   1        456.58        522.61        43.69 o
  13  10   1        338.02        442.79        51.16 o
  14  10   1        198.68        195.01        49.57 o
 -13  11   1          2.63         23.64        53.27 o
 -12  11   1       2258.23       2188.22        50.51 o
 -11  11   1         80.97        128.56        43.65 o
 -10  11   1       3577.27       3470.35        45.65 o
  -9  11   1        388.53        460.72        40.95 o
  -8  11   1       6312.26       6328.82        47.82 o
  -7  11   1        245.62        352.25        38.06 o
  -6  11   1       8984.42       8859.17        48.00 o
  -5  11   1        518.39        620.01        37.19 o
  -4  11   1      10078.95      10083.15        83.15 o
  -3  11   1       2241.76       2115.69        34.55 o
  -2  11   1      12786.75      12896.52        83.59 o
  -1  11   1       4117.09       3902.68        65.03 o
   0  11   1      13887.34      13889.55        60.37 o
   1  11   1       4894.81       4730.31        57.71 o
   2  11   1      12247.03      12017.88       102.44 o
   3  11   1       3368.30       3240.44        41.26 o
   4  11   1       9875.77       9570.59        98.48 o
   5  11   1       2554.45       2595.18        38.16 o
   6  11   1       6925.32       6708.67        82.79 o
   7  11   1       2616.36       2661.50        44.33 o
   8  11   1       3851.99       3828.61        47.18 o
   9  11   1       1817.44       1802.64        43.84 o
  10  11   1       1889.01       1885.08        42.74 o
  11  11   1       1004.98        938.10        47.57 o
  12  11   1        852.07       1037.45        46.85 o
  13  11   1        571.44        482.78        49.02 o
 -13  12   1        100.41        155.27        51.15 o
 -12  12   1          0.31         30.69        47.53 o
 -11  12   1        122.40         82.24        44.88 o
 -10  12   1         30.94         33.76        43.32 o
  -9  12   1         92.85        108.90        39.41 o
  -8  12   1          8.97         24.39        37.53 o
  -7  12   1        164.02        186.44        38.31 o
  -6  12   1         22.71         -4.29        34.61 o
  -5  12   1        216.79        201.90        36.79 o
  -4  12   1         11.78         -3.70        30.96 o
  -3  12   1        785.73        804.58        31.32 o
  -2  12   1         56.54         65.15        29.97 o
  -1  12   1       1226.17       1218.38        31.59 o
   0  12   1        177.96        123.92        30.46 o
   1  12   1        761.72        762.02        32.17 o
   2  12   1        256.60        262.17        30.72 o
   3  12   1        660.54        684.57        31.99 o
   4  12   1         48.67         57.45        33.08 o
   5  12   1        697.09        701.97        35.23 o
   6  12   1         39.00         37.31        34.68 o
   7  12   1        542.78        500.54        39.00 o
   8  12   1         46.53         34.96        38.08 o
   9  12   1        214.19        244.08        45.95 o
  10  12   1         35.91         47.88        48.00 o
  11  12   1        101.98        109.49        45.65 o
  12  12   1         15.56         63.99        48.56 o
  13  12   1         36.35         82.78        51.34 o
 -12  13   1       1729.53       1645.47        51.32 o
 -11  13   1         47.90        122.44        49.34 o
 -10  13   1       3180.77       3206.91        48.67 o
  -9  13   1        115.02        159.04        45.76 o
  -8  13   1       5305.41       5117.33        49.08 o
  -7  13   1        522.19        709.78        38.18 o
  -6  13   1       8670.31       8760.86        59.89 o
  -5  13   1       1133.56       1396.71        40.15 o
  -4  13   1      11051.92      11076.36        97.16 o
  -3  13   1       2734.45       2883.76        43.23 o
  -2  13   1      10640.80      10756.33        42.45 o
  -1  13   1       5285.69       5212.88        70.34 o
   0  13   1      10991.34      10992.15       131.28 o
   1  13   1       4590.35       4426.82        53.50 o
   2  13   1       9725.94       9612.10       149.77 o
   3  13   1       3440.24       3452.12        38.23 o
   4  13   1       7599.91       7713.11       104.23 o
   5  13   1       2941.90       2947.15        38.07 o
   6  13   1       5501.67       5417.41        60.65 o
   7  13   1       2209.39       2099.85        39.78 o
   8  13   1       3615.30       3488.92        43.20 o
   9  13   1       1325.71       1230.22        42.15 o
  10  13   1       1761.22       1859.65        51.75 o
  11  13   1        753.39        662.11        53.65 o
  12  13   1        692.69        731.44        52.87 o
 -11  14   1         94.47         38.18        51.89 o
 -10  14   1          0.11          9.65        49.25 o
  -9  14   1        195.92        198.71        41.93 o
  -8  14   1         10.11         -1.73        41.52 o
  -7  14   1        399.90        463.60        40.12 o
  -6  14   1        178.97        160.82        38.18 o
  -5  14   1        559.70        637.60        35.14 o
  -4  14   1        450.96        445.69        36.34 o
  -3  14   1        804.43        883.54        33.98 o
  -2  14   1        202.24        137.48        33.75 o
  -1  14   1        740.83        766.05        32.92 o
   0  14   1        130.48        112.18        35.23 o
   1  14   1        536.66        648.22        36.56 o
   2  14   1        488.72        451.96        34.28 o
   3  14   1        599.75        680.69        35.77 o
   4  14   1        715.25        738.89        36.77 o
   5  14   1        496.72        510.59        37.30 o
   6  14   1        395.01        360.96        35.98 o
   7  14   1        251.03        302.16        39.79 o
   8  14   1        133.52        153.05        39.91 o
   9  14   1        117.38        100.32        42.50 o
  10  14   1         67.62         68.81        44.59 o
  11  14   1         90.22        103.79        46.88 o
 -11  15   1         57.28        108.25        50.80 o
 -10  15   1       1614.26       1553.11        50.71 o
  -9  15   1        137.58        271.16        46.35 o
  -8  15   1       2631.05       2600.04        43.63 o
  -7  15   1        258.50        419.70        40.44 o
  -6  15   1       3649.63       3594.94        41.35 o
  -5  15   1        393.20        583.07        37.54 o
  -4  15   1       4418.39       4553.92        55.97 o
  -3  15   1        760.69        832.93        35.83 o
  -2  15   1       5090.86       5137.64        77.90 o
  -1  15   1       1293.57       1329.89        36.39 o
   0  15   1       5290.16       5229.27        59.05 o
   1  15   1       1320.93       1336.11        42.49 o
   2  15   1       4895.25       4764.62        72.34 o
   3  15   1       1380.43       1437.45        36.20 o
   4  15   1       3986.10       3823.86        52.02 o
   5  15   1       1361.01       1371.10        39.24 o
   6  15   1       2644.12       2618.43        39.48 o
   7  15   1       1092.31       1121.41        40.71 o
   8  15   1       1526.34       1619.75        43.30 o
   9  15   1        719.62        696.30        46.94 o
  10  15   1        788.07        780.38        46.92 o
 -10  16   1         11.87         28.62        50.27 o
  -9  16   1       1032.78       1075.42        47.65 o
  -8  16   1         16.78         56.32        43.05 o
  -7  16   1       1477.78       1503.34        42.89 o
  -6  16   1         87.08        110.12        39.68 o
  -5  16   1       2036.56       2011.55        39.73 o
  -4  16   1        413.83        486.62        41.85 o
  -3  16   1       2640.24       2727.11        43.35 o
  -2  16   1        590.24        657.11        37.23 o
  -1  16   1       2708.27       2770.17        40.40 o
   0  16   1        945.82        939.29        37.62 o
   1  16   1       2464.94       2398.71        38.52 o
   2  16   1       1155.46       1125.96        38.47 o
   3  16   1       2128.63       2121.98        45.30 o
   4  16   1        711.19        726.42        38.92 o
   5  16   1       1746.81       1723.44        40.70 o
   6  16   1        490.69        460.61        38.87 o
   7  16   1       1191.32       1138.04        43.24 o
   8  16   1        402.00        336.43        43.53 o
   9  16   1        668.42        637.42        45.47 o
  -8  17   1        684.62        741.38        48.11 o
  -7  17   1         56.26        146.64        44.20 o
  -6  17   1        991.48       1016.87        43.51 o
  -5  17   1        142.79        210.28        39.41 o
  -4  17   1       1102.70       1087.86        40.87 o
  -3  17   1        156.45        240.06        43.16 o
  -2  17   1       1246.20       1292.54        39.64 o
  -1  17   1         78.27        119.20        40.73 o
   0  17   1       1412.49       1365.06        37.69 o
   1  17   1        174.60        235.59        37.97 o
   2  17   1       1475.53       1437.93        40.01 o
   3  17   1        226.91        301.20        37.13 o
   4  17   1       1205.15       1242.10        40.77 o
   5  17   1        274.52        307.39        39.55 o
   6  17   1        736.28        806.93        41.89 o
   7  17   1        273.99        338.95        43.61 o
   8  17   1        332.62        363.35        43.92 o
  -7  18   1       1950.15       1761.25        47.39 o
  -6  18   1        203.18        317.47        47.10 o
  -5  18   1       2620.73       2627.30        45.55 o
  -4  18   1        303.43        452.26        42.37 o
  -3  18   1       3301.59       3285.47        44.75 o
  -2  18   1        637.33        796.93        47.38 o
  -1  18   1       3389.08       3429.23        60.04 o
   0  18   1        887.94       1096.03        38.86 o
   1  18   1       3235.26       3370.51        43.64 o
   2  18   1        895.87       1048.53        41.80 o
   3  18   1       2809.09       2949.59        46.43 o
   4  18   1        867.82        857.33        42.35 o
   5  18   1       1955.58       2064.95        43.27 o
   6  18   1        644.58        592.65        44.58 o
   7  18   1       1209.61       1226.28        49.12 o
  -5  19   1          7.52         49.31        42.72 o
  -4  19   1         23.87         47.89        41.78 o
  -3  19   1          1.32         13.90        41.82 o
  -2  19   1         17.31         33.67        48.40 o
  -1  19   1          0.16          9.82        43.87 o
   0  19   1          9.51         49.41        40.34 o
   1  19   1          0.54         47.92        42.18 o
   2  19   1         23.72         39.73        41.24 o
   3  19   1          0.28        -21.16        46.81 o
   4  19   1         13.57         57.44        44.29 o
   5  19   1          1.34        -21.47        46.20 o
  -2  20   1        316.76        420.81        43.71 o
  -1  20   1       2458.19       2419.38        48.01 o
   0  20   1        392.59        463.54        43.86 o
   1  20   1       1997.33       2011.10        47.89 o
 -16   0   2        952.93        998.46        79.43 o
 -15   0   2        546.73        665.31        75.26 o
 -14   0   2       2043.62       2054.99        75.93 o
 -13   0   2       1524.95       1452.30        66.97 o
 -12   0   2       3389.83       3462.15        83.32 o
 -11   0   2       4187.59       4208.67        72.19 o
 -10   0   2       6441.80       6537.28        75.49 o
  -9   0   2       7956.90       8050.50        95.30 o
  -8   0   2      12427.39      12966.87        88.33 o
  -7   0   2      10653.40      10393.07        85.08 o
  -6   0   2      27307.00      27836.92       284.04 o
  -5   0   2      15009.47      14887.14        95.88 o
  -4   0   2      22249.45      22696.78       219.40 o
  -3   0   2      22112.78      23648.46       155.81 o
  -2   0   2        652.37        981.83        60.91 o
  -1   0   2      16569.93      15599.64       109.76 o
   0   0   2        645.05        654.13        61.59 o
   1   0   2      23122.06      22744.17       396.68 o
   2   0   2       9419.47       8134.44       154.60 o
   3   0   2      28909.98      29614.26       571.59 o
   4   0   2      27300.34      24460.75       506.25 o
   5   0   2      19300.16      19923.40       548.36 o
   6   0   2      11331.64      10212.69       232.93 o
   7   0   2      21777.05      21720.30       366.37 o
   8   0   2       2857.01       2891.45        87.17 o
   9   0   2      10326.79      10688.19       227.39 o
  10   0   2       1577.22       1738.90        61.97 o
  11   0   2       3175.75       3380.78        66.92 o
  12   0   2        560.61        596.57        60.31 o
  13   0   2       2044.12       2155.48        64.83 o
  14   0   2        214.46        290.61        63.69 o
  15   0   2       1109.21       1093.97        67.51 o
 -16   1   2         19.35         93.66        51.52 o
 -15   1   2         77.47        138.32        50.88 o
 -14   1   2         76.13        148.65        51.10 o
 -13   1   2        194.01        312.27        47.80 o
 -12   1   2        143.08        161.56        43.88 o
 -11   1   2        236.31        327.43        46.86 o
 -10   1   2         68.42         78.98        44.28 o
  -9   1   2        764.09        912.42        43.25 o
  -8   1   2        241.35        285.51        43.15 o
  -7   1   2       2132.47       2058.06        46.72 o
  -6   1   2       1169.42       1110.12        41.79 o
  -5   1   2       2633.01       2693.37        49.32 o
  -4   1   2       1670.18       1389.86        46.34 o
  -3   1   2       4325.68       4305.77        51.37 o
  -2   1   2       5829.55       5476.22        55.38 o
  -1   1   2        372.74        229.77        40.33 o
   0   1   2       9071.15      11016.26       173.03 o
   1   1   2        151.12        259.18        42.38 o
   2   1   2       1100.42       1316.92        42.31 o
   3   1   2        653.15        867.18        42.30 o
   4   1   2       3824.72       3926.26        51.18 o
   5   1   2         72.33        153.88        41.91 o
   6   1   2       2636.21       2549.62        43.45 o
   7   1   2        693.26        662.97        42.52 o
   8   1   2        609.41        721.66        40.92 o
   9   1   2        209.56        260.41        40.85 o
  10   1   2        866.53        969.57        42.88 o
  11   1   2         23.18         55.44        41.95 o
  12   1   2        383.45        440.85        42.57 o
  13   1   2         24.69         43.71        43.93 o
  14   1   2         91.66         76.69        43.34 o
  15   1   2          1.64         52.97        47.36 o
 -16   2   2        726.28        692.64        52.63 o
 -15   2   2        421.52        511.83        50.16 o
 -14   2   2       1794.50       1849.83        51.97 o
 -13   2   2       1393.38       1466.62        49.38 o
 -12   2   2       2915.39       2837.05        48.24 o
 -11   2   2       2358.96       2347.80        47.85 o
 -10   2   2       4009.71       3984.73        66.91 o
  -9   2   2       3978.42       4033.52        59.79 o
  -8   2   2       9006.54       9285.52        97.69 o
  -7   2   2       9381.23       9160.32       120.92 o
  -6   2   2      18621.69      19258.85       156.02 o
  -5   2   2      12017.68      11915.09       107.76 o
  -4   2   2      20941.01      22474.61       204.52 o
  -3   2   2      14111.56      13170.80       109.49 o
  -2   2   2       9151.37       9257.62        98.94 o
  -1   2   2      23969.95      23528.52       236.48 o
   0   2   2       4832.47       4578.63        64.29 o
   1   2   2      13121.50      13624.67       137.65 o
   2   2   2      12025.72      11989.63       124.40 o
   3   2   2      14965.32      15338.81       153.39 o
   4   2   2       6970.92       7070.58        57.45 o
   5   2   2      21363.41      22194.69       253.55 o
   6   2   2       3644.68       3690.81        46.44 o
   7   2   2      13423.63      13836.05       213.14 o
   8   2   2       3066.12       2975.14        51.74 o
   9   2   2       7089.77       7043.55       138.96 o
  10   2   2       1419.88       1418.36        43.44 o
  11   2   2       3370.22       3421.22        52.25 o
  12   2   2        514.70        670.60        43.53 o
  13   2   2       1471.72       1386.29        45.34 o
  14   2   2        144.32        218.66        46.06 o
  15   2   2        861.80        827.41        48.27 o
 -16   3   2        113.46        164.82        60.40 o
 -15   3   2        584.51        621.90        55.57 o
 -14   3   2        232.97        307.34        50.59 o
 -13   3   2       1207.14       1291.09        48.49 o
 -12   3   2        496.10        534.89        49.12 o
 -11   3   2       3399.78       3543.63        51.57 o
 -10   3   2       1460.94       1312.76        45.74 o
  -9   3   2       7411.20       7214.19        58.17 o
  -8   3   2       3090.07       2875.92        45.51 o
  -7   3   2       8987.58       9116.29        66.24 o
  -6   3   2       7156.00       6879.01        54.52 o
  -5   3   2       8049.46       7961.29        63.71 o
  -4   3   2      18173.29      17476.76       112.72 o
  -3   3   2       9789.30       9469.96        66.69 o
  -2   3   2       6632.26       7322.08        50.96 o
  -1   3   2       8372.50       8204.61        70.59 o
   0   3   2       4271.55       4790.61        46.41 o
   1   3   2       8357.52       8545.99        58.84 o
   2   3   2      14930.58      16250.62       117.20 o
   3   3   2       5880.82       6519.18        46.72 o
   4   3   2      17835.43      17370.47       137.94 o
   5   3   2       3695.75       3695.76        44.88 o
   6   3   2      13979.83      13281.64       147.20 o
   7   3   2       1785.75       1684.07        42.46 o
   8   3   2       7704.94       7717.27       101.27 o
   9   3   2        576.35        606.17        42.67 o
  10   3   2       3898.28       3796.94        57.73 o
  11   3   2        286.58        332.63        40.86 o
  12   3   2       1933.93       1925.50        45.36 o
  13   3   2         91.20        144.41        43.43 o
  14   3   2        744.66        812.87        47.82 o
  15   3   2         16.86         46.94        53.89 o
 -16   4   2        273.54        301.40        59.58 o
 -15   4   2        154.95        211.68        55.89 o
 -14   4   2        688.43        758.51        56.42 o
 -13   4   2        411.04        505.28        48.57 o
 -12   4   2       1149.89       1238.02        48.64 o
 -11   4   2        622.75        645.02        45.08 o
 -10   4   2       1918.75       1697.64        47.63 o
  -9   4   2       1445.44       1343.11        46.10 o
  -8   4   2       3367.24       3343.23        47.25 o
  -7   4   2       2922.22       2792.04        47.91 o
  -6   4   2       5349.44       5455.24        50.48 o
  -5   4   2       8838.54       8590.68        60.69 o
  -4   4   2      12162.71      12081.09        65.41 o
  -3   4   2      13131.91      13064.32        76.42 o
  -2   4   2      13126.52      12600.35        56.05 o
  -1   4   2       9960.63      10389.87        64.16 o
   0   4   2      10728.28      10326.95        79.42 o
   1   4   2      15182.91      16192.33       114.73 o
   2   4   2      12186.64      12694.71        98.93 o
   3   4   2      11919.34      12824.25        54.12 o
   4   4   2       2566.30       2841.76        38.96 o
   5   4   2      10684.18      10255.99        91.34 o
   6   4   2       1038.02       1008.58        39.26 o
   7   4   2       6215.08       6130.79        92.81 o
   8   4   2        939.17        956.23        38.94 o
   9   4   2       2612.60       2610.68        57.88 o
  10   4   2        587.67        624.56        38.85 o
  11   4   2       1123.11       1052.66        43.69 o
  12   4   2        241.36        302.81        44.56 o
  13   4   2        546.88        545.59        42.23 o
  14   4   2         21.85        116.57        54.18 o
  15   4   2        309.98        271.73        71.18 o
 -15   5   2        996.83        940.01        70.00 o
 -14   5   2        471.70        623.10        61.96 o
 -13   5   2       1966.04       1697.49        51.36 o
 -12   5   2       1335.86       1505.41        50.75 o
 -11   5   2       5173.07       5106.17        69.07 o
 -10   5   2       3327.99       3198.31        47.90 o
  -9   5   2       9522.98       9371.99        55.64 o
  -8   5   2       6583.66       6127.13        60.02 o
  -7   5   2      12428.45      12227.58        57.86 o
  -6   5   2      13437.39      12864.61        92.74 o
  -5   5   2      10181.50       9646.05        99.37 o
  -4   5   2      19433.15      20026.53       133.21 o
  -3   5   2      12119.14      11613.22        87.87 o
  -2   5   2      21851.11      22718.11        85.94 o
  -1   5   2      29183.64      29790.29       164.05 o
   0   5   2      20819.63      20927.72       123.27 o
   1   5   2      19057.23      19665.62       122.79 o
   2   5   2      33208.74      32920.81       262.13 o
   3   5   2       8492.41       7641.59        47.86 o
   4   5   2      28697.37      28219.39       135.33 o
   5   5   2       6643.77       6417.08        60.12 o
   6   5   2      14965.61      15212.86       153.91 o
   7   5   2       2548.22       2606.90        41.42 o
   8   5   2       8520.73       8160.31       120.12 o
   9   5   2       1476.91       1500.46        41.70 o
  10   5   2       4732.33       4456.37        99.23 o
  11   5   2        683.73        753.54        43.69 o
  12   5   2       3021.77       2966.33        50.76 o
  13   5   2        230.05        289.01        45.98 o
  14   5   2       1427.54       1424.45        65.25 o
  15   5   2         69.24        127.04        55.31 o
 -15   6   2          2.96         -1.56        58.71 o
 -14   6   2          5.23         36.06        48.41 o
 -13   6   2         11.00         70.77        49.15 o
 -12   6   2         10.14         77.84        50.46 o
 -11   6   2        124.24        128.52        43.06 o
 -10   6   2         65.52        160.89        46.27 o
  -9   6   2        156.73        168.71        41.96 o
  -8   6   2        281.08        322.86        40.21 o
  -7   6   2         87.37        115.16        38.63 o
  -6   6   2        729.83        692.94        36.62 o
  -5   6   2        295.41        298.43        35.79 o
  -4   6   2        533.75        367.54        31.48 o
  -3   6   2        527.25        709.46        32.79 o
  -2   6   2        237.58        195.50        31.14 o
  -1   6   2        450.19        616.06        28.93 o
   0   6   2        293.62        358.68        30.57 o
   1   6   2       2267.88       2559.81        34.31 o
   2   6   2        472.55        533.62        30.06 o
   3   6   2       2897.01       2700.35        34.28 o
   4   6   2        906.29        898.37        36.16 o
   5   6   2        473.25        454.84        33.28 o
   6   6   2        152.77        191.75        36.38 o
   7   6   2        161.11        216.90        36.50 o
   8   6   2         12.48         54.29        37.80 o
   9   6   2          7.86         53.45        40.61 o
  10   6   2         53.53         82.58        40.60 o
  11   6   2          0.77         42.00        41.61 o
  12   6   2         10.51         54.21        54.84 o
  13   6   2         34.32        119.55        60.12 o
  14   6   2          0.13         36.62        52.14 o
  15   6   2         15.77         66.64        51.38 o
 -15   7   2       1033.55        892.35        54.78 o
 -14   7   2        648.53        740.45        55.04 o
 -13   7   2       1787.95       1759.31        58.62 o
 -12   7   2       1759.83       1878.92        73.72 o
 -11   7   2       3228.76       3231.36        51.79 o
 -10   7   2       2945.96       3212.40        49.67 o
  -9   7   2       6242.63       6629.09        76.07 o
  -8   7   2       5549.85       5394.96        62.30 o
  -7   7   2       9677.86       9692.49       105.19 o
  -6   7   2       9321.41       9030.37       101.76 o
  -5   7   2      13604.25      13285.02        86.85 o
  -4   7   2      13843.13      13454.09       102.97 o
  -3   7   2      17905.95      16861.86       122.33 o
  -2   7   2      28102.74      27542.64       138.31 o
  -1   7   2      18323.27      17489.20        90.08 o
   0   7   2      35719.81      34933.21       179.05 o
   1   7   2      11132.54      10733.23        92.73 o
   2   7   2      26023.47      25338.62       190.66 o
   3   7   2       8020.55       7546.82        86.52 o
   4   7   2      20408.04      20219.65       122.48 o
   5   7   2       6770.89       6381.66        58.26 o
   6   7   2      10837.43      10798.92       119.17 o
   7   7   2       4471.63       4555.54        48.24 o
   8   7   2       5388.63       5400.98        49.55 o
   9   7   2       1575.16       1701.26        42.58 o
  10   7   2       4560.22       4537.61       112.69 o
  11   7   2        523.52        635.31        48.17 o
  12   7   2       2762.75       2690.75        58.67 o
  13   7   2        286.02        438.52        56.63 o
  14   7   2       1160.07       1000.51        52.31 o
 -15   8   2         42.63         78.48        55.52 o
 -14   8   2        282.14        264.98        55.00 o
 -13   8   2         31.46         79.49        57.63 o
 -12   8   2        572.64        597.79        46.85 o
 -11   8   2        138.32        151.46        41.75 o
 -10   8   2        602.91        561.83        45.09 o
  -9   8   2        397.82        464.75        49.00 o
  -8   8   2        586.96        548.19        43.17 o
  -7   8   2        421.75        552.15        43.98 o
  -6   8   2        876.44        908.39        42.18 o
  -5   8   2       1926.72       1989.17        36.74 o
  -4   8   2       2082.88       1998.71        34.49 o
  -3   8   2       4059.97       4039.56        38.91 o
  -2   8   2       2978.11       2910.02        33.41 o
  -1   8   2       5036.35       4880.59        37.55 o
   0   8   2       2468.51       2419.54        31.76 o
   1   8   2       5905.78       5618.98        51.18 o
   2   8   2       1914.57       1883.39        31.60 o
   3   8   2       1961.08       2083.98        34.20 o
   4   8   2        979.92        886.52        33.92 o
   5   8   2       1239.77       1277.51        40.61 o
   6   8   2        458.90        415.39        39.65 o
   7   8   2       2386.71       2288.36        41.96 o
   8   8   2        114.09        147.09        40.20 o
   9   8   2       1391.49       1279.16        45.00 o
  10   8   2         36.01         90.96        41.18 o
  11   8   2        393.74        315.14        44.85 o
  12   8   2          9.26         45.35        45.48 o
  13   8   2        168.15        164.44        48.67 o
  14   8   2          6.41         48.88        51.55 o
 -14   9   2        217.84        274.76        52.05 o
 -13   9   2       1181.17       1140.38        49.17 o
 -12   9   2        682.55        699.71        47.45 o
 -11   9   2       2197.13       2131.58        48.94 o
 -10   9   2       2126.32       2264.46        48.18 o
  -9   9   2       3521.32       3430.38        51.73 o
  -8   9   2       2930.09       3205.43        64.10 o
  -7   9   2       4414.33       4511.52        87.26 o
  -6   9   2       4552.90       4536.13        50.19 o
  -5   9   2       5703.08       5928.75        46.78 o
  -4   9   2       8867.26       8159.83        70.30 o
  -3   9   2       9807.33       9699.72        73.26 o
  -2   9   2       7273.32       6753.84        41.42 o
  -1   9   2       9296.79       8565.63        47.92 o
   0   9   2       8605.92       8019.37        39.58 o
   1   9   2       7020.98       6885.75        59.59 o
   2   9   2      10025.18       9741.49        72.08 o
   3   9   2       5302.34       5180.84        50.54 o
   4   9   2       7326.50       7563.00        54.52 o
   5   9   2       3573.84       3474.78        45.55 o
   6   9   2       6772.63       6909.50        61.66 o
   7   9   2       1980.99       1984.10        37.81 o
   8   9   2       4667.24       5002.93        55.14 o
   9   9   2        648.64        800.74        42.65 o
  10   9   2       2382.30       2545.99        45.86 o
  11   9   2        286.14        408.72        48.76 o
  12   9   2       1186.67       1137.97        48.63 o
  13   9   2        107.92        216.10        51.43 o
  14   9   2        525.92        481.58        49.21 o
 -14  10   2        745.92        625.63        53.74 o
 -13  10   2        397.70        499.92        52.79 o
 -12  10   2       1335.96       1249.16        47.22 o
 -11  10   2        805.02        883.69        48.01 o
 -10  10   2       1657.41       1763.33        46.35 o
  -9  10   2       1594.82       1661.94        45.24 o
  -8  10   2       2515.91       2433.11        41.68 o
  -7  10   2       3078.31       3112.46        44.40 o
  -6  10   2       5658.73       5375.82        53.76 o
  -5  10   2       2973.85       3043.21        42.00 o
  -4  10   2       6770.11       6630.93        54.50 o
  -3  10   2       5975.35       5867.89        37.19 o
  -2  10   2       5448.81       5631.91        57.39 o
  -1  10   2      12370.05      11908.07        52.23 o
   0  10   2       5371.08       5125.00        48.13 o
   1  10   2       9496.76       9331.84       108.18 o
   2  10   2       3838.40       3623.04        36.21 o
   3  10   2       6738.61       6173.69        56.30 o
   4  10   2       3257.82       3184.94        38.99 o
   5  10   2       4709.31       4533.03        47.72 o
   6  10   2       1868.15       1787.71        34.89 o
   7  10   2       3529.54       3459.33        51.37 o
   8  10   2        876.21        891.76        43.56 o
   9  10   2       2736.83       2642.34        44.26 o
  10  10   2        319.99        432.32        40.98 o
  11  10   2       1473.33       1379.59        46.48 o
  12  10   2         86.04        156.41        49.74 o
  13  10   2        708.90        658.56        51.38 o
 -13  11   2        288.60        328.73        55.71 o
 -12  11   2        184.18        254.88        52.95 o
 -11  11   2        516.71        500.25        50.16 o
 -10  11   2        326.78        301.75        43.89 o
  -9  11   2        586.17        628.02        40.23 o
  -8  11   2        594.05        648.10        40.55 o
  -7  11   2        904.90        923.66        41.63 o
  -6  11   2       1008.10       1059.55        39.78 o
  -5  11   2       1497.59       1559.62        36.76 o
  -4  11   2       1499.99       1551.12        33.91 o
  -3  11   2       1955.27       2064.23        34.15 o
  -2  11   2       2837.40       2779.84        33.14 o
  -1  11   2       3001.47       2945.14        34.74 o
   0  11   2       2521.97       2571.42        35.11 o
   1  11   2       1728.92       1612.93        40.81 o
   2  11   2       1894.82       2021.70        33.81 o
   3  11   2        677.68        628.36        32.88 o
   4  11   2       1895.76       1974.33        35.67 o
   5  11   2        620.40        661.66        35.70 o
   6  11   2       1511.07       1590.35        35.91 o
   7  11   2        413.87        421.43        36.28 o
   8  11   2       1036.66       1118.82        41.96 o
   9  11   2        253.64        327.39        45.71 o
  10  11   2        573.54        551.98        42.83 o
  11  11   2         84.19        129.26        46.66 o
  12  11   2        274.15        273.61        48.08 o
  13  11   2         29.87          7.75        50.92 o
 -13  12   2        473.42        498.49        55.11 o
 -12  12   2       1518.62       1538.36        51.99 o
 -11  12   2       1051.12       1122.19        50.25 o
 -10  12   2       2410.49       2260.42        46.39 o
  -9  12   2       2552.28       2615.10        47.98 o
  -8  12   2       3290.73       3299.06        44.13 o
  -7  12   2       4698.57       4661.85        65.79 o
  -6  12   2       4292.11       4340.53        44.53 o
  -5  12   2       5604.60       5655.85        67.79 o
  -4  12   2       5369.64       5369.96        42.97 o
  -3  12   2       6863.47       6817.95        60.49 o
  -2  12   2       5809.51       5827.92        54.75 o
  -1  12   2       9167.90       9231.43        69.49 o
   0  12   2       6144.78       6172.16        38.20 o
   1  12   2       9353.39       9693.60        98.97 o
   2  12   2       5700.64       5552.26        88.74 o
   3  12   2       7835.89       7890.14        76.84 o
   4  12   2       3334.98       3155.01        37.73 o
   5  12   2       5960.24       5884.82        47.89 o
   6  12   2       1820.00       1872.10        37.73 o
   7  12   2       4328.76       4250.71        47.81 o
   8  12   2       1074.02       1189.19        40.72 o
   9  12   2       3001.70       2808.85        45.43 o
  10  12   2        529.35        549.20        48.65 o
  11  12   2       1649.52       1583.96        53.98 o
  12  12   2        197.40        257.76        51.79 o
 -12  13   2          2.49         38.13        49.18 o
 -11  13   2         13.18         25.87        47.84 o
 -10  13   2          0.02        -13.50        44.31 o
  -9  13   2         33.89         45.12        48.04 o
  -8  13   2          1.18         36.55        43.31 o
  -7  13   2         10.55         -0.35        38.55 o
  -6  13   2         59.58         47.92        40.13 o
  -5  13   2          0.65        -29.47        33.13 o
  -4  13   2        185.98        178.26        33.90 o
  -3  13   2         31.20         25.68        31.21 o
  -2  13   2          0.54        -23.15        31.25 o
  -1  13   2        118.06         90.22        31.42 o
   0  13   2          0.40        -39.60        36.02 o
   1  13   2         90.70         52.94        35.27 o
   2  13   2         98.88        113.85        30.78 o
   3  13   2          8.69         -7.25        31.11 o
   4  13   2        101.92         70.24        34.25 o
   5  13   2         14.23          6.63        32.99 o
   6  13   2         76.34         88.31        35.59 o
   7  13   2         12.94         71.22        37.40 o
   8  13   2         10.29         15.26        38.42 o
   9  13   2          0.02         13.85        45.83 o
  10  13   2          0.87          4.83        45.14 o
  11  13   2          5.30         14.73        49.52 o
  12  13   2          5.52        -25.06        54.76 o
 -11  14   2        650.85        680.66        52.71 o
 -10  14   2       1606.24       1616.67        49.02 o
  -9  14   2       1558.97       1583.98        48.23 o
  -8  14   2       2199.05       2227.16        43.08 o
  -7  14   2       2479.06       2425.59        49.42 o
  -6  14   2       2642.30       2591.08        47.41 o
  -5  14   2       4031.74       4127.59        60.03 o
  -4  14   2       3451.51       3457.43        44.44 o
  -3  14   2       4632.72       4655.32        64.28 o
  -2  14   2       4195.24       4313.76        38.86 o
  -1  14   2       5199.81       5243.43        82.22 o
   0  14   2       4040.86       4207.27        42.46 o
   1  14   2       6657.61       6604.79        80.94 o
   2  14   2       3337.10       3417.01        39.35 o
   3  14   2       4800.90       4878.35        57.12 o
   4  14   2       1858.94       1916.11        35.75 o
   5  14   2       3421.69       3541.46        42.57 o
   6  14   2        998.55       1178.00        40.54 o
   7  14   2       2886.85       2841.46        43.49 o
   8  14   2        632.29        749.93        43.95 o
   9  14   2       1895.14       1798.10        46.81 o
  10  14   2        379.50        490.58        48.19 o
  11  14   2       1119.38        997.71        49.75 o
 -10  15   2        126.91        139.15        45.80 o
  -9  15   2        644.07        587.70        45.85 o
  -8  15   2        345.54        346.36        40.64 o
  -7  15   2        785.91        809.85        41.86 o
  -6  15   2        712.06        695.53        42.63 o
  -5  15   2        993.37       1036.19        39.82 o
  -4  15   2       1010.90       1019.72        35.82 o
  -3  15   2       1288.24       1249.17        38.03 o
  -2  15   2       1744.75       1806.41        37.20 o
  -1  15   2       1565.43       1653.81        35.19 o
   0  15   2       1512.60       1554.34        39.47 o
   1  15   2       1054.68       1034.34        35.21 o
   2  15   2       1500.20       1517.85        40.82 o
   3  15   2        490.12        424.14        35.51 o
   4  15   2       1747.99       1715.54        37.31 o
   5  15   2        296.48        348.68        38.59 o
   6  15   2       1032.86        920.18        39.92 o
   7  15   2        187.02        216.85        40.09 o
   8  15   2        610.51        540.13        42.92 o
   9  15   2         90.91        125.03        41.33 o
  10  15   2        455.64        423.89        46.92 o
  -9  16   2        421.97        465.82        49.50 o
  -8  16   2        940.04        851.35        43.11 o
  -7  16   2        983.65       1184.83        44.12 o
  -6  16   2       1272.73       1302.51        44.02 o
  -5  16   2       1145.51       1226.56        43.96 o
  -4  16   2       1562.12       1567.12        39.22 o
  -3  16   2       1599.89       1646.92        37.91 o
  -2  16   2       1731.49       1744.46        38.17 o
  -1  16   2       2314.68       2338.81        42.55 o
   0  16   2       1774.13       1848.73        37.98 o
   1  16   2       2265.88       2125.32        39.26 o
   2  16   2       1234.83       1212.73        38.70 o
   3  16   2       2204.26       1944.67        38.54 o
   4  16   2        639.79        722.09        39.95 o
   5  16   2       1642.08       1579.22        40.54 o
   6  16   2        361.58        467.37        42.40 o
   7  16   2       1028.82       1107.13        46.17 o
   8  16   2        235.79        283.18        46.15 o
   9  16   2        761.91        754.31        50.29 o
  -8  17   2        699.34        753.81        48.82 o
  -7  17   2       1357.95       1406.72        47.79 o
  -6  17   2       1078.61       1132.02        43.17 o
  -5  17   2       1633.74       1658.60        44.99 o
  -4  17   2       1683.81       1670.31        42.96 o
  -3  17   2       1842.19       1855.77        41.66 o
  -2  17   2       1960.83       1902.06        39.53 o
  -1  17   2       1653.72       1520.42        40.89 o
   0  17   2       2301.75       2170.87        39.75 o
   1  17   2       1221.46       1158.70        38.03 o
   2  17   2       2482.52       2431.29        41.17 o
   3  17   2       1079.80       1241.11        43.10 o
   4  17   2       2043.01       2113.81        43.10 o
   5  17   2        823.47       1018.79        42.09 o
   6  17   2       1519.50       1509.71        43.85 o
   7  17   2        380.93        462.40        44.65 o
   8  17   2       1108.42       1017.86        47.14 o
  -7  18   2        117.03        123.10        44.91 o
  -6  18   2        133.93        107.10        44.93 o
  -5  18   2        223.83        259.58        45.21 o
  -4  18   2        142.34        162.61        43.09 o
  -3  18   2        249.48        322.25        40.13 o
  -2  18   2        252.03        291.53        42.70 o
  -1  18   2        271.36        280.91        38.26 o
   0  18   2        273.25        288.42        38.59 o
   1  18   2        356.86        351.43        41.61 o
   2  18   2        190.54        276.18        39.84 o
   3  18   2        438.23        448.35        42.50 o
   4  18   2        131.70        231.57        45.96 o
   5  18   2        305.99        306.89        43.62 o
   6  18   2         54.74         85.28        45.11 o
  -4  19   2       1553.06       1631.11        50.70 o
  -3  19   2       1394.25       1493.79        43.79 o
  -2  19   2       1911.24       2082.93        48.09 o
  -1  19   2       1313.05       1418.59        43.72 o
   0  19   2       2071.65       2229.38        44.69 o
   1  19   2       1082.62       1182.91        44.04 o
   2  19   2       1997.12       2009.83        45.20 o
   3  19   2        724.65        842.89        44.74 o
   4  19   2       1620.91       1520.24        49.29 o
 -16   1   3        402.60        416.32        55.07 o
 -15   1   3       1438.61       1469.81        56.13 o
 -14   1   3        948.99        993.08        50.81 o
 -13   1   3       3716.36       3801.78        57.36 o
 -12   1   3       1167.31       1288.48        52.22 o
 -11   1   3       6137.42       5996.58        55.79 o
 -10   1   3        998.99        980.87        48.44 o
  -9   1   3       9740.87       9684.17        65.86 o
  -8   1   3       2222.36       2147.40        46.37 o
  -7   1   3      17196.65      16887.63        81.97 o
  -6   1   3       5484.89       5310.01        50.10 o
  -5   1   3      31665.56      30607.38       216.23 o
  -4   1   3       7839.22       7792.87        54.98 o
  -3   1   3      47549.77      47516.97       277.64 o
  -2   1   3        869.25        798.16        40.53 o
  -1   1   3      55897.27      56794.91       463.09 o
   0   1   3        627.32        849.20        42.97 o
   1   1   3      51110.15      51419.66       891.31 o
   2   1   3       1344.85       1864.71        43.48 o
   3   1   3      38811.14      38379.16       339.22 o
   4   1   3       2626.31       2684.59        46.78 o
   5   1   3      30884.54      29879.18       400.65 o
   6   1   3        587.30        656.80        41.96 o
   7   1   3      16660.49      16425.47       266.06 o
   8   1   3          1.95        144.34        41.68 o
   9   1   3       8541.24       8652.72        79.58 o
  10   1   3         38.97        136.18        40.50 o
  11   1   3       3762.00       3823.06        46.80 o
  12   1   3         18.12         48.47        43.04 o
  13   1   3       1786.84       1760.59        54.22 o
  14   1   3         30.47         37.21        49.10 o
  15   1   3       1092.38       1121.78        53.58 o
 -16   2   3        191.27        147.80        54.68 o
 -15   2   3        114.07        154.09        54.15 o
 -14   2   3        324.88        360.45        55.92 o
 -13   2   3        167.91        169.66        51.38 o
 -12   2   3        843.50        975.50        49.39 o
 -11   2   3        638.86        746.76        49.30 o
 -10   2   3       1908.69       2065.46        51.52 o
  -9   2   3        795.66        829.71        46.55 o
  -8   2   3       3372.51       3446.21        49.70 o
  -7   2   3        643.10        714.85        48.70 o
  -6   2   3       6527.87       6464.38        52.86 o
  -5   2   3        704.55        790.95        43.70 o
  -4   2   3      11723.54      11686.21       131.67 o
  -3   2   3        136.53        242.64        37.95 o
  -2   2   3      17787.23      17050.35       187.93 o
  -1   2   3       1061.05       1262.87        40.13 o
   0   2   3      12974.31      12671.03       232.50 o
   1   2   3        682.41        505.11        47.90 o
   2   2   3      12356.18      14021.09       142.90 o
   3   2   3         93.65        136.43        40.41 o
   4   2   3       6427.39       7194.48        85.30 o
   5   2   3        133.57        268.10        39.85 o
   6   2   3       4833.72       4939.49        67.43 o
   7   2   3          1.48        120.97        39.75 o
   8   2   3       3495.76       3212.13        47.43 o
   9   2   3          4.48        153.97        42.10 o
  10   2   3       1227.99       1177.43        43.79 o
  11   2   3         34.90         55.32        41.78 o
  12   2   3        764.20        799.21        44.31 o
  13   2   3         12.99         52.29        48.11 o
  14   2   3        300.77        273.76        47.00 o
  15   2   3          1.82         30.42        48.20 o
 -15   3   3        751.39        762.18        54.00 o
 -14   3   3        459.92        458.94        54.77 o
 -13   3   3       2120.85       2192.51        57.44 o
 -12   3   3       1300.98       1295.85        51.69 o
 -11   3   3       4213.73       4214.68        87.83 o
 -10   3   3       2027.34       2128.84        51.72 o
  -9   3   3       5799.81       5637.52        59.26 o
  -8   3   3       1337.63       1518.31        47.87 o
  -7   3   3       9313.59       9164.88        63.07 o
  -6   3   3       2336.74       2467.39        46.26 o
  -5   3   3      16769.56      16766.77       154.54 o
  -4   3   3       1470.64       1477.74        38.63 o
  -3   3   3      24363.35      25010.74       204.35 o
  -2   3   3         39.12         87.09        35.37 o
  -1   3   3      27934.09      27126.56       301.40 o
   0   3   3        444.46        362.08        38.13 o
   1   3   3      24953.38      26364.10       385.94 o
   2   3   3       1001.90        810.07        38.31 o
   3   3   3      16822.27      17672.97       219.91 o
   4   3   3        939.65        940.39        40.36 o
   5   3   3       8464.40       8740.50       121.24 o
   6   3   3         55.79        113.09        40.92 o
   7   3   3       9739.63       9876.25       188.33 o
   8   3   3         37.98        132.68        40.72 o
   9   3   3       5062.63       4933.62        83.26 o
  10   3   3         30.16        108.81        41.20 o
  11   3   3       1843.96       1942.36        43.79 o
  12   3   3         15.77         38.51        44.61 o
  13   3   3       1022.68       1139.81        47.01 o
  14   3   3         12.99         27.48        46.34 o
  15   3   3        409.03        449.00        49.77 o
 -15   4   3        420.37        411.61        63.32 o
 -14   4   3       1081.03       1139.76        73.28 o
 -13   4   3        828.98        792.79        58.27 o
 -12   4   3       2734.24       2700.65        51.20 o
 -11   4   3        982.19        934.00        49.17 o
 -10   4   3       6107.15       6100.75        86.26 o
  -9   4   3       1800.97       1974.54        47.24 o
  -8   4   3       9583.24       9364.87       111.82 o
  -7   4   3       2179.88       2303.74        46.18 o
  -6   4   3      10582.33      10426.62        99.27 o
  -5   4   3       1018.00       1197.96        40.48 o
  -4   4   3      16356.51      15261.34       109.27 o
  -3   4   3       4125.15       3924.59        48.45 o
  -2   4   3      33159.02      32606.38       354.51 o
  -1   4   3       8505.99       8253.50        75.77 o
   0   4   3      36608.10      37077.05       220.43 o
   1   4   3       1373.60       1364.08        43.57 o
   2   4   3      25545.82      25066.33       146.10 o
   3   4   3         69.86        153.21        35.97 o
   4   4   3      20272.29      20516.16       187.02 o
   5   4   3         30.04        120.79        35.03 o
   6   4   3      11125.00      11639.12       117.42 o
   7   4   3        164.59        293.67        39.38 o
   8   4   3       6015.62       6034.34        86.87 o
   9   4   3         36.46        170.48        42.26 o
  10   4   3       5025.83       4892.85       110.52 o
  11   4   3         10.56        118.45        43.34 o
  12   4   3       2339.36       2070.34        47.27 o
  13   4   3         29.73         79.49        45.74 o
  14   4   3        839.88        798.69        51.46 o
  15   4   3         14.86         41.36        53.51 o
 -15   5   3        168.66        219.24        59.36 o
 -14   5   3        155.42        198.03        68.86 o
 -13   5   3        552.39        579.78        57.68 o
 -12   5   3        287.99        311.89        48.14 o
 -11   5   3       1000.54       1099.90        46.36 o
 -10   5   3        242.39        344.07        45.21 o
  -9   5   3       1259.81       1313.25        44.00 o
  -8   5   3        532.87        588.91        45.60 o
  -7   5   3       1687.02       1671.91        41.43 o
  -6   5   3        588.44        652.25        38.30 o
  -5   5   3       1709.33       1545.90        38.57 o
  -4   5   3         66.97         65.04        35.38 o
  -3   5   3       5231.68       4832.43        46.12 o
  -2   5   3        113.74        102.81        32.04 o
  -1   5   3       8156.71       8122.54        80.30 o
   0   5   3        108.52        209.19        33.08 o
   1   5   3       5291.26       5628.73        43.58 o
   2   5   3         48.53        210.99        34.81 o
   3   5   3       4933.78       4977.78        42.92 o
   4   5   3         79.53        131.68        39.37 o
   5   5   3       2855.69       2965.56        41.16 o
   6   5   3          0.36         92.48        39.06 o
   7   5   3        787.46        865.91        40.07 o
   8   5   3          1.72         94.86        38.15 o
   9   5   3        603.26        687.80        42.87 o
  10   5   3          0.06         78.83        43.14 o
  11   5   3        348.38        438.71        43.23 o
  12   5   3          0.48         72.03        45.28 o
  13   5   3        133.70        127.84        51.53 o
  14   5   3          0.32         35.01        56.58 o
 -15   6   3        404.07        333.26        58.81 o
 -14   6   3       1185.03       1146.37        49.32 o
 -13   6   3        654.20        625.27        62.81 o
 -12   6   3       2715.87       2669.20        51.45 o
 -11   6   3       1486.38       1469.20        49.54 o
 -10   6   3       6762.42       6902.75        79.46 o
  -9   6   3       2872.19       2836.27        44.95 o
  -8   6   3      11022.67      10813.51        63.24 o
  -7   6   3       2713.74       2943.40        43.41 o
  -6   6   3      16308.82      15738.21       190.07 o
  -5   6   3       2831.50       2911.59        42.23 o
  -4   6   3      25842.07      24470.18       260.68 o
  -3   6   3       3267.51       3105.75        38.82 o
  -2   6   3      28004.80      27732.94       216.22 o
  -1   6   3       1484.82       1474.53        35.67 o
   0   6   3      35173.00      34826.47       223.74 o
   1   6   3       1272.50       1359.35        36.12 o
   2   6   3      31274.50      29875.83       277.28 o
   3   6   3        357.03        438.16        34.89 o
   4   6   3      22695.88      22076.10       167.49 o
   5   6   3        467.24        516.55        40.32 o
   6   6   3      17830.70      17485.45       188.09 o
   7   6   3        741.69        904.79        40.35 o
   8   6   3      10352.84      10378.71       141.21 o
   9   6   3         58.69        166.95        44.23 o
  10   6   3       5339.63       5174.00       112.68 o
  11   6   3         26.98         64.70        47.44 o
  12   6   3       2947.51       2868.75        54.77 o
  13   6   3         43.47         75.88        47.07 o
  14   6   3       1221.23       1224.97        56.21 o
 -15   7   3         47.51        109.59        57.16 o
 -14   7   3         13.08         34.66        53.68 o
 -13   7   3         93.69        108.71        61.25 o
 -12   7   3         18.13         33.38        46.06 o
 -11   7   3         68.19         73.33        52.88 o
 -10   7   3          8.86         67.53        57.24 o
  -9   7   3         53.81         30.67        44.75 o
  -8   7   3         12.81         43.10        42.09 o
  -7   7   3        410.77        461.72        38.94 o
  -6   7   3         30.68         37.64        40.73 o
  -5   7   3        714.75        810.76        33.56 o
  -4   7   3        155.73        176.13        33.56 o
  -3   7   3       1987.65       2059.93        34.98 o
  -2   7   3         31.09         20.62        32.05 o
  -1   7   3       3163.94       3060.46        34.00 o
   0   7   3          0.63          8.43        31.39 o
   1   7   3       1163.99       1231.67        38.88 o
   2   7   3        187.65        257.71        31.80 o
   3   7   3        545.75        497.90        33.81 o
   4   7   3         54.84        102.62        34.06 o
   5   7   3        163.66        176.14        33.23 o
   6   7   3        144.85        231.25        43.13 o
   7   7   3        139.23        159.14        36.57 o
   8   7   3         47.46        170.05        47.13 o
   9   7   3        200.97        235.11        45.16 o
  10   7   3          6.24         88.57        56.06 o
  11   7   3         89.62         84.91        47.63 o
  12   7   3          3.63         39.05        45.97 o
  13   7   3         17.86         84.25        52.52 o
  14   7   3          0.71         59.48        53.63 o
 -14   8   3       1011.87       1015.02        57.37 o
 -13   8   3        583.75        521.00        54.68 o
 -12   8   3       2276.30       2350.11        54.67 o
 -11   8   3       1069.06       1156.02        51.83 o
 -10   8   3       4731.36       4791.30        84.36 o
  -9   8   3       1614.98       1497.14        45.83 o
  -8   8   3       8134.87       8126.60       165.28 o
  -7   8   3       2448.80       2380.02        43.77 o
  -6   8   3      12199.50      12062.55       171.11 o
  -5   8   3       2192.81       2318.73        41.27 o
  -4   8   3      15573.42      15005.14        73.56 o
  -3   8   3       1869.47       2002.01        52.06 o
  -2   8   3      18766.86      18337.41       143.52 o
  -1   8   3       2961.36       3004.34        34.27 o
   0   8   3      17014.19      16511.01        83.45 o
   1   8   3       1295.87       1448.36        39.23 o
   2   8   3      17252.16      16617.46       148.54 o
   3   8   3        500.02        648.96        37.87 o
   4   8   3      16454.79      16210.13       182.26 o
   5   8   3        355.03        533.95        37.31 o
   6   8   3      11636.75      11639.45       166.39 o
   7   8   3         27.81        169.37        41.50 o
   8   8   3       6341.69       6242.63        93.71 o
   9   8   3          0.01         89.95        43.88 o
  10   8   3       3260.50       3289.86       102.83 o
  11   8   3         12.81         69.82        47.35 o
  12   8   3       1883.14       1986.03        55.10 o
  13   8   3          8.48         59.39        52.85 o
  14   8   3        863.65        829.06        51.90 o
 -14   9   3        236.27        290.20        54.80 o
 -13   9   3        827.36        852.40        55.50 o
 -12   9   3        261.99        294.46        53.31 o
 -11   9   3       1074.06       1135.87        50.90 o
 -10   9   3        359.45        401.62        46.71 o
  -9   9   3       2045.17       2115.54        44.74 o
  -8   9   3        714.52        760.54        52.03 o
  -7   9   3       4850.09       4547.18        68.22 o
  -6   9   3        885.94        873.96        37.39 o
  -5   9   3       7771.76       7479.47        68.12 o
  -4   9   3        628.35        657.63        35.13 o
  -3   9   3       8690.72       8562.29        60.66 o
  -2   9   3         15.97         78.64        32.10 o
  -1   9   3       7845.10       7557.57        42.67 o
   0   9   3         85.66        165.65        31.73 o
   1   9   3       6644.34       6435.56        42.76 o
   2   9   3          8.07         73.39        31.86 o
   3   9   3       5764.72       5726.20        71.67 o
   4   9   3          2.72         87.07        40.26 o
   5   9   3       4459.88       4277.18        62.23 o
   6   9   3         13.46         70.55        44.65 o
   7   9   3       2768.05       2639.88        43.18 o
   8   9   3         20.09         32.44        48.20 o
   9   9   3       1848.12       1835.19        51.09 o
  10   9   3          6.96         54.22        47.87 o
  11   9   3        800.15        793.72        49.29 o
  12   9   3          2.47         14.45        46.68 o
  13   9   3        282.32        266.89        48.90 o
 -13  10   3        277.05        282.73        53.11 o
 -12  10   3       1179.38       1195.35        52.09 o
 -11  10   3        373.27        334.95        50.09 o
 -10  10   3       2047.06       1955.33        49.59 o
  -9  10   3        624.86        599.18        43.28 o
  -8  10   3       3659.31       3392.30        51.58 o
  -7  10   3        618.41        480.71        39.92 o
  -6  10   3       4525.71       4414.80        48.70 o
  -5  10   3        384.45        347.78        38.82 o
  -4  10   3       5769.38       5966.18        38.51 o
  -3  10   3        725.17        793.24        32.06 o
  -2  10   3       8775.61       8910.42        61.50 o
  -1  10   3       1629.72       1681.43        31.95 o
   0  10   3       7541.83       7454.76        38.99 o
   1  10   3       1043.62       1083.73        37.77 o
   2  10   3       5935.29       5892.66        48.68 o
   3  10   3        219.73        307.67        32.60 o
   4  10   3       5461.80       5342.41        56.20 o
   5  10   3          1.44         65.38        35.12 o
   6  10   3       3190.15       3224.36        40.87 o
   7  10   3         43.98         59.96        36.97 o
   8  10   3       1991.93       2141.66        42.27 o
   9  10   3         15.47         75.62        43.76 o
  10  10   3       1308.14       1435.72        47.95 o
  11  10   3          1.95         70.56        46.97 o
  12  10   3        614.12        630.51        50.50 o
  13  10   3          0.21          6.39        50.49 o
 -13  11   3       1015.11       1108.27        55.34 o
 -12  11   3        574.94        530.21        52.56 o
 -11  11   3       2196.57       2152.90        49.86 o
 -10  11   3        817.36        826.58        49.26 o
  -9  11   3       4450.70       4455.41        67.03 o
  -8  11   3        816.31        827.70        47.80 o
  -7  11   3       7885.09       7868.83        71.82 o
  -6  11   3       1153.94       1264.59        43.20 o
  -5  11   3      11764.35      11629.48       128.49 o
  -4  11   3       1611.21       1680.92        35.98 o
  -3  11   3       9023.84       8744.36        62.19 o
  -2  11   3        961.41        975.49        32.41 o
  -1  11   3       8502.58       8100.69        79.13 o
   0  11   3        899.61        909.72        33.10 o
   1  11   3      12102.36      11800.78       100.55 o
   2  11   3        698.07        851.82        33.40 o
   3  11   3      10065.00      10054.62        89.65 o
   4  11   3         40.89        215.16        36.57 o
   5  11   3       7816.45       7887.28       115.71 o
   6  11   3          6.42        102.20        38.48 o
   7  11   3       5688.23       5746.92        63.06 o
   8  11   3         18.62         74.18        40.78 o
   9  11   3       2953.66       2772.86        47.23 o
  10  11   3          9.39         33.47        50.53 o
  11  11   3       1513.15       1304.57        50.90 o
  12  11   3          7.51        -12.50        51.53 o
 -12  12   3         91.25        119.97        52.63 o
 -11  12   3         18.14         50.00        51.91 o
 -10  12   3        204.94        198.29        49.26 o
  -9  12   3         34.68         59.45        46.53 o
  -8  12   3        255.41        275.05        45.16 o
  -7  12   3         32.73         -8.79        43.65 o
  -6  12   3        720.29        717.62        38.58 o
  -5  12   3         39.84         39.26        35.47 o
  -4  12   3       1101.45       1066.48        34.92 o
  -3  12   3          1.13          5.17        33.06 o
  -2  12   3        536.57        534.18        32.65 o
  -1  12   3         51.46         70.07        30.92 o
   0  12   3        918.79        957.35        33.35 o
   1  12   3         14.08        -16.99        34.40 o
   2  12   3        566.31        579.66        35.83 o
   3  12   3         13.27         -9.49        33.83 o
   4  12   3        241.13        241.88        35.76 o
   5  12   3          1.55         20.82        35.55 o
   6  12   3        400.75        455.74        39.26 o
   7  12   3          1.11         25.63        38.46 o
   8  12   3        186.14        248.75        40.05 o
   9  12   3          6.38         -1.20        41.79 o
  10  12   3         50.52         87.28        47.53 o
  11  12   3          0.53         27.51        49.57 o
  12  12   3         34.20         60.29        55.02 o
 -12  13   3        463.55        359.81        54.45 o
 -11  13   3       1755.26       1715.84        55.40 o
 -10  13   3        609.52        615.72        47.78 o
  -9  13   3       3543.18       3510.28        51.96 o
  -8  13   3        697.80        716.65        46.80 o
  -7  13   3       6133.21       6218.38        48.38 o
  -6  13   3        859.70        902.01        37.73 o
  -5  13   3       6837.63       6797.81        70.64 o
  -4  13   3       1084.63       1104.10        37.60 o
  -3  13   3       8721.77       8463.45        65.37 o
  -2  13   3       1654.07       1693.50        36.65 o
  -1  13   3      10645.87      10591.12       104.54 o
   0  13   3       1355.11       1469.56        40.63 o
   1  13   3      10861.57      11161.69        86.39 o
   2  13   3        457.00        637.70        51.95 o
   3  13   3      10347.66      10395.54        99.68 o
   4  13   3         92.21        252.93        36.89 o
   5  13   3       6518.75       6494.06        44.55 o
   6  13   3          1.21         82.84        40.69 o
   7  13   3       3937.31       3936.92        42.81 o
   8  13   3          2.83         66.89        44.09 o
   9  13   3       2839.61       2766.74        49.76 o
  10  13   3          0.43         38.45        47.21 o
  11  13   3       1595.01       1495.59        53.63 o
 -11  14   3        107.63        122.02        51.11 o
 -10  14   3        246.22        241.40        56.77 o
  -9  14   3        136.92        131.83        54.26 o
  -8  14   3        270.77        263.48        41.51 o
  -7  14   3         46.73         57.12        43.30 o
  -6  14   3        336.52        386.91        39.06 o
  -5  14   3         17.68          5.72        36.50 o
  -4  14   3        558.53        687.82        35.16 o
  -3  14   3         79.62         51.16        34.87 o
  -2  14   3        775.75        876.65        34.30 o
  -1  14   3        154.47        134.95        35.23 o
   0  14   3        979.92       1111.91        38.83 o
   1  14   3        104.61         96.99        35.23 o
   2  14   3        640.33        697.76        33.94 o
   3  14   3          4.86        -23.89        35.71 o
   4  14   3        375.04        409.26        36.12 o
   5  14   3          8.57          4.59        38.11 o
   6  14   3        335.23        331.06        38.44 o
   7  14   3          4.56         59.40        40.77 o
   8  14   3        236.18        249.37        41.74 o
   9  14   3          4.47         52.73        44.29 o
  10  14   3        135.53        166.38        46.92 o
 -10  15   3        438.67        413.44        54.50 o
  -9  15   3       1687.96       1582.69        49.71 o
  -8  15   3        498.99        555.89        46.80 o
  -7  15   3       3108.19       3037.22        50.82 o
  -6  15   3        518.71        605.07        41.51 o
  -5  15   3       4154.35       4034.87        39.86 o
  -4  15   3        567.06        592.71        38.65 o
  -3  15   3       4466.04       4355.18        44.90 o
  -2  15   3        538.69        613.57        36.22 o
  -1  15   3       4899.18       4751.05        39.23 o
   0  15   3        359.45        530.68        39.64 o
   1  15   3       4917.72       4706.11        42.23 o
   2  15   3        208.74        396.36        39.26 o
   3  15   3       4137.52       4034.00        44.24 o
   4  15   3        103.76        182.23        39.19 o
   5  15   3       2951.67       2861.96        43.90 o
   6  15   3         22.15        109.10        41.42 o
   7  15   3       2174.03       2194.08        44.92 o
   8  15   3          7.59         95.74        46.59 o
   9  15   3       1560.84       1544.99        51.67 o
  -9  16   3        223.67        243.80        49.84 o
  -8  16   3       1276.11       1383.02        49.19 o
  -7  16   3        291.25        308.55        45.47 o
  -6  16   3       1665.38       1695.81        45.15 o
  -5  16   3        327.82        283.35        39.38 o
  -4  16   3       2329.93       2356.62        42.37 o
  -3  16   3        325.55        340.54        39.69 o
  -2  16   3       2407.31       2433.39        40.74 o
  -1  16   3        225.70        233.98        39.73 o
   0  16   3       2436.03       2448.45        40.56 o
   1  16   3        122.85        164.07        34.29 o
   2  16   3       2288.10       2221.70        41.05 o
   3  16   3         15.35         78.46        42.54 o
   4  16   3       1959.55       1943.45        41.64 o
   5  16   3          1.13         42.63        41.30 o
   6  16   3       1539.60       1574.37        44.43 o
   7  16   3          0.04         29.70        45.69 o
   8  16   3        832.51        786.00        46.83 o
  -7  17   3        717.00        668.34        51.36 o
  -6  17   3         74.71         72.34        48.71 o
  -5  17   3       1111.16       1137.33        42.89 o
  -4  17   3         98.45        159.21        38.86 o
  -3  17   3       1222.96       1199.13        41.44 o
  -2  17   3         90.08        149.43        39.88 o
  -1  17   3       1336.28       1274.77        42.20 o
   0  17   3         66.17        110.14        39.84 o
   1  17   3       1634.92       1584.41        43.27 o
   2  17   3         12.84         65.50        38.20 o
   3  17   3       1190.77       1199.73        43.21 o
   4  17   3          2.30         59.14        45.84 o
   5  17   3        793.61        817.86        45.61 o
   6  17   3          4.39         12.30        47.30 o
   7  17   3        551.79        539.73        48.14 o
  -6  18   3       2080.96       1946.84        53.27 o
  -5  18   3        301.01        371.80        46.21 o
  -4  18   3       2672.21       2696.37        50.45 o
  -3  18   3        252.32        372.69        43.05 o
  -2  18   3       3218.71       3314.50        57.98 o
  -1  18   3        179.12        309.14        42.36 o
   0  18   3       2815.31       2829.71        43.25 o
   1  18   3         61.00        180.17        40.57 o
   2  18   3       2658.53       2659.44        45.54 o
   3  18   3         38.33        124.08        44.24 o
   4  18   3       2667.29       2589.98        47.01 o
   5  18   3         21.34        135.92        48.37 o
  -3  19   3         12.87         -2.73        45.67 o
  -2  19   3          7.76        -10.50        46.49 o
  -1  19   3         30.18         46.70        43.29 o
   0  19   3          2.97        -17.15        45.19 o
   1  19   3         13.52         40.09        44.56 o
   2  19   3          0.16         36.28        42.87 o
 -15   0   4       1957.88       1939.79        90.99 o
 -14   0   4         27.08         53.78        82.79 o
 -13   0   4       3929.61       4028.48        92.07 o
 -12   0   4        218.99        300.18        76.75 o
 -11   0   4       5966.22       6347.93        86.24 o
 -10   0   4        135.77        195.30        60.69 o
  -9   0   4      11075.20      10470.32       263.29 o
  -8   0   4        261.73        207.31        63.62 o
  -7   0   4      25785.34      24114.10       547.22 o
  -6   0   4        155.65        176.67        59.00 o
  -5   0   4      40942.84      39152.82       369.08 o
  -4   0   4        407.27        534.30        59.26 o
  -3   0   4      56499.11      55452.17       474.69 o
  -2   0   4       1408.73       1786.57        60.92 o
  -1   0   4      59597.80      58269.91       841.24 o
   0   0   4       1657.80       2405.55        63.40 o
   1   0   4      44602.14      47841.69       938.56 o
   2   0   4       5075.91       5203.32        73.99 o
   3   0   4      34524.20      36055.72       995.97 o
   4   0   4       3742.77       3844.98        77.90 o
   5   0   4      18227.46      17638.60       337.45 o
   6   0   4       2554.84       2545.04        83.09 o
   7   0   4      11529.63      10918.38       186.51 o
   8   0   4       2093.57       2003.37        83.30 o
   9   0   4       5656.38       5131.80       113.79 o
  10   0   4       1408.89       1379.93        66.66 o
  11   0   4       2703.17       2670.55        67.65 o
  12   0   4        655.94        592.62        63.49 o
  13   0   4       1276.58       1197.36        81.35 o
  14   0   4        422.71        435.27        67.58 o
 -15   1   4          5.53         49.66        59.68 o
 -14   1   4        149.81        215.47        60.28 o
 -13   1   4          4.84         14.59        58.08 o
 -12   1   4        373.84        405.51        50.01 o
 -11   1   4         33.32        109.70        51.95 o
 -10   1   4        832.96        798.49        51.84 o
  -9   1   4          4.44         71.77        47.73 o
  -8   1   4        699.59        738.20        48.11 o
  -7   1   4         77.38        157.20        45.69 o
  -6   1   4        816.91        857.32        43.86 o
  -5   1   4        616.53        637.71        42.36 o
  -4   1   4       2120.17       2145.45        42.94 o
  -3   1   4          0.66         42.48        38.79 o
  -2   1   4       2178.94       2593.07        43.01 o
  -1   1   4        151.44         83.55        38.14 o
   0   1   4       3869.32       3981.28        48.70 o
   1   1   4        448.60        477.30        42.68 o
   2   1   4       2385.82       2161.12        44.97 o
   3   1   4        164.02        369.44        43.30 o
   4   1   4       1529.61       1589.42        44.93 o
   5   1   4        209.24        282.11        42.47 o
   6   1   4        540.23        548.04        42.01 o
   7   1   4        103.21        185.01        41.79 o
   8   1   4        165.95        235.22        39.70 o
   9   1   4          9.95         85.63        41.69 o
  10   1   4        195.87        297.11        44.24 o
  11   1   4         12.76         66.97        42.30 o
  12   1   4         80.49        110.18        44.00 o
  13   1   4         19.30         71.87        51.28 o
  14   1   4         52.68         81.48        48.26 o
 -15   2   4       1400.12       1400.15        56.49 o
 -14   2   4         78.98         75.56        59.90 o
 -13   2   4       3285.83       3265.44        58.55 o
 -12   2   4         94.84         96.26        54.69 o
 -11   2   4       6626.82       6593.13        62.03 o
 -10   2   4          8.99         75.61        47.54 o
  -9   2   4      10024.90       9877.55       109.80 o
  -8   2   4         60.42         58.24        52.63 o
  -7   2   4      14970.54      14972.64       225.24 o
  -6   2   4        528.38        511.92        43.38 o
  -5   2   4      23214.43      22292.96       282.02 o
  -4   2   4        171.60        286.24        38.49 o
  -3   2   4      30916.35      30788.48       318.51 o
  -2   2   4         11.22        169.28        37.62 o
  -1   2   4      37631.43      37588.37       379.12 o
   0   2   4       1352.38       1713.42        43.22 o
   1   2   4      35203.93      34688.57       618.13 o
   2   2   4       1715.98       2202.71        47.65 o
   3   2   4      22448.70      22856.82       232.67 o
   4   2   4       1064.12       1179.91        47.44 o
   5   2   4      12679.64      12568.41       180.55 o
   6   2   4       1805.20       1829.47        46.50 o
   7   2   4       6305.24       6275.83       110.10 o
   8   2   4       2018.34       2022.60        44.25 o
   9   2   4       4289.94       4415.41       114.80 o
  10   2   4       1060.42       1003.54        43.31 o
  11   2   4       2301.38       2321.78        58.84 o
  12   2   4        523.21        499.60        45.37 o
  13   2   4        874.64        970.85        54.62 o
  14   2   4        225.15        237.36        50.55 o
 -15   3   4         19.56         76.24        61.57 o
 -14   3   4       1107.38       1143.12        58.20 o
 -13   3   4          7.28          9.92        51.87 o
 -12   3   4       2392.37       2393.60        60.65 o
 -11   3   4         15.63         26.08        49.82 o
 -10   3   4       4677.58       4701.03        79.22 o
  -9   3   4         91.67        107.00        46.15 o
  -8   3   4       6365.60       6332.59        73.66 o
  -7   3   4        148.26        180.80        45.87 o
  -6   3   4       6971.27       7199.75        62.97 o
  -5   3   4         56.94         99.71        39.90 o
  -4   3   4      11200.28      11535.81       103.16 o
  -3   3   4        190.54        166.91        37.73 o
  -2   3   4      18473.15      18875.65       199.80 o
  -1   3   4        523.12        551.00        37.44 o
   0   3   4      21025.62      21120.95       299.28 o
   1   3   4        368.77        498.14        46.24 o
   2   3   4      11311.08      10909.75       104.68 o
   3   3   4       1063.63       1297.74        41.16 o
   4   3   4       5600.00       5715.89        57.22 o
   5   3   4        626.03        908.79        39.98 o
   6   3   4       4248.39       4235.88        65.54 o
   7   3   4        137.00        273.81        40.62 o
   8   3   4       2860.64       2704.26        53.21 o
   9   3   4        280.03        320.13        43.65 o
  10   3   4       1563.02       1621.06        47.32 o
  11   3   4        335.87        382.83        44.64 o
  12   3   4        779.52        880.87        46.18 o
  13   3   4        178.14        144.97        55.63 o
  14   3   4        319.68        386.55        52.60 o
 -15   4   4        458.88        523.80        64.65 o
 -14   4   4          7.60         14.34        54.90 o
 -13   4   4       1196.44       1147.61        62.58 o
 -12   4   4         14.74         68.53        52.75 o
 -11   4   4       2607.39       2610.70        54.71 o
 -10   4   4          6.32         28.82        48.00 o
  -9   4   4       4042.49       4221.54        57.30 o
  -8   4   4         15.54         91.15        44.57 o
  -7   4   4       4510.90       4545.76        66.00 o
  -6   4   4        267.73        304.44        42.76 o
  -5   4   4       5688.31       5545.67        51.90 o
  -4   4   4        146.36        142.60        36.84 o
  -3   4   4       6698.45       6576.32        63.05 o
  -2   4   4        731.90        754.49        38.00 o
  -1   4   4      10051.60       9788.33       137.01 o
   0   4   4       1024.91       1142.40        39.73 o
   1   4   4       9479.72       8430.44       153.12 o
   2   4   4        199.93        303.03        39.66 o
   3   4   4       4535.99       4134.68        52.75 o
   4   4   4        185.55        323.72        39.02 o
   5   4   4       3372.85       3426.58        46.98 o
   6   4   4        186.74        336.44        39.42 o
   7   4   4       2265.65       2425.22        49.47 o
   8   4   4        496.74        572.38        40.87 o
   9   4   4       1892.52       2052.32        48.05 o
  10   4   4        535.28        612.75        45.15 o
  11   4   4       1062.79       1144.54        45.36 o
  12   4   4        176.41        215.18        47.52 o
  13   4   4        406.49        480.01        49.24 o
  14   4   4         53.05        110.30        57.53 o
 -15   5   4         46.50         70.34        64.06 o
 -14   5   4       1760.96       1655.80        60.95 o
 -13   5   4         39.68         52.42        69.39 o
 -12   5   4       3988.21       3956.23        57.95 o
 -11   5   4          3.44         -4.06        49.56 o
 -10   5   4       8250.05       8219.29        72.34 o
  -9   5   4        110.10        135.51        48.96 o
  -8   5   4      12870.03      12782.81       155.99 o
  -7   5   4         35.42         75.09        43.46 o
  -6   5   4      15063.70      15143.53       120.16 o
  -5   5   4         27.61        122.04        39.07 o
  -4   5   4      20400.81      20004.43       128.02 o
  -3   5   4        491.54        592.38        36.84 o
  -2   5   4      31268.79      29550.70       413.85 o
  -1   5   4        325.36        614.74        47.52 o
   0   5   4      25942.03      25185.05       265.66 o
   1   5   4       1299.18       1655.35        47.85 o
   2   5   4      19456.88      18675.70       213.15 o
   3   5   4       2351.27       2535.12        42.00 o
   4   5   4      13078.57      12460.87       133.48 o
   5   5   4       1481.11       1639.07        39.37 o
   6   5   4      10132.53      10130.98       135.07 o
   7   5   4       1088.80       1266.92        43.16 o
   8   5   4       6786.01       6625.79        91.63 o
   9   5   4        883.35        973.02        45.12 o
  10   5   4       2858.28       2821.15        46.44 o
  11   5   4        757.94        666.43        44.79 o
  12   5   4       1311.64       1298.12        53.48 o
  13   5   4        396.40        328.88        49.42 o
  14   5   4        511.32        511.30        52.71 o
 -14   6   4          0.39         46.08        63.81 o
 -13   6   4          4.46         36.32        69.93 o
 -12   6   4         37.84         74.60        52.41 o
 -11   6   4         15.45         74.62        52.93 o
 -10   6   4         15.29         52.49        44.80 o
  -9   6   4         59.46         76.39        48.92 o
  -8   6   4         47.68         53.44        43.79 o
  -7   6   4        121.28        173.90        39.41 o
  -6   6   4         11.46          4.60        41.47 o
  -5   6   4        111.70        182.01        37.46 o
  -4   6   4        149.69        117.42        36.36 o
  -3   6   4        220.40        260.23        35.47 o
  -2   6   4        119.85         36.26        35.88 o
  -1   6   4         90.10         79.26        34.76 o
   0   6   4          4.68          0.11        34.70 o
   1   6   4         17.59         39.88        39.37 o
   2   6   4         71.84         82.40        33.95 o
   3   6   4          5.95         28.55        35.58 o
   4   6   4          3.34         34.42        37.27 o
   5   6   4         42.93        103.04        37.48 o
   6   6   4         15.06        116.67        43.22 o
   7   6   4        274.03        371.11        44.19 o
   8   6   4         12.16         86.55        42.59 o
   9   6   4        102.27        124.53        40.02 o
  10   6   4         39.84         72.55        44.86 o
  11   6   4         29.77         81.09        44.79 o
  12   6   4          6.80         48.07        50.59 o
  13   6   4         18.02         75.05        50.46 o
 -14   7   4       1708.82       1550.92        63.50 o
 -13   7   4         66.54        111.25        58.43 o
 -12   7   4       3494.96       3394.41        61.83 o
 -11   7   4          1.11         61.13        48.99 o
 -10   7   4       7129.41       7372.02        85.60 o
  -9   7   4          3.78         66.60        48.10 o
  -8   7   4      12128.79      11956.67       156.99 o
  -7   7   4         33.57        122.92        42.32 o
  -6   7   4      16092.98      15812.54       141.40 o
  -5   7   4        491.98        506.70        35.73 o
  -4   7   4      20606.55      19919.16       230.98 o
  -3   7   4        357.08        554.59        35.34 o
  -2   7   4      22283.67      21688.15       156.60 o
  -1   7   4        712.67        880.36        35.44 o
   0   7   4      19345.33      19435.95       158.12 o
   1   7   4       1657.24       1800.71        43.38 o
   2   7   4      17126.41      16767.64       151.51 o
   3   7   4       1800.58       1986.08        38.98 o
   4   7   4      15762.25      15567.66       114.53 o
   5   7   4       2666.31       2739.41        46.74 o
   6   7   4      10834.33      10629.46       111.28 o
   7   7   4       1936.54       1896.03        50.01 o
   8   7   4       5915.05       5889.85        82.44 o
   9   7   4        868.20        886.01        45.07 o
  10   7   4       2785.96       2823.57        51.42 o
  11   7   4        664.88        676.43        48.03 o
  12   7   4       1139.89       1166.41        50.07 o
  13   7   4        379.23        361.88        51.17 o
 -14   8   4         17.84         58.86        58.26 o
 -13   8   4        428.26        515.20        53.66 o
 -12   8   4          6.25         42.78        50.80 o
 -11   8   4        616.01        610.38        47.87 o
 -10   8   4         10.88         26.72        49.02 o
  -9   8   4       1171.98       1229.15        58.18 o
  -8   8   4          7.91         -1.84        46.28 o
  -7   8   4       2589.42       2579.50        60.50 o
  -6   8   4          3.81         45.31        41.76 o
  -5   8   4       3974.51       3867.45        49.94 o
  -4   8   4        142.64        139.38        35.96 o
  -3   8   4       2056.73       1919.57        37.63 o
  -2   8   4       1296.07       1389.39        36.24 o
  -1   8   4       1231.07       1174.52        37.94 o
   0   8   4        463.77        554.80        34.09 o
   1   8   4       2129.31       2141.51        40.62 o
   2   8   4        123.53        154.14        33.50 o
   3   8   4       2428.98       2466.02        40.83 o
   4   8   4        335.37        382.03        38.98 o
   5   8   4       1809.32       1658.77        43.86 o
   6   8   4        176.64        253.28        39.97 o
   7   8   4        902.51        870.24        44.36 o
   8   8   4        196.38        213.07        49.45 o
   9   8   4        354.47        333.48        46.18 o
  10   8   4        103.22        155.79        46.64 o
  11   8   4        256.20        289.90        46.69 o
  12   8   4         25.80         80.46        50.48 o
  13   8   4        134.30        149.27        50.90 o
 -13   9   4          2.27         11.39        55.57 o
 -12   9   4       1822.95       1725.60        55.06 o
 -11   9   4         12.06         26.42        47.92 o
 -10   9   4       3486.44       3406.91        48.07 o
  -9   9   4         17.36         64.18        52.02 o
  -8   9   4       5896.17       5724.50        64.50 o
  -7   9   4          1.46         57.10        43.55 o
  -6   9   4       8962.96       8591.20        49.61 o
  -5   9   4         82.22        168.96        36.39 o
  -4   9   4      10960.76      10858.20       106.37 o
  -3   9   4        755.56        925.67        35.29 o
  -2   9   4      10621.15      10764.11        72.36 o
  -1   9   4        937.24       1135.27        35.15 o
   0   9   4      11103.13      11025.29        73.43 o
   1   9   4        202.22        338.01        42.37 o
   2   9   4       8474.12       8578.03       106.85 o
   3   9   4        714.89        777.61        36.43 o
   4   9   4       6365.17       6612.30        46.08 o
   5   9   4        944.51       1009.72        43.13 o
   6   9   4       5208.02       5151.07        58.11 o
   7   9   4        528.29        507.76        39.81 o
   8   9   4       2800.99       2634.01        46.03 o
   9   9   4        563.85        582.98        42.53 o
  10   9   4       1471.45       1363.42        51.40 o
  11   9   4        309.61        344.83        48.17 o
  12   9   4        809.14        883.90        53.49 o
 -13  10   4       1261.27       1265.89        58.11 o
 -12  10   4          6.47         17.17        51.51 o
 -11  10   4       2075.45       2112.75        67.53 o
 -10  10   4          5.48         35.03        48.36 o
  -9  10   4       3595.03       3350.65        60.50 o
  -8  10   4          1.21         15.83        42.58 o
  -7  10   4       6920.95       6826.24        81.09 o
  -6  10   4         81.99        125.81        40.28 o
  -5  10   4       8831.86       8622.05        97.39 o
  -4  10   4        241.03        349.73        36.16 o
  -3  10   4       7616.19       7581.35        60.74 o
  -2  10   4         60.79        136.37        33.78 o
  -1  10   4       5652.45       5403.45        75.86 o
   0  10   4        203.21        261.37        33.47 o
   1  10   4       6747.69       6712.09        58.41 o
   2  10   4        604.96        708.27        38.65 o
   3  10   4       8224.01       8264.10       114.17 o
   4  10   4        687.51        775.82        40.14 o
   5  10   4       5143.51       5177.06        45.07 o
   6  10   4       1240.17       1228.39        43.04 o
   7  10   4       2697.57       2641.21        45.74 o
   8  10   4        782.26        765.70        47.33 o
   9  10   4       1493.84       1502.32        48.49 o
  10  10   4        239.87        186.13        51.49 o
  11  10   4        702.21        767.76        61.44 o
  12  10   4        144.55         62.85        55.61 o
 -12  11   4        455.79        464.65        55.50 o
 -11  11   4          1.08         15.85        49.73 o
 -10  11   4        755.91        754.31        50.06 o
  -9  11   4          0.20        -16.47        52.11 o
  -8  11   4       1267.14       1271.61        46.28 o
  -7  11   4          0.30         -1.77        43.11 o
  -6  11   4       1732.53       1708.61        43.12 o
  -5  11   4         96.12        101.03        37.85 o
  -4  11   4       2123.78       1894.47        37.87 o
  -3  11   4        439.36        545.67        35.30 o
  -2  11   4       2459.79       2368.78        35.70 o
  -1  11   4        349.83        392.33        34.49 o
   0  11   4       2599.26       2631.03        36.23 o
   1  11   4        240.13        343.40        34.53 o
   2  11   4       2767.12       2692.86        38.60 o
   3  11   4        131.46        176.42        38.81 o
   4  11   4       1825.62       1765.39        37.43 o
   5  11   4        166.32        173.71        37.05 o
   6  11   4        941.87        937.74        39.76 o
   7  11   4        223.46        217.95        43.34 o
   8  11   4        552.22        558.19        41.91 o
   9  11   4         66.05         95.80        46.46 o
  10  11   4        302.99        352.85        47.72 o
  11  11   4         13.54         30.76        49.61 o
 -12  12   4         16.12         34.74        53.69 o
 -11  12   4       2370.20       2260.52        71.81 o
 -10  12   4         20.18         83.05        50.57 o
  -9  12   4       3843.09       3801.47        59.47 o
  -8  12   4          4.52         62.95        46.04 o
  -7  12   4       6816.12       6591.88       103.89 o
  -6  12   4         23.83        153.68        39.93 o
  -5  12   4       9757.23       9956.14        89.48 o
  -4  12   4         87.18        332.74        36.12 o
  -3  12   4      10955.61      11253.43       105.40 o
  -2  12   4        377.69        548.07        35.92 o
  -1  12   4      11385.29      11101.67       140.70 o
   0  12   4       1094.41       1331.45        52.51 o
   1  12   4      10787.01      10343.82       101.88 o
   2  12   4       1317.30       1401.53        36.90 o
   3  12   4       8877.80       8583.21        71.90 o
   4  12   4       1217.85       1330.23        41.33 o
   5  12   4       5839.13       5601.41        71.84 o
   6  12   4       1002.63        980.73        41.03 o
   7  12   4       3469.70       3537.23        50.22 o
   8  12   4        611.83        556.81        43.16 o
   9  12   4       2132.26       2280.03        50.50 o
  10  12   4        372.82        297.71        47.45 o
  11  12   4       1060.90       1021.12        52.54 o
 -11  13   4          0.62         31.98        54.92 o
 -10  13   4         41.15         26.75        52.04 o
  -9  13   4          6.47         -0.60        60.56 o
  -8  13   4          1.07         37.27        51.05 o
  -7  13   4          8.21         12.51        41.09 o
  -6  13   4         33.39         26.52        39.84 o
  -5  13   4          0.99         -4.75        38.03 o
  -4  13   4          6.78         17.06        38.97 o
  -3  13   4         13.72        -10.05        35.10 o
  -2  13   4         18.14         55.54        33.33 o
  -1  13   4         14.36        -22.99        36.37 o
   0  13   4         87.58         92.76        38.85 o
   1  13   4          9.81          2.90        36.24 o
   2  13   4          1.45          3.09        35.18 o
   3  13   4         37.53         52.62        39.51 o
   4  13   4         20.12         29.43        39.29 o
   5  13   4          1.58        -27.74        39.84 o
   6  13   4          0.22         -5.06        42.01 o
   7  13   4          0.29        -26.11        43.43 o
   8  13   4          0.25         26.59        46.40 o
   9  13   4         21.99         46.66        46.93 o
  10  13   4          0.45         27.57        51.51 o
 -10  14   4         23.86         59.92        58.76 o
  -9  14   4       2797.66       2813.43        70.69 o
  -8  14   4          2.92         20.18        52.31 o
  -7  14   4       4197.39       4314.84        49.89 o
  -6  14   4          0.84        138.77        43.06 o
  -5  14   4       6310.31       6224.10        55.09 o
  -4  14   4         51.97        204.78        37.89 o
  -3  14   4       6635.21       6497.54        62.73 o
  -2  14   4        407.66        615.46        39.04 o
  -1  14   4       6689.20       6794.81        83.42 o
   0  14   4        535.93        676.03        42.00 o
   1  14   4       7045.56       7028.70        71.45 o
   2  14   4        570.20        650.37        38.30 o
   3  14   4       5717.31       5430.91        52.85 o
   4  14   4        547.49        514.49        42.13 o
   5  14   4       4369.59       4196.43        47.15 o
   6  14   4        338.33        367.28        41.31 o
   7  14   4       2650.27       2676.06        49.13 o
   8  14   4        376.76        369.12        48.40 o
   9  14   4       1329.06       1363.04        52.01 o
  -9  15   4          1.62         -6.76        50.49 o
  -8  15   4        716.11        805.45        53.22 o
  -7  15   4          2.61         21.26        44.80 o
  -6  15   4        695.42        717.68        43.33 o
  -5  15   4         70.26        102.84        38.14 o
  -4  15   4        922.11        941.61        41.75 o
  -3  15   4        141.65        205.21        39.19 o
  -2  15   4       1542.91       1585.49        39.28 o
  -1  15   4        246.58        233.72        37.50 o
   0  15   4       1194.32       1251.35        40.81 o
   1  15   4        349.40        353.50        38.75 o
   2  15   4        940.14        973.01        40.34 o
   3  15   4        139.45        154.96        39.68 o
   4  15   4        788.76        705.53        45.64 o
   5  15   4        108.29        110.37        43.33 o
   6  15   4        511.01        439.10        43.08 o
   7  15   4        101.38        104.68        45.79 o
   8  15   4        359.25        347.53        48.73 o
  -8  16   4          2.47         22.53        52.86 o
  -7  16   4       1590.07       1449.65        43.57 o
  -6  16   4         26.79         76.36        43.12 o
  -5  16   4       1840.01       1797.18        43.54 o
  -4  16   4         23.78        108.68        39.80 o
  -3  16   4       2200.63       2248.74        40.07 o
  -2  16   4          7.82         57.58        40.62 o
  -1  16   4       2133.41       2128.96        45.34 o
   0  16   4         66.73        113.31        37.50 o
   1  16   4       1957.53       2126.25        43.01 o
   2  16   4         90.93        123.93        42.51 o
   3  16   4       1980.14       2080.38        44.18 o
   4  16   4         68.84         90.42        41.09 o
   5  16   4       1401.64       1285.53        45.79 o
   6  16   4        101.92        160.23        44.58 o
   7  16   4        873.77        756.21        47.90 o
  -6  17   4       2147.74       2197.08        45.72 o
  -5  17   4         22.78         78.98        46.64 o
  -4  17   4       2566.84       2679.40        47.07 o
  -3  17   4        127.90        230.50        43.35 o
  -2  17   4       2532.09       2591.89        55.40 o
  -1  17   4        145.29        228.42        47.59 o
   0  17   4       2249.99       2176.07        43.23 o
   1  17   4        158.00        218.57        44.24 o
   2  17   4       1863.44       1797.23        44.60 o
   3  17   4        253.45        310.65        43.95 o
   4  17   4       1696.74       1613.20        46.38 o
   5  17   4        229.73        253.89        48.76 o
  -4  18   4          1.41        -11.04        46.10 o
  -3  18   4        259.09        278.47        44.74 o
  -2  18   4          3.07        -28.52        49.20 o
  -1  18   4        313.18        287.60        46.67 o
   0  18   4          6.10          8.04        41.17 o
   1  18   4        209.41        156.29        46.18 o
   2  18   4         16.21         58.92        44.42 o
   3  18   4        107.98        120.29        47.70 o
 -15   1   5       1277.28       1236.47        80.41 o
 -14   1   5        268.75        267.31        73.56 o
 -13   1   5       2560.55       2524.52        81.96 o
 -12   1   5        331.24        307.75        55.82 o
 -11   1   5       5755.10       5703.25        80.85 o
 -10   1   5        553.50        599.58        53.54 o
  -9   1   5       9809.43      10165.40       115.04 o
  -8   1   5       2934.31       2797.51        54.26 o
  -7   1   5      13950.09      14038.77       190.47 o
  -6   1   5       9185.54       8767.16        94.77 o
  -5   1   5      17241.40      17230.84       182.07 o
  -4   1   5       7281.77       7179.61        68.40 o
  -3   1   5      14413.88      14291.88       125.42 o
  -2   1   5       4440.57       4490.71        47.23 o
  -1   1   5      15750.74      15199.44       176.43 o
   0   1   5       6174.94       6357.93        75.12 o
   1   1   5      14943.78      13983.72       262.73 o
   2   1   5      10453.09      11421.56       119.45 o
   3   1   5       9331.68       8991.75        90.90 o
   4   1   5      11943.52      12429.71       141.45 o
   5   1   5       5857.18       5830.43       100.99 o
   6   1   5       7577.38       7220.52       105.95 o
   7   1   5       2838.78       2906.63        46.29 o
   8   1   5       4007.68       3758.10        89.91 o
   9   1   5       2063.37       2261.94        49.51 o
  10   1   5       2100.67       1909.81        49.72 o
  11   1   5       1199.12       1263.06        49.13 o
  12   1   5       1042.14        894.29        47.03 o
  13   1   5        325.55        357.00        52.21 o
 -14   2   5        490.70        487.01        63.52 o
 -13   2   5         96.90         96.84        57.28 o
 -12   2   5        805.80        944.76        58.49 o
 -11   2   5        237.96        212.31        54.83 o
 -10   2   5       1540.36       1434.23        52.52 o
  -9   2   5        645.85        670.77        56.51 o
  -8   2   5       3013.75       2846.21        53.49 o
  -7   2   5        392.35        409.62        44.99 o
  -6   2   5       2350.24       2309.45        45.98 o
  -5   2   5        916.67        940.00        42.48 o
  -4   2   5       2234.87       2251.60        43.28 o
  -3   2   5       2830.82       2939.12        43.16 o
  -2   2   5       3131.21       3059.74        44.24 o
  -1   2   5       1741.34       1899.12        42.47 o
   0   2   5       1510.14       1675.59        45.54 o
   1   2   5       2671.18       2552.06        47.03 o
   2   2   5       2274.48       2287.30        48.38 o
   3   2   5       2613.34       2528.82        50.23 o
   4   2   5       1524.78       1405.91        43.82 o
   5   2   5       1579.57       1547.46        45.03 o
   6   2   5       1072.88        995.51        47.62 o
   7   2   5       1030.42       1054.98        43.00 o
   8   2   5        907.75        840.11        45.55 o
   9   2   5        655.11        810.42        45.21 o
  10   2   5        274.90        281.35        45.69 o
  11   2   5        370.20        430.48        48.41 o
  12   2   5        117.41        151.67        44.71 o
  13   2   5        204.02        229.02        53.78 o
 -14   3   5        228.34        324.87        59.17 o
 -13   3   5       1217.29       1169.67        63.64 o
 -12   3   5        362.44        348.05        56.76 o
 -11   3   5       2239.83       2190.40        54.51 o
 -10   3   5        800.52        785.46        52.20 o
  -9   3   5       5012.25       5050.00        68.79 o
  -8   3   5       1740.20       1794.61        50.44 o
  -7   3   5       7696.31       7812.16       105.15 o
  -6   3   5       1784.03       1847.95        43.46 o
  -5   3   5       8136.89       8389.04       116.83 o
  -4   3   5       2740.38       2809.88        43.53 o
  -3   3   5      11738.70      11370.83       136.88 o
  -2   3   5       2193.52       2247.28        42.12 o
  -1   3   5      11028.14      10536.62       145.58 o
   0   3   5       3301.72       3365.03        52.90 o
   1   3   5       8715.84       8715.93       164.79 o
   2   3   5       6550.86       6195.98        73.16 o
   3   3   5       7619.62       7671.51       101.76 o
   4   3   5       4219.24       4385.65        47.64 o
   5   3   5       3313.93       3419.80        46.81 o
   6   3   5       2332.28       2421.45        50.46 o
   7   3   5       1994.83       1989.41        45.16 o
   8   3   5       2064.07       2110.28        54.86 o
   9   3   5       1300.00       1326.04        47.36 o
  10   3   5       1461.13       1388.45        52.51 o
  11   3   5        680.80        698.03        46.81 o
  12   3   5        652.08        570.90        51.15 o
  13   3   5        246.50        294.77        60.90 o
 -14   4   5       1460.87       1363.74        66.95 o
 -13   4   5        191.91        241.66        65.37 o
 -12   4   5       3081.23       3033.01        64.68 o
 -11   4   5       1008.59        945.65        53.86 o
 -10   4   5       5082.69       5325.41        75.62 o
  -9   4   5       1769.16       1601.61        51.33 o
  -8   4   5       6803.04       6781.87       125.55 o
  -7   4   5       2619.17       2599.58        49.48 o
  -6   4   5       9520.22       9216.32       100.68 o
  -5   4   5       3253.26       3503.39        46.66 o
  -4   4   5       9635.44       9511.24        53.14 o
  -3   4   5       4111.29       4391.88        44.91 o
  -2   4   5       9177.09       9266.03       103.60 o
  -1   4   5       7107.02       6986.26        55.69 o
   0   4   5      10990.54      10395.94       106.13 o
   1   4   5       5790.24       5881.17        50.05 o
   2   4   5       6942.96       6692.99        76.57 o
   3   4   5       4243.88       4247.42        50.14 o
   4   4   5       4535.56       4400.98        48.13 o
   5   4   5       5084.16       5015.89        66.23 o
   6   4   5       3589.45       3499.03        44.93 o
   7   4   5       3985.53       4027.69        81.59 o
   8   4   5       1657.84       1696.14        45.02 o
   9   4   5       2024.42       1985.31        49.46 o
  10   4   5        590.59        681.70        49.45 o
  11   4   5       1162.35       1147.67        51.78 o
  12   4   5        214.05        304.15        53.02 o
  13   4   5        518.65        500.74        54.14 o
 -14   5   5         22.48         20.68        64.42 o
 -13   5   5        146.75        216.54        73.99 o
 -12   5   5         70.97         75.35        57.27 o
 -11   5   5        436.08        441.65        57.93 o
 -10   5   5        145.17        191.53        53.08 o
  -9   5   5        719.47        640.36        48.09 o
  -8   5   5        432.99        462.76        46.36 o
  -7   5   5       1254.56       1213.94        45.66 o
  -6   5   5       1052.29       1083.56        45.29 o
  -5   5   5       1655.87       1597.74        41.59 o
  -4   5   5        735.61        814.53        38.54 o
  -3   5   5       1510.63       1647.63        40.22 o
  -2   5   5        412.97        404.89        38.51 o
  -1   5   5       2080.77       2131.15        42.66 o
   0   5   5       1089.79        984.86        40.80 o
   1   5   5       2191.52       2335.09        51.21 o
   2   5   5       1154.04       1164.85        43.50 o
   3   5   5       1280.84       1266.55        43.84 o
   4   5   5        797.65        722.87        43.52 o
   5   5   5        938.12        895.16        43.65 o
   6   5   5        808.14        804.87        41.37 o
   7   5   5        627.25        688.34        44.73 o
   8   5   5        377.39        370.23        47.92 o
   9   5   5        331.11        391.84        43.16 o
  10   5   5        216.50        249.49        43.15 o
  11   5   5        155.25        145.98        54.39 o
  12   5   5        148.06        217.42        50.09 o
  13   5   5         46.03         49.17        51.21 o
 -14   6   5       2042.98       2039.82        63.52 o
 -13   6   5        293.24        252.66        72.63 o
 -12   6   5       3216.33       2952.31        69.47 o
 -11   6   5       1086.74       1125.63        59.20 o
 -10   6   5       5318.99       5316.76        62.47 o
  -9   6   5       2306.66       2412.07        48.62 o
  -8   6   5       8483.01       8284.59        78.68 o
  -7   6   5       3274.15       3400.18        50.01 o
  -6   6   5      11390.47      11066.81        94.19 o
  -5   6   5       4958.48       4986.37        47.97 o
  -4   6   5      14994.72      14882.65       116.73 o
  -3   6   5       9367.84       9222.57        79.50 o
  -2   6   5      16212.89      16338.53       203.76 o
  -1   6   5      11406.70      11433.92       107.96 o
   0   6   5      12804.88      12994.78       156.40 o
   1   6   5       8520.81       8445.52       101.74 o
   2   6   5       7737.80       7641.72       143.39 o
   3   6   5       9078.59       8794.88       102.06 o
   4   6   5       5238.39       5299.57        64.89 o
   5   6   5       7436.02       7417.76       114.08 o
   6   6   5       3489.49       3563.29        52.13 o
   7   6   5       4321.17       4231.98       117.51 o
   8   6   5       1900.04       1979.00        53.13 o
   9   6   5       2524.00       2510.71        76.32 o
  10   6   5        822.98        939.22        50.78 o
  11   6   5       1127.15       1000.58        52.36 o
  12   6   5        311.88        396.45        50.72 o
  13   6   5        582.50        412.48        52.71 o
 -13   7   5         40.61         64.18        55.62 o
 -12   7   5          6.35          7.81        59.06 o
 -11   7   5        120.65        156.09        56.10 o
 -10   7   5          4.69          3.24        60.04 o
  -9   7   5        211.18        244.33        47.59 o
  -8   7   5          9.41         31.72        53.58 o
  -7   7   5        278.41        358.66        45.14 o
  -6   7   5          4.58         -6.62        42.74 o
  -5   7   5        148.34        184.61        39.00 o
  -4   7   5         55.57         40.27        39.74 o
  -3   7   5         38.27         28.17        39.28 o
  -2   7   5         41.11         32.96        36.81 o
  -1   7   5          8.61          7.48        37.94 o
   0   7   5        116.44        129.20        38.52 o
   1   7   5        322.87        362.05        51.92 o
   2   7   5        147.96        175.48        40.01 o
   3   7   5        816.21        765.60        43.66 o
   4   7   5         40.58         62.37        46.09 o
   5   7   5        207.26        213.67        42.78 o
   6   7   5        174.68        207.38        41.26 o
   7   7   5         28.71         68.06        50.19 o
   8   7   5        118.45        144.70        47.38 o
   9   7   5          0.98         47.86        53.68 o
  10   7   5         45.58         46.64        54.63 o
  11   7   5          0.51         51.28        51.93 o
  12   7   5         43.12         54.06        52.19 o
 -13   8   5        236.07        328.15        55.14 o
 -12   8   5       2193.36       2355.90        56.80 o
 -11   8   5        558.80        590.51        51.73 o
 -10   8   5       3781.71       3504.93        66.38 o
  -9   8   5       1399.27       1484.86        53.73 o
  -8   8   5       6294.29       6404.40       143.55 o
  -7   8   5       2057.71       2034.87        46.70 o
  -6   8   5       8142.46       8172.06       104.05 o
  -5   8   5       3769.51       3741.25        53.78 o
  -4   8   5      10033.89       9771.68        98.43 o
  -3   8   5       6527.06       6525.30        59.78 o
  -2   8   5      10464.59       9956.74       144.36 o
  -1   8   5       6069.80       6280.67        69.02 o
   0   8   5       8480.29       8600.92        63.14 o
   1   8   5       5859.35       6168.44        86.14 o
   2   8   5       7460.65       7517.93        85.65 o
   3   8   5       5118.90       5431.21       102.93 o
   4   8   5       4674.66       4549.27        56.39 o
   5   8   5       4235.28       4289.66        54.77 o
   6   8   5       3015.82       3155.89        49.86 o
   7   8   5       3128.81       3135.48        50.67 o
   8   8   5       1744.58       1825.05        46.32 o
   9   8   5       1542.80       1426.14        46.50 o
  10   8   5        573.70        665.01        47.65 o
  11   8   5        812.52        762.92        51.95 o
  12   8   5        233.16        352.36        56.97 o
 -13   9   5        560.36        437.51        58.28 o
 -12   9   5        115.49        244.73        53.27 o
 -11   9   5       1057.05       1083.31        53.15 o
 -10   9   5        137.77        148.21        62.70 o
  -9   9   5       1407.87       1355.60        53.95 o
  -8   9   5        357.40        382.00        46.98 o
  -7   9   5       2209.55       2136.98        48.85 o
  -6   9   5       1162.68       1196.25        40.55 o
  -5   9   5       2899.51       2941.94        43.15 o
  -4   9   5        995.14       1028.74        39.02 o
  -3   9   5       2808.45       2802.57        40.50 o
  -2   9   5        912.86        916.01        35.94 o
  -1   9   5       3419.57       3474.36        44.17 o
   0   9   5       1426.70       1482.34        40.12 o
   1   9   5       3790.58       3832.11        53.71 o
   2   9   5       1466.35       1504.71        43.94 o
   3   9   5       3268.22       3233.56        45.78 o
   4   9   5       1661.31       1649.59        48.19 o
   5   9   5       1894.27       1882.98        51.21 o
   6   9   5       1335.51       1285.06        47.87 o
   7   9   5        559.26        593.07        47.08 o
   8   9   5        711.43        675.86        44.28 o
   9   9   5        296.17        403.74        48.20 o
  10   9   5        458.84        441.32        48.34 o
  11   9   5        202.18        295.29        51.74 o
 -12  10   5        780.08        799.14        56.43 o
 -11  10   5        280.40        286.44        53.35 o
 -10  10   5       1222.21       1309.40        56.03 o
  -9  10   5        312.75        276.15        45.78 o
  -8  10   5       2152.38       2114.16        45.32 o
  -7  10   5        482.79        515.54        46.12 o
  -6  10   5       3146.88       3064.62        45.37 o
  -5  10   5        897.20        804.54        44.03 o
  -4  10   5       2915.33       2765.36        41.72 o
  -3  10   5       1423.80       1313.91        39.47 o
  -2  10   5       3118.87       2846.75        41.19 o
  -1  10   5       2643.12       2600.68        39.47 o
   0  10   5       3446.75       3231.08        45.02 o
   1  10   5       2441.00       2518.00        44.62 o
   2  10   5       3042.34       2949.08        49.49 o
   3  10   5       1283.27       1397.85        42.15 o
   4  10   5       2331.41       2394.49        46.27 o
   5  10   5       1180.77       1347.65        43.95 o
   6  10   5       1414.06       1446.13        45.15 o
   7  10   5        794.79        802.72        43.76 o
   8  10   5        781.88        763.83        47.60 o
   9  10   5        429.00        472.59        47.59 o
  10  10   5        389.82        400.66        50.76 o
  11  10   5        360.44        356.76        57.60 o
 -11  11   5       1811.00       1694.87        56.30 o
 -10  11   5        375.71        459.52        58.54 o
  -9  11   5       2599.22       2512.00        65.57 o
  -8  11   5        834.57        827.98        45.14 o
  -7  11   5       3434.79       3212.70        48.81 o
  -6  11   5       1453.49       1469.70        43.38 o
  -5  11   5       5758.69       5708.21        67.37 o
  -4  11   5       2519.42       2757.41        41.33 o
  -3  11   5       7069.12       7333.52        54.21 o
  -2  11   5       3714.88       3853.17        41.22 o
  -1  11   5       6159.37       6343.28        60.17 o
   0  11   5       3650.21       3526.75        52.64 o
   1  11   5       5041.93       4812.29        44.67 o
   2  11   5       3755.08       3625.03        48.45 o
   3  11   5       3588.78       3445.99        47.75 o
   4  11   5       2707.64       2599.95        46.42 o
   5  11   5       2380.26       2185.11        45.99 o
   6  11   5       1439.98       1378.12        44.94 o
   7  11   5       1307.33       1273.83        49.91 o
   8  11   5       1387.53       1374.20        51.18 o
   9  11   5        694.95        826.90        52.25 o
  10  11   5        890.48        717.08        56.09 o
 -11  12   5          1.13        -18.39        51.40 o
 -10  12   5         67.20         94.48        56.59 o
  -9  12   5          2.56         16.87        51.03 o
  -8  12   5        152.24        170.96        46.20 o
  -7  12   5          5.80         24.51        49.90 o
  -6  12   5        269.84        277.32        40.72 o
  -5  12   5          9.37         14.70        39.34 o
  -4  12   5        331.56        355.59        38.09 o
  -3  12   5         89.45         69.45        38.85 o
  -2  12   5        154.79        185.93        38.72 o
  -1  12   5         88.07        105.31        37.55 o
   0  12   5        206.42        172.33        43.17 o
   1  12   5         46.11         54.11        37.55 o
   2  12   5        281.61        255.48        39.11 o
   3  12   5        173.55        195.11        40.27 o
   4  12   5        257.52        285.42        42.20 o
   5  12   5         59.53         88.08        43.28 o
   6  12   5        167.21        179.15        43.90 o
   7  12   5         24.01         40.66        43.72 o
   8  12   5         90.70        142.93        47.06 o
   9  12   5         34.30        103.73        47.28 o
  10  12   5         75.35        165.21        54.35 o
 -10  13   5        416.02        458.84        58.23 o
  -9  13   5       2463.99       2351.78        59.53 o
  -8  13   5        727.00        929.16        55.47 o
  -7  13   5       3551.13       3463.82        50.23 o
  -6  13   5       1526.76       1612.45        44.58 o
  -5  13   5       4676.96       4424.80        43.01 o
  -4  13   5       2581.09       2627.77        44.90 o
  -3  13   5       4974.29       5083.67        55.09 o
  -2  13   5       3615.57       3584.02        65.48 o
  -1  13   5       3974.56       4078.40        54.88 o
   0  13   5       4705.07       4465.09        46.97 o
   1  13   5       3195.27       3331.51        44.62 o
   2  13   5       3491.69       3175.66        51.39 o
   3  13   5       3019.53       2914.70        41.98 o
   4  13   5       2107.16       1815.63        45.28 o
   5  13   5       2189.07       2104.40        46.87 o
   6  13   5       1756.18       1783.73        48.67 o
   7  13   5       1254.25       1306.38        49.58 o
   8  13   5       1171.54       1205.90        49.78 o
   9  13   5        564.25        609.19        49.99 o
  -9  14   5         80.65         39.81        55.94 o
  -8  14   5        161.47        238.82        48.94 o
  -7  14   5         35.77         39.58        47.03 o
  -6  14   5        190.26        205.06        44.89 o
  -5  14   5         69.79         60.97        41.78 o
  -4  14   5        229.80        231.52        42.50 o
  -3  14   5        429.06        388.67        41.85 o
  -2  14   5        269.08        327.66        37.26 o
  -1  14   5        747.07        749.96        41.05 o
   0  14   5        209.68        226.28        46.11 o
   1  14   5        576.33        562.47        42.02 o
   2  14   5         92.64        111.90        38.77 o
   3  14   5        324.68        329.01        39.90 o
   4  14   5         80.95        133.58        40.82 o
   5  14   5        111.58        141.37        48.15 o
   6  14   5         91.16        102.74        45.42 o
   7  14   5         69.07         57.33        47.25 o
   8  14   5         50.21         76.25        51.83 o
  -8  15   5        435.16        398.33        54.32 o
  -7  15   5       1630.70       1557.66        49.39 o
  -6  15   5        579.64        599.49        46.40 o
  -5  15   5       2197.99       2229.71        47.39 o
  -4  15   5        879.65        907.63        42.76 o
  -3  15   5       2695.28       2814.72        46.72 o
  -2  15   5       1176.07       1271.19        41.54 o
  -1  15   5       2485.73       2527.50        51.33 o
   0  15   5       1404.58       1457.00        42.35 o
   1  15   5       1915.06       1997.19        44.97 o
   2  15   5       1386.26       1371.98        45.74 o
   3  15   5       1579.09       1667.50        44.15 o
   4  15   5       1042.01       1023.11        44.71 o
   5  15   5       1155.59       1173.89        47.76 o
   6  15   5        765.04        670.46        51.37 o
   7  15   5        602.51        622.07        51.15 o
  -6  16   5       1111.25       1182.64        47.56 o
  -5  16   5        517.03        537.46        43.79 o
  -4  16   5       1229.98       1291.92        44.97 o
  -3  16   5        795.81        841.31        45.27 o
  -2  16   5       1132.34       1193.95        43.96 o
  -1  16   5        799.64        738.81        46.25 o
   0  16   5       1061.80       1079.20        45.20 o
   1  16   5        582.72        616.93        44.54 o
   2  16   5        871.88        896.82        45.70 o
   3  16   5        634.98        618.80        46.57 o
   4  16   5        683.39        715.56        45.28 o
   5  16   5        612.57        586.96        49.84 o
  -4  17   5        161.15        215.97        45.21 o
  -3  17   5        669.30        656.45        44.51 o
  -2  17   5        276.24        308.65        52.86 o
  -1  17   5        665.53        691.50        43.55 o
   0  17   5        239.14        262.03        45.92 o
   1  17   5        536.09        594.18        46.00 o
   2  17   5        208.99        285.57        47.68 o
   3  17   5        387.83        373.07        46.85 o
 -14   0   6       1362.45       1248.13       151.58 o
 -13   0   6       1113.28       1131.29       148.10 o
 -12   0   6       2428.37       2373.46        99.05 o
 -11   0   6       2465.61       2349.20        86.17 o
 -10   0   6       3736.20       3691.76        81.24 o
  -9   0   6       4324.48       4221.53       111.68 o
  -8   0   6       6217.03       6295.87       128.01 o
  -7   0   6       3189.17       3209.60        67.81 o
  -6   0   6      11187.48      10643.03       200.11 o
  -5   0   6       2213.62       2520.40        67.31 o
  -4   0   6      16013.06      15756.94       210.61 o
  -3   0   6       3075.95       3067.83        65.63 o
  -2   0   6      11811.39      11798.32       204.15 o
  -1   0   6       1668.85       1694.89        65.44 o
   0   0   6      12066.60      12033.04       227.35 o
   1   0   6       1928.50       1968.38        73.59 o
   2   0   6      14886.81      14387.83       161.97 o
   3   0   6       2124.58       2082.15        75.11 o
   4   0   6      11713.27      11279.32       143.57 o
   5   0   6        514.95        594.30        70.03 o
   6   0   6       7402.82       7369.33       138.97 o
   7   0   6        388.13        452.34        72.98 o
   8   0   6       3971.97       4166.45        76.12 o
   9   0   6        314.51        476.92        69.01 o
  10   0   6       2180.36       2075.64        74.50 o
  11   0   6        119.38        217.05        70.23 o
  12   0   6       1075.83        960.95        88.36 o
 -14   1   6         44.98         83.89        94.54 o
 -13   1   6         45.67         99.78        75.24 o
 -12   1   6        144.30        171.94        62.19 o
 -11   1   6        108.80        190.01        58.58 o
 -10   1   6        232.53        297.72        57.32 o
  -9   1   6        270.30        228.24        50.77 o
  -8   1   6        405.52        458.23        49.16 o
  -7   1   6        717.92        620.52        45.99 o
  -6   1   6        735.50        741.55        46.87 o
  -5   1   6        730.67        689.40        43.96 o
  -4   1   6         90.95         96.72        43.57 o
  -3   1   6        991.67       1003.98        43.04 o
  -2   1   6         17.11         34.57        41.73 o
  -1   1   6       1336.43       1425.67        44.56 o
   0   1   6        226.38        226.45        51.37 o
   1   1   6        616.89        708.12        49.66 o
   2   1   6         24.40         49.31        50.37 o
   3   1   6        917.27        946.38        50.84 o
   4   1   6         88.12        197.52        47.04 o
   5   1   6       1033.37       1011.30        47.36 o
   6   1   6        127.48        235.59        47.74 o
   7   1   6        635.50        581.04        51.85 o
   8   1   6          4.79         61.98        45.36 o
   9   1   6        312.16        297.51        49.18 o
  10   1   6          1.62         50.52        46.24 o
  11   1   6        135.64        172.44        48.60 o
  12   1   6          0.12         43.37        52.99 o
 -14   2   6        938.83        808.72        91.23 o
 -13   2   6        819.92        862.00        64.66 o
 -12   2   6       1755.21       1805.12        70.89 o
 -11   2   6       1736.68       1788.28        59.34 o
 -10   2   6       2631.38       2565.82        64.62 o
  -9   2   6       2844.66       2879.38        75.27 o
  -8   2   6       5034.77       4930.92        85.24 o
  -7   2   6       4098.48       4269.68        76.79 o
  -6   2   6       8953.81       9006.01       149.27 o
  -5   2   6       3947.27       3997.24        65.78 o
  -4   2   6      10343.70      10377.43       161.39 o
  -3   2   6       2310.08       2333.82        44.43 o
  -2   2   6      10303.83      10138.38       130.28 o
  -1   2   6       2146.76       2049.36        48.99 o
   0   2   6      10174.15      10424.47       201.65 o
   1   2   6       2101.67       2076.37        73.19 o
   2   2   6      10607.11      10737.70       177.29 o
   3   2   6       1593.34       1581.65        50.14 o
   4   2   6       9556.11       9813.12       149.89 o
   5   2   6       1332.00       1386.70        48.52 o
   6   2   6       5639.95       5644.19        84.93 o
   7   2   6        472.18        581.22        45.49 o
   8   2   6       2958.09       2782.41        54.30 o
   9   2   6        128.17        214.10        49.04 o
  10   2   6       1734.08       1603.53        48.50 o
  11   2   6         61.30        138.55        51.51 o
  12   2   6        912.10        826.75        59.34 o
 -13   3   6        578.58        595.02        70.71 o
 -12   3   6        762.20        768.62        63.61 o
 -11   3   6       1351.84       1412.81        58.36 o
 -10   3   6       1187.89       1353.88        60.85 o
  -9   3   6       2265.89       2152.61        54.00 o
  -8   3   6       2199.53       2440.90        53.36 o
  -7   3   6       3347.71       3128.17        49.88 o
  -6   3   6       3080.44       3196.70        53.69 o
  -5   3   6       5013.36       4690.20        49.44 o
  -4   3   6       2537.49       2443.01        47.37 o
  -3   3   6       7118.73       7106.11       101.48 o
  -2   3   6       1467.08       1430.29        43.40 o
  -1   3   6       8128.89       8371.12       135.99 o
   0   3   6       1171.00       1147.73        53.89 o
   1   3   6       6674.24       6609.15       111.25 o
   2   3   6       1061.63       1087.33        46.11 o
   3   3   6       5742.60       5880.18        77.18 o
   4   3   6        913.57       1083.20        50.25 o
   5   3   6       4913.49       4905.61        51.19 o
   6   3   6        344.31        448.47        45.28 o
   7   3   6       3555.67       3365.20        63.79 o
   8   3   6         81.72        220.54        49.04 o
   9   3   6       1830.85       1664.71        53.92 o
  10   3   6          7.06         40.99        50.89 o
  11   3   6        740.85        710.17        59.98 o
  12   3   6          0.27         86.98        55.10 o
 -13   4   6        299.36        308.25        78.75 o
 -12   4   6        748.13        749.81        56.21 o
 -11   4   6        526.37        588.54        56.67 o
 -10   4   6       1091.55       1080.11        60.07 o
  -9   4   6        990.19       1064.07        53.10 o
  -8   4   6       1674.80       1572.46        51.00 o
  -7   4   6       1873.87       1799.83        49.59 o
  -6   4   6       3107.68       3052.57        47.00 o
  -5   4   6       2520.84       2387.71        44.93 o
  -4   4   6       3438.99       3404.02        45.06 o
  -3   4   6       1439.81       1443.47        42.40 o
  -2   4   6       4315.33       4318.32        54.10 o
  -1   4   6       1164.74       1219.30        44.70 o
   0   4   6       5126.34       5170.49        58.70 o
   1   4   6        826.53        816.54        43.37 o
   2   4   6       5853.64       6061.32       104.95 o
   3   4   6        623.50        762.70        46.45 o
   4   4   6       4952.20       4944.38        71.73 o
   5   4   6        606.38        779.22        48.36 o
   6   4   6       2185.88       2101.25        47.21 o
   7   4   6        129.76        227.54        47.02 o
   8   4   6        951.23        925.94        48.90 o
   9   4   6         49.09        114.10        61.86 o
  10   4   6        524.79        495.23        59.22 o
  11   4   6         15.74         28.02        59.11 o
  12   4   6        305.30        280.59        57.36 o
 -13   5   6       1217.52       1309.59        70.29 o
 -12   5   6       1275.25       1387.39        59.40 o
 -11   5   6       2274.33       2117.89        65.12 o
 -10   5   6       1739.21       1694.37        53.48 o
  -9   5   6       4079.31       4036.25        58.80 o
  -8   5   6       3202.73       3195.73        62.55 o
  -7   5   6       5542.77       5354.49        85.47 o
  -6   5   6       3965.04       3972.70        49.79 o
  -5   5   6       9334.56       9208.81        77.05 o
  -4   5   6       4216.14       4309.98        47.56 o
  -3   5   6      14632.66      14408.98       192.77 o
  -2   5   6       2959.28       2959.45        50.70 o
  -1   5   6      14943.44      14711.67       255.12 o
   0   5   6       1740.47       1860.38        46.91 o
   1   5   6      12779.39      12397.54       204.97 o
   2   5   6       2218.61       2481.77        48.24 o
   3   5   6       8412.01       8317.20       103.82 o
   4   5   6       1002.11       1072.61        47.50 o
   5   5   6       6680.42       6626.66        91.94 o
   6   5   6        455.67        547.53        43.96 o
   7   5   6       5084.06       5087.71        83.23 o
   8   5   6        251.35        426.96        53.05 o
   9   5   6       2581.62       2426.61        63.20 o
  10   5   6         26.47        112.10        57.83 o
  11   5   6       1174.86       1035.09        58.18 o
  12   5   6          9.93         76.06        56.78 o
 -13   6   6         18.61         17.61        55.65 o
 -12   6   6         57.50        104.90        57.33 o
 -11   6   6         12.47         54.81        61.65 o
 -10   6   6         52.98         81.60        56.35 o
  -9   6   6         84.17        130.21        46.48 o
  -8   6   6         21.26         -7.53        47.00 o
  -7   6   6         64.32         77.41        46.04 o
  -6   6   6         18.74         -7.39        43.28 o
  -5   6   6         84.99         86.42        41.67 o
  -4   6   6        185.14        166.96        40.81 o
  -3   6   6        241.65        189.82        38.93 o
  -2   6   6        147.50        231.62        37.98 o
  -1   6   6         52.46         44.32        40.77 o
   0   6   6        160.94        234.08        45.17 o
   1   6   6        110.07        141.78        45.31 o
   2   6   6        326.19        345.96        44.68 o
   3   6   6         93.93        170.40        47.03 o
   4   6   6        194.14        179.34        46.33 o
   5   6   6          2.88         36.59        52.39 o
   6   6   6         92.67         73.35        48.48 o
   7   6   6         17.87         46.33        52.09 o
   8   6   6         23.94         93.05        51.80 o
   9   6   6         15.04         65.54        49.10 o
  10   6   6          1.62         28.55        57.52 o
  11   6   6          1.06         33.33        51.21 o
 -12   7   6       1489.08       1515.31        60.36 o
 -11   7   6       2104.19       2041.06        57.38 o
 -10   7   6       1766.71       1688.03        59.35 o
  -9   7   6       3750.39       3541.07        55.95 o
  -8   7   6       2571.45       2318.61        50.06 o
  -7   7   6       5951.66       6031.93        74.52 o
  -6   7   6       3503.87       3363.22       175.07 o
  -5   7   6       8515.15       8680.69        79.92 o
  -4   7   6       2521.72       2638.72        44.16 o
  -3   7   6      11703.89      11633.40        96.83 o
  -2   7   6       2744.90       2958.55        45.59 o
  -1   7   6      13334.99      13327.44       141.87 o
   0   7   6       2968.62       3155.06        48.20 o
   1   7   6      10601.10      10619.26       179.43 o
   2   7   6       1435.73       1485.86        45.62 o
   3   7   6       7722.80       7474.94       117.01 o
   4   7   6        819.90        889.05        57.18 o
   5   7   6       6373.86       6146.14       134.66 o
   6   7   6        462.41        597.33        53.68 o
   7   7   6       3997.07       3848.43        63.00 o
   8   7   6        175.31        296.14        47.12 o
   9   7   6       1969.93       1871.76        51.20 o
  10   7   6         95.25        192.95        51.46 o
  11   7   6       1060.71       1085.84        53.88 o
 -12   8   6        111.14        120.18        58.81 o
 -11   8   6        227.13        203.73        64.37 o
 -10   8   6        272.71        378.37        51.80 o
  -9   8   6        311.56        320.37        46.21 o
  -8   8   6        614.15        665.16        48.98 o
  -7   8   6        105.76         84.28        44.35 o
  -6   8   6        967.27       1029.26        46.26 o
  -5   8   6        258.91        286.32        41.70 o
  -4   8   6       1078.03       1094.32        43.51 o
  -3   8   6        585.94        701.38        41.56 o
  -2   8   6       1394.45       1433.45        40.42 o
  -1   8   6        328.85        403.79        39.54 o
   0   8   6       1823.28       1908.24        47.22 o
   1   8   6        177.26        191.39        41.12 o
   2   8   6       2257.40       2271.14        46.26 o
   3   8   6         91.56        114.06        47.36 o
   4   8   6       1406.77       1404.67        55.85 o
   5   8   6         15.25         38.88        48.78 o
   6   8   6        502.24        476.24        55.23 o
   7   8   6          9.52         49.32        50.44 o
   8   8   6        420.53        428.66        46.47 o
   9   8   6          9.84         54.96        49.08 o
  10   8   6        262.39        258.59        52.33 o
  11   8   6          1.40         12.90        53.46 o
 -12   9   6        684.17        563.59        60.09 o
 -11   9   6       1330.66       1511.26        65.48 o
 -10   9   6       1104.04       1193.05        52.82 o
  -9   9   6       2316.86       2193.68        49.79 o
  -8   9   6       1377.16       1350.31        50.98 o
  -7   9   6       3029.68       2953.78        48.49 o
  -6   9   6       1787.67       1809.31        48.19 o
  -5   9   6       3204.94       3118.64        53.81 o
  -4   9   6       2511.70       2425.80        44.29 o
  -3   9   6       4129.74       3972.35        51.10 o
  -2   9   6       2456.26       2450.90        44.54 o
  -1   9   6       5584.78       5528.19        67.17 o
   0   9   6       2169.00       2095.66        56.06 o
   1   9   6       5433.26       5428.26        84.76 o
   2   9   6       1430.26       1452.79        50.65 o
   3   9   6       4811.12       4858.09       104.30 o
   4   9   6        680.33        764.67        47.52 o
   5   9   6       2966.35       3048.37        51.41 o
   6   9   6        244.72        315.22        48.80 o
   7   9   6       1871.30       1800.08        49.16 o
   8   9   6        124.45        228.64        46.79 o
   9   9   6       1174.07       1189.02        51.79 o
  10   9   6         41.17        136.04        50.56 o
 -11  10   6        860.29        839.85        65.61 o
 -10  10   6       1091.25       1078.31        54.38 o
  -9  10   6        945.64       1044.86        53.81 o
  -8  10   6       1951.20       2024.98        52.41 o
  -7  10   6        896.43        950.00        48.47 o
  -6  10   6       2969.83       2897.74        49.01 o
  -5  10   6       1071.76       1047.40        43.14 o
  -4  10   6       4094.26       4194.93        46.12 o
  -3  10   6       1846.82       1789.01        42.80 o
  -2  10   6       4365.97       4417.72        64.27 o
  -1  10   6       1795.84       1813.03        42.66 o
   0  10   6       4771.27       4913.77        90.16 o
   1  10   6       1012.45       1113.05        45.99 o
   2  10   6       3931.54       3966.63        73.54 o
   3  10   6        502.96        505.16        47.08 o
   4  10   6       2472.66       2350.76        54.23 o
   5  10   6        264.26        300.97        47.66 o
   6  10   6       1818.61       1625.32        48.35 o
   7  10   6        144.49        235.59        48.41 o
   8  10   6       1264.68       1218.93        52.39 o
   9  10   6         31.67         85.98        50.62 o
  10  10   6        893.58        779.59        55.45 o
 -10  11   6        266.75        235.92        54.46 o
  -9  11   6        496.35        586.05        53.11 o
  -8  11   6        435.11        493.90        49.22 o
  -7  11   6        731.49        702.49        50.44 o
  -6  11   6        533.42        557.59        43.67 o
  -5  11   6        767.33        767.44        43.47 o
  -4  11   6        562.45        543.82        42.80 o
  -3  11   6        809.88        756.87        38.66 o
  -2  11   6        421.87        389.54        41.94 o
  -1  11   6        980.86        840.55        43.08 o
   0  11   6        288.01        315.60        53.34 o
   1  11   6       1218.93       1179.09        48.28 o
   2  11   6        292.76        322.71        48.23 o
   3  11   6        906.24        916.67        44.74 o
   4  11   6        173.33        204.01        47.09 o
   5  11   6        630.46        638.56        46.78 o
   6  11   6        114.61        185.19        50.41 o
   7  11   6        455.59        560.10        48.17 o
   8  11   6         50.18         66.33        49.55 o
   9  11   6        323.50        320.38        52.98 o
 -10  12   6       1747.37       1601.97        65.93 o
  -9  12   6        975.63        868.65        55.03 o
  -8  12   6       2585.65       2583.20        66.00 o
  -7  12   6       1041.68        928.12        46.58 o
  -6  12   6       3639.45       3583.85        48.74 o
  -5  12   6       1312.28       1377.30        44.40 o
  -4  12   6       4400.79       4134.95        45.38 o
  -3  12   6       1674.18       1711.41        44.76 o
  -2  12   6       4825.61       4739.34        71.05 o
  -1  12   6       1514.82       1594.48        44.36 o
   0  12   6       4975.15       4905.50        55.27 o
   1  12   6        762.14        820.67        43.83 o
   2  12   6       4199.44       3912.28        49.72 o
   3  12   6        464.45        514.46        46.17 o
   4  12   6       3004.05       2847.83        50.92 o
   5  12   6        312.37        425.30        52.45 o
   6  12   6       2086.45       2015.58        52.28 o
   7  12   6         97.54        152.40        57.67 o
   8  12   6       1449.26       1359.25        58.21 o
  -9  13   6          4.74         15.39        60.46 o
  -8  13   6          9.43         66.13        48.70 o
  -7  13   6          1.34         15.97        48.80 o
  -6  13   6         32.48         62.63        44.47 o
  -5  13   6          3.53        -24.10        45.61 o
  -4  13   6         28.36         31.47        40.13 o
  -3  13   6         54.30         80.64        43.60 o
  -2  13   6          9.00          5.92        43.29 o
  -1  13   6         61.77         77.75        43.60 o
   0  13   6         24.35         11.22        43.93 o
   1  13   6         12.06         37.99        44.49 o
   2  13   6          1.46         31.38        45.88 o
   3  13   6         14.58         25.69        44.75 o
   4  13   6          0.07         27.00        46.62 o
   5  13   6         10.75         29.97        49.94 o
   6  13   6          0.90          9.04        48.22 o
   7  13   6         11.81         24.05        53.42 o
  -7  14   6        737.58        683.59        54.70 o
  -6  14   6       2419.35       2395.69        52.16 o
  -5  14   6       1090.50       1192.69        49.16 o
  -4  14   6       2927.44       2943.91        47.46 o
  -3  14   6       1262.18       1495.39        47.76 o
  -2  14   6       3261.52       3190.78        46.91 o
  -1  14   6        853.60        935.59        52.17 o
   0  14   6       2853.23       2881.03        47.85 o
   1  14   6        551.06        604.31        47.23 o
   2  14   6       2702.11       2830.65        51.16 o
   3  14   6        328.40        452.77        47.68 o
   4  14   6       2214.54       2117.09        49.80 o
   5  14   6        182.81        332.24        49.38 o
   6  14   6       1429.47       1311.96        52.53 o
  -6  15   6        456.89        458.46        50.38 o
  -5  15   6        679.99        710.77        47.58 o
  -4  15   6        280.89        345.71        48.23 o
  -3  15   6        702.59        750.94        48.48 o
  -2  15   6        239.52        309.87        44.01 o
  -1  15   6        737.38        754.94        52.28 o
   0  15   6        211.07        278.19        47.56 o
   1  15   6        755.40        735.65        47.27 o
   2  15   6        124.80        178.37        48.78 o
   3  15   6        633.42        614.46        48.37 o
   4  15   6         56.63        109.12        50.33 o
   5  15   6        676.79        643.61        54.09 o
  -4  16   6       1225.11       1216.98        51.72 o
  -3  16   6        535.49        486.10        44.11 o
  -2  16   6       1448.60       1390.63        56.11 o
  -1  16   6        506.24        507.95        46.87 o
   0  16   6       1466.63       1375.28        50.45 o
   1  16   6        274.76        347.78        48.82 o
   2  16   6       1083.62       1003.01        48.63 o
   3  16   6        157.91        219.93        49.11 o
 -13   1   7        197.11        207.82        73.30 o
 -12   1   7       3363.36       3373.78        84.21 o
 -11   1   7        238.44        330.12        61.79 o
 -10   1   7       5087.22       4875.12       107.52 o
  -9   1   7        177.38        233.34        57.65 o
  -8   1   7       6021.24       5649.28       117.35 o
  -7   1   7        134.09        194.16        46.27 o
  -6   1   7       8636.59       8601.18       166.95 o
  -5   1   7         91.57        209.90        46.14 o
  -4   1   7      13882.22      14171.77       194.47 o
  -3   1   7         13.95        200.23        47.80 o
  -2   1   7      17802.53      17999.77       186.16 o
  -1   1   7          2.65        255.09        52.66 o
   0   1   7      14554.97      15116.13       295.24 o
   1   1   7         34.96        266.66        54.92 o
   2   1   7      10842.72      10900.10       158.88 o
   3   1   7         32.35        228.42        53.26 o
   4   1   7       7535.30       7316.25       146.81 o
   5   1   7          4.74        115.83        51.29 o
   6   1   7       4250.88       3990.41        66.95 o
   7   1   7         96.93        157.92        49.29 o
   8   1   7       2567.28       2552.48        56.72 o
   9   1   7        162.88        183.31        58.17 o
  10   1   7       1458.31       1542.99        63.77 o
  11   1   7        109.74         94.55        54.26 o
 -12   2   7         40.84         75.73        63.43 o
 -11   2   7        794.91        805.63        71.62 o
 -10   2   7         25.15         31.87        63.08 o
  -9   2   7       1460.88       1579.19        57.51 o
  -8   2   7         40.21         62.18        51.67 o
  -7   2   7       2284.34       2433.13        52.18 o
  -6   2   7         48.78        102.98        47.36 o
  -5   2   7       3298.14       3335.18        51.94 o
  -4   2   7        144.71        232.52        45.77 o
  -3   2   7       3855.19       3862.04        60.56 o
  -2   2   7         14.25         71.38        47.11 o
  -1   2   7       4105.93       4249.76        83.06 o
   0   2   7         10.44        166.74        50.84 o
   1   2   7       3795.50       3860.36        67.79 o
   2   2   7          3.22        116.84        49.83 o
   3   2   7       2099.89       2062.33        55.78 o
   4   2   7        103.47        162.81        55.10 o
   5   2   7       1600.46       1761.94        52.85 o
   6   2   7        114.96        172.23        49.35 o
   7   2   7        953.44       1044.19        52.48 o
   8   2   7         30.32         82.02        53.57 o
   9   2   7        390.35        348.21        54.99 o
  10   2   7         41.16         91.51        56.85 o
  11   2   7        172.22        125.77        62.90 o
 -12   3   7       1870.35       1882.84        66.78 o
 -11   3   7        148.20        208.65        66.99 o
 -10   3   7       2831.43       2921.94        63.10 o
  -9   3   7        149.65        206.34        61.59 o
  -8   3   7       3863.32       3852.47        68.72 o
  -7   3   7         68.24        132.63        48.80 o
  -6   3   7       5946.09       5649.76        81.98 o
  -5   3   7        127.76        206.47        45.74 o
  -4   3   7       8422.58       8166.12       134.89 o
  -3   3   7         94.33        193.12        45.40 o
  -2   3   7       7989.20       8083.04       144.35 o
  -1   3   7         88.39        215.66        49.73 o
   0   3   7       7234.24       7089.50       144.45 o
   1   3   7         34.83        170.31        50.58 o
   2   3   7       5799.78       5705.63        92.57 o
   3   3   7          4.43        111.28        50.05 o
   4   3   7       4422.44       4438.45        76.74 o
   5   3   7         56.44        211.75        49.97 o
   6   3   7       3009.57       3090.64        72.12 o
   7   3   7         26.92        117.11        53.65 o
   8   3   7       1311.23       1311.21        56.41 o
   9   3   7        113.55        169.18        54.67 o
  10   3   7        646.16        650.54        61.09 o
  11   3   7        111.68         79.02        58.19 o
 -12   4   7        108.49        116.28        63.11 o
 -11   4   7       1979.06       2117.87        79.65 o
 -10   4   7         68.05         89.92        57.44 o
  -9   4   7       3442.84       3362.55       108.61 o
  -8   4   7        280.61        326.24        52.84 o
  -7   4   7       5907.54       5931.28        76.12 o
  -6   4   7        556.62        624.65        46.40 o
  -5   4   7       8642.09       8554.81        80.14 o
  -4   4   7        119.47        239.82        45.05 o
  -3   4   7      10675.23      10650.77       158.29 o
  -2   4   7         21.55        155.27        47.59 o
  -1   4   7      10346.73      10375.90       136.41 o
   0   4   7          5.62        178.15        53.97 o
   1   4   7       8042.85       8098.67       102.46 o
   2   4   7          5.53        232.42        50.10 o
   3   4   7       6066.58       6330.49       126.17 o
   4   4   7          4.04        113.78        50.39 o
   5   4   7       4084.69       4040.77        54.38 o
   6   4   7         29.67        159.70        51.88 o
   7   4   7       2650.95       2435.32        52.54 o
   8   4   7        119.87        149.82        49.49 o
   9   4   7       1398.00       1332.38        53.49 o
  10   4   7         56.36         57.21        51.09 o
  11   4   7        627.55        529.34        55.55 o
 -12   5   7        330.89        360.82        59.08 o
 -11   5   7         50.15         46.39        65.63 o
 -10   5   7        517.61        565.40        63.41 o
  -9   5   7         81.89         85.08        53.10 o
  -8   5   7        639.28        665.10        57.46 o
  -7   5   7        152.95        175.59        48.14 o
  -6   5   7        948.35        959.92        47.58 o
  -5   5   7          9.15         21.27        42.53 o
  -4   5   7       1625.50       1459.57        45.17 o
  -3   5   7         31.33         38.39        45.83 o
  -2   5   7       1459.46       1358.36        48.21 o
  -1   5   7         56.57        126.94        45.00 o
   0   5   7        990.85        990.19        51.01 o
   1   5   7         86.65        152.76        47.65 o
   2   5   7        884.68        966.04        49.42 o
   3   5   7         38.49         81.69        49.57 o
   4   5   7        798.78        875.46        51.60 o
   5   5   7          4.91         39.34        50.36 o
   6   5   7        527.98        548.19        52.46 o
   7   5   7         27.39        110.17        68.31 o
   8   5   7        254.23        324.62        65.33 o
   9   5   7         28.17         39.23        52.73 o
  10   5   7        120.65        207.71        55.33 o
 -12   6   7        217.46        211.55        63.80 o
 -11   6   7       2704.41       2720.18        69.86 o
 -10   6   7        277.14        361.83        61.25 o
  -9   6   7       4371.28       3970.43        84.60 o
  -8   6   7        229.45        257.86        54.76 o
  -7   6   7       6937.34       6440.27        73.51 o
  -6   6   7        223.62        278.26        46.38 o
  -5   6   7       8227.43       7963.31        95.93 o
  -4   6   7         44.68        184.48        43.76 o
  -3   6   7       9134.73       9105.85       115.70 o
  -2   6   7          5.94        171.16        44.07 o
  -1   6   7      10326.12      10105.99       149.84 o
   0   6   7          2.49        205.91        53.89 o
   1   6   7       9010.02       8822.09       131.46 o
   2   6   7          3.48        194.91        54.00 o
   3   6   7       7000.71       6671.27       143.48 o
   4   6   7         20.93        134.57        62.57 o
   5   6   7       4970.81       4645.60        61.98 o
   6   6   7        123.95        208.08        50.57 o
   7   6   7       3371.87       3209.08        70.83 o
   8   6   7         93.57        122.15        66.54 o
   9   6   7       1905.02       1761.91        56.67 o
  10   6   7         57.05         81.84        55.21 o
 -11   7   7          0.10         -3.07        68.16 o
 -10   7   7         83.14        105.67        55.66 o
  -9   7   7          0.06         10.85        53.48 o
  -8   7   7        219.66        253.87        52.09 o
  -7   7   7          8.29         16.94        51.16 o
  -6   7   7        291.80        296.51        45.66 o
  -5   7   7          6.70         10.48        42.88 o
  -4   7   7        361.30        424.53        45.57 o
  -3   7   7         18.00         33.99        43.95 o
  -2   7   7        201.58        282.38        44.81 o
  -1   7   7         22.44         41.41        45.12 o
   0   7   7        210.85        253.14        54.39 o
   1   7   7        191.74        195.09        54.74 o
   2   7   7        163.37        213.26        53.71 o
   3   7   7        199.95        218.27        58.19 o
   4   7   7         59.38        157.25        61.74 o
   5   7   7         46.57         79.42        54.55 o
   6   7   7         36.06         33.57        56.48 o
   7   7   7          4.71         70.38        48.45 o
   8   7   7         32.31         56.51        54.32 o
   9   7   7          0.67         16.45        54.21 o
  10   7   7         37.84         26.60        57.62 o
 -11   8   7       2026.06       1789.20        67.95 o
 -10   8   7        203.11        246.01        53.98 o
  -9   8   7       3606.85       3576.07        61.35 o
  -8   8   7        200.70        299.94        52.32 o
  -7   8   7       4889.23       4625.78        56.47 o
  -6   8   7        112.22        211.42        46.37 o
  -5   8   7       5557.94       5443.59        79.35 o
  -4   8   7        130.53        265.27        41.71 o
  -3   8   7       6283.71       6322.03        83.82 o
  -2   8   7         61.16        196.27        45.90 o
  -1   8   7       6937.19       6920.09       122.56 o
   0   8   7          9.94        147.17        56.01 o
   1   8   7       6584.43       6408.01       146.73 o
   2   8   7          5.24         86.69        46.58 o
   3   8   7       4662.62       4468.92        85.99 o
   4   8   7         68.85         89.34        52.88 o
   5   8   7       3297.39       3172.77        59.54 o
   6   8   7         94.60         62.10        56.50 o
   7   8   7       2257.39       2266.43        68.93 o
   8   8   7         45.42        109.75        57.77 o
   9   8   7       1375.96       1338.83        56.01 o
 -10   9   7       1377.07       1380.06        60.89 o
  -9   9   7         59.02        111.33        55.26 o
  -8   9   7       1940.57       2074.19        55.36 o
  -7   9   7          9.04         46.47        50.82 o
  -6   9   7       2389.71       2449.10        49.52 o
  -5   9   7          2.10         69.97        45.06 o
  -4   9   7       2614.03       2469.50        46.86 o
  -3   9   7          0.08         62.00        45.98 o
  -2   9   7       2611.82       2493.98        48.66 o
  -1   9   7          2.35         63.11        43.94 o
   0   9   7       2564.52       2635.14        57.78 o
   1   9   7        160.03        264.22        45.29 o
   2   9   7       2156.01       2282.98        52.40 o
   3   9   7        290.55        346.90        47.49 o
   4   9   7       1398.29       1373.08        51.62 o
   5   9   7         95.09         93.32        52.14 o
   6   9   7        867.62        843.46        54.70 o
   7   9   7         72.90         88.12        58.92 o
   8   9   7        558.90        555.88        56.19 o
   9   9   7         36.72        106.00        55.18 o
  -9  10   7       1649.91       1594.39        58.11 o
  -8  10   7         40.96         62.82        53.97 o
  -7  10   7       2317.34       2453.03        68.32 o
  -6  10   7         46.20        110.14        51.71 o
  -5  10   7       2681.28       2692.69        49.06 o
  -4  10   7         25.49         57.41        44.64 o
  -3  10   7       2420.93       2389.81        47.07 o
  -2  10   7         59.86        105.58        50.78 o
  -1  10   7       2416.75       2353.50        48.81 o
   0  10   7          6.89         82.27        45.81 o
   1  10   7       2646.28       2588.40        50.70 o
   2  10   7         28.16         53.98        48.74 o
   3  10   7       1959.68       2058.73        52.50 o
   4  10   7         21.56         87.81        52.67 o
   5  10   7       1334.97       1382.23        51.55 o
   6  10   7         42.07         36.06        52.82 o
   7  10   7        827.15        865.37        57.71 o
   8  10   7         57.00         59.28        56.25 o
  -9  11   7        136.13        204.59        57.98 o
  -8  11   7       3089.53       3004.69        83.13 o
  -7  11   7         21.83         43.28        57.33 o
  -6  11   7       3778.20       3762.23        54.18 o
  -5  11   7         27.24        132.02        47.47 o
  -4  11   7       4024.51       3792.18        50.12 o
  -3  11   7         37.76        136.15        44.39 o
  -2  11   7       4644.69       4338.21        51.59 o
  -1  11   7          3.01         87.43        47.21 o
   0  11   7       4139.78       4095.76        59.48 o
   1  11   7          6.10        132.98        50.60 o
   2  11   7       3637.65       3600.66        54.47 o
   3  11   7         63.25         86.08        53.19 o
   4  11   7       2909.89       2863.41        56.48 o
   5  11   7        103.89        122.43        54.68 o
   6  11   7       1725.79       1664.53        57.87 o
   7  11   7         77.04         76.25        55.64 o
  -8  12   7          1.96          3.44        56.49 o
  -7  12   7        257.31        279.73        51.54 o
  -6  12   7         14.31         45.44        49.94 o
  -5  12   7        166.95        172.95        48.07 o
  -4  12   7          0.88         -1.13        47.16 o
  -3  12   7        174.98        202.57        47.43 o
  -2  12   7          2.22         48.87        45.45 o
  -1  12   7        271.29        301.96        53.84 o
   0  12   7          0.76         11.25        49.60 o
   1  12   7        230.70        319.28        54.35 o
   2  12   7          2.75         18.83        55.17 o
   3  12   7        212.16        253.84        53.92 o
   4  12   7         13.99         80.19        57.24 o
   5  12   7         69.70         73.33        52.66 o
   6  12   7          5.49         -2.18        52.97 o
  -7  13   7         99.93        128.04        57.13 o
  -6  13   7       3289.69       3095.62        56.87 o
  -5  13   7         35.26        102.28        50.53 o
  -4  13   7       4031.73       4237.80        52.19 o
  -3  13   7         35.77        133.32        47.05 o
  -2  13   7       3688.04       3791.04        51.92 o
  -1  13   7         18.82         93.80        57.56 o
   0  13   7       3521.00       3421.11        57.47 o
   1  13   7          8.45        154.22        52.62 o
   2  13   7       3187.68       3231.35        56.86 o
   3  13   7         51.22        132.22        52.46 o
   4  13   7       2511.69       2427.29        58.71 o
   5  13   7         44.57         95.11        61.51 o
  -5  14   7        255.36        245.09        52.18 o
  -4  14   7          0.93         17.80        50.66 o
  -3  14   7        171.73        160.97        47.11 o
  -2  14   7          6.32         10.60        46.40 o
  -1  14   7        133.08        166.41        57.45 o
   0  14   7          4.90        -10.94        52.99 o
   1  14   7        160.99        221.15        53.44 o
   2  14   7          2.16         43.73        54.12 o
   3  14   7        239.78        247.89        55.84 o
  -2  15   7       2098.26       1950.79        58.68 o
  -1  15   7         28.37         81.93        53.47 o
   0  15   7       1976.01       1815.29        53.50 o
 -11   0   8        101.36        127.88        98.42 o
 -10   0   8       4846.89       4891.04       295.87 o
  -9   0   8        329.77        296.78        80.93 o
  -8   0   8       5577.09       5712.72       176.84 o
  -7   0   8        547.49        550.55        74.48 o
  -6   0   8       5931.81       5774.82       155.93 o
  -5   0   8        579.28        684.15        74.83 o
  -4   0   8       8727.45       8743.60       201.51 o
  -3   0   8        870.45       1023.73        78.74 o
  -2   0   8      11288.47      11485.71       228.52 o
  -1   0   8       1961.18       2135.45        83.78 o
   0   0   8       9774.23      10405.57       400.89 o
   1   0   8       2104.45       2059.91        97.06 o
   2   0   8       5468.16       5576.50       178.57 o
   3   0   8       2038.84       1762.00       176.36 o
   4   0   8       3423.05       3636.30       202.02 o
   5   0   8       1458.11       1315.97       127.50 o
   6   0   8       2316.77       2310.59        83.55 o
   7   0   8        873.42        703.59        86.52 o
   8   0   8       1223.62       1126.36        75.27 o
   9   0   8        855.90        787.91        79.89 o
 -11   1   8        172.29        181.60        66.11 o
 -10   1   8         31.02        102.86        61.94 o
  -9   1   8        187.83        198.09        57.25 o
  -8   1   8         45.28        107.67        55.89 o
  -7   1   8        267.36        347.01        50.93 o
  -6   1   8         40.08         66.84        51.62 o
  -5   1   8        374.63        466.46        50.71 o
  -4   1   8         84.35        121.46        48.72 o
  -3   1   8        428.96        467.92        54.11 o
  -2   1   8         67.79         68.43        53.67 o
  -1   1   8        410.11        425.89        58.01 o
   0   1   8        138.36        144.54        58.80 o
   1   1   8        311.15        297.09        61.23 o
   2   1   8        239.22        284.68        58.44 o
   3   1   8        172.42        204.80        56.55 o
   4   1   8         83.47        136.96        57.15 o
   5   1   8         33.06         92.90        59.30 o
   6   1   8         73.65        114.00        59.91 o
   7   1   8         50.86        126.46        58.07 o
   8   1   8         28.89         27.03        61.09 o
   9   1   8         48.87        114.22        62.81 o
 -11   2   8        100.06         98.78        69.99 o
 -10   2   8       3404.54       3358.73        88.98 o
  -9   2   8        314.45        323.67        59.37 o
  -8   2   8       3831.12       3805.72        68.69 o
  -7   2   8        478.26        500.74        54.12 o
  -6   2   8       4993.91       4968.38        84.93 o
  -5   2   8        572.68        650.79        50.14 o
  -4   2   8       7598.53       7481.43       136.30 o
  -3   2   8        582.67        687.62        50.90 o
  -2   2   8       8666.90       8471.27       173.94 o
  -1   2   8        884.95       1038.59        65.52 o
   0   2   8       6466.00       6513.48       141.79 o
   1   2   8       1532.29       1553.32        60.02 o
   2   2   8       4098.17       4274.27        65.49 o
   3   2   8       1340.87       1394.32        58.34 o
   4   2   8       2634.80       2654.94        60.50 o
   5   2   8        915.20        909.25        58.36 o
   6   2   8       1750.77       1698.53        58.66 o
   7   2   8        771.64        750.25        60.05 o
   8   2   8       1045.93       1068.51        81.30 o
   9   2   8        548.27        499.59        75.33 o
 -11   3   8       1127.40       1137.34        75.38 o
 -10   3   8        111.05        111.18        61.85 o
  -9   3   8       1845.72       1856.95        60.33 o
  -8   3   8        312.80        386.09        54.46 o
  -7   3   8       2884.76       3004.79        55.91 o
  -6   3   8        365.01        458.17        52.03 o
  -5   3   8       3080.23       3196.30        53.63 o
  -4   3   8        459.57        529.40        49.63 o
  -3   3   8       3020.34       3164.56        56.04 o
  -2   3   8        556.69        643.37        54.82 o
  -1   3   8       3058.70       3087.32        70.65 o
   0   3   8        530.96        562.62        54.64 o
   1   3   8       2629.70       2485.77        57.81 o
   2   3   8        639.88        704.85        53.44 o
   3   3   8       1809.67       1610.72        56.55 o
   4   3   8        619.24        722.40        56.07 o
   5   3   8       1002.36        932.04        59.75 o
   6   3   8        489.06        519.52        60.49 o
   7   3   8        577.99        631.84        59.88 o
   8   3   8        263.82        237.84        79.95 o
   9   3   8        323.73        352.16        80.12 o
 -11   4   8         16.62         38.25        72.40 o
 -10   4   8       1140.59       1087.06        69.82 o
  -9   4   8        155.18        176.53        59.44 o
  -8   4   8       1532.40       1482.07        62.50 o
  -7   4   8        320.64        392.92        52.28 o
  -6   4   8       1984.51       2039.02        51.73 o
  -5   4   8        387.53        369.78        48.23 o
  -4   4   8       2463.17       2476.44        51.93 o
  -3   4   8        443.28        459.49        52.72 o
  -2   4   8       2489.12       2460.54        56.55 o
  -1   4   8        256.28        285.66        58.92 o
   0   4   8       1448.60       1420.08        56.14 o
   1   4   8        374.92        424.59        55.00 o
   2   4   8        957.17        957.10        54.78 o
   3   4   8        394.75        444.78        56.41 o
   4   4   8        843.30        844.90        60.76 o
   5   4   8        290.02        429.08        73.58 o
   6   4   8        715.28        782.95        66.12 o
   7   4   8        320.05        335.78        55.00 o
   8   4   8        461.93        548.50        67.24 o
   9   4   8        197.13        143.25        64.17 o
 -10   5   8        122.77        169.68        68.52 o
  -9   5   8       3582.67       3780.96        82.40 o
  -8   5   8        304.04        339.42        56.11 o
  -7   5   8       5223.92       4950.92        74.08 o
  -6   5   8        637.92        659.88        50.81 o
  -5   5   8       5572.05       5379.06        93.22 o
  -4   5   8        644.13        750.77        52.19 o
  -3   5   8       5014.87       5192.06       106.99 o
  -2   5   8        909.55       1061.55        52.63 o
  -1   5   8       5067.01       5312.77       141.32 o
   0   5   8       1128.07       1102.86        54.03 o
   1   5   8       4969.19       4939.99        80.10 o
   2   5   8        923.97        924.60        52.43 o
   3   5   8       3613.71       3361.87        54.57 o
   4   5   8       1260.27       1185.03        65.65 o
   5   5   8       2295.37       2226.55        76.89 o
   6   5   8        989.23        882.01        61.05 o
   7   5   8       1187.92       1203.56        62.93 o
   8   5   8        559.68        506.33        70.83 o
   9   5   8        661.69        653.93        62.46 o
 -10   6   8         18.76         44.90        61.21 o
  -9   6   8          1.23         15.64        56.82 o
  -8   6   8         45.22         99.76        55.84 o
  -7   6   8         10.84          7.43        52.88 o
  -6   6   8         26.98         47.36        49.43 o
  -5   6   8         14.07         43.86        48.36 o
  -4   6   8         25.34         38.00        50.86 o
  -3   6   8         17.49         12.94        49.78 o
  -2   6   8         66.10         95.29        49.68 o
  -1   6   8         53.49        101.91        59.64 o
   0   6   8         51.77         62.76        47.05 o
   1   6   8          0.15         12.48        49.65 o
   2   6   8          9.29         50.64        50.83 o
   3   6   8          1.09         12.16        59.38 o
   4   6   8         16.39        106.53        61.08 o
   5   6   8          6.45         52.82        53.17 o
   6   6   8         19.32         73.96        64.09 o
   7   6   8          1.93         26.65        60.62 o
   8   6   8         16.74         28.58        60.03 o
  -9   7   8       3405.97       3378.01        67.26 o
  -8   7   8        241.53        241.17        57.18 o
  -7   7   8       4613.71       4559.61        64.21 o
  -6   7   8        432.37        510.31        53.83 o
  -5   7   8       5389.94       5410.92       110.28 o
  -4   7   8        771.41        806.30        50.18 o
  -3   7   8       4914.69       4913.37        77.54 o
  -2   7   8        977.82       1048.45        51.43 o
  -1   7   8       4781.82       4928.12       116.77 o
   0   7   8       1194.81       1250.27        54.61 o
   1   7   8       4930.31       4982.97        84.52 o
   2   7   8       1280.45       1169.40        55.47 o
   3   7   8       3330.59       3430.47        80.24 o
   4   7   8       1030.81        938.55        54.08 o
   5   7   8       1912.77       1993.16        59.11 o
   6   7   8        962.05        895.52        57.66 o
   7   7   8       1290.97       1367.58        61.13 o
   8   7   8        657.74        578.89        61.83 o
  -9   8   8         39.42         27.05        62.05 o
  -8   8   8        665.88        679.50        58.12 o
  -7   8   8        112.52        147.02        55.04 o
  -6   8   8        631.40        671.06        53.00 o
  -5   8   8        136.18        139.51        50.75 o
  -4   8   8        525.80        551.44        51.14 o
  -3   8   8        157.68        174.43        47.59 o
  -2   8   8        635.01        658.43        53.47 o
  -1   8   8        158.42        133.79        56.08 o
   0   8   8        363.02        403.08        49.94 o
   1   8   8        204.89        222.97        50.34 o
   2   8   8        262.87        260.22        54.57 o
   3   8   8        289.84        241.37        54.82 o
   4   8   8        307.72        388.42        55.37 o
   5   8   8        193.64        193.76        53.47 o
   6   8   8        166.39        234.04        58.78 o
   7   8   8         77.41         50.03        62.67 o
  -8   9   8        213.33        287.03        57.51 o
  -7   9   8       2863.41       3066.01        65.88 o
  -6   9   8        334.65        398.62        52.01 o
  -5   9   8       3042.19       3098.53        53.75 o
  -4   9   8        509.27        576.57        53.28 o
  -3   9   8       3110.53       3096.69        77.25 o
  -2   9   8        693.88        741.44        51.55 o
  -1   9   8       2915.39       2916.67        65.67 o
   0   9   8        634.72        654.85        52.45 o
   1   9   8       2208.32       2125.84        53.57 o
   2   9   8        595.67        677.69        53.03 o
   3   9   8       1928.26       1878.89        71.04 o
   4   9   8        514.96        554.40        56.02 o
   5   9   8       1272.63       1327.54        56.50 o
   6   9   8        420.19        407.69        59.42 o
  -7  10   8        127.11        132.77        61.77 o
  -6  10   8       2004.83       2014.77        55.83 o
  -5  10   8        304.65        316.36        50.74 o
  -4  10   8       2522.27       2668.19        54.14 o
  -3  10   8        415.87        479.56        56.57 o
  -2  10   8       2315.95       2378.29        56.14 o
  -1  10   8        619.21        652.18        59.08 o
   0  10   8       2170.01       2137.16        56.25 o
   1  10   8        694.12        711.96        53.33 o
   2  10   8       1706.61       1791.24        55.83 o
   3  10   8        623.00        634.76        55.09 o
   4  10   8       1149.85       1163.02        59.30 o
   5  10   8        451.39        395.96        58.02 o
   6  10   8        699.31        717.34        58.80 o
  -6  11   8        107.29        126.09        55.35 o
  -5  11   8        721.59        732.92        52.98 o
  -4  11   8        100.36        109.90        52.34 o
  -3  11   8        738.99        814.37        53.59 o
  -2  11   8        143.01        114.96        60.70 o
  -1  11   8        604.23        711.99        70.72 o
   0  11   8        243.89        318.28        50.29 o
   1  11   8        479.13        527.98        55.46 o
   2  11   8        226.15        241.27        53.09 o
   3  11   8        338.73        405.47        57.24 o
   4  11   8        150.07        207.14        59.52 o
   5  11   8        250.59        201.81        57.52 o
  -5  12   8        405.46        507.66        51.03 o
  -4  12   8       3096.97       3008.15        56.90 o
  -3  12   8        745.33        835.15        56.40 o
  -2  12   8       2727.02       2792.21        67.61 o
  -1  12   8        758.79        801.60        55.98 o
   0  12   8       2371.17       2568.66        64.55 o
   1  12   8        754.23        722.92        62.04 o
   2  12   8       2143.95       2167.89        60.82 o
   3  12   8        688.26        597.26        60.14 o
  -2  13   8         13.57         22.72        65.01 o
  -1  13   8          0.07         28.93        55.46 o
   0  13   8          6.16         60.64        54.53 o
  -9   1   9       1385.48       1361.87        63.33 o
  -8   1   9       2745.47       2890.11        64.32 o
  -7   1   9       1901.02       1900.29        60.35 o
  -6   1   9       2699.75       2939.21        62.24 o
  -5   1   9       2387.86       2270.22        59.27 o
  -4   1   9       2405.41       2420.49        59.57 o
  -3   1   9       2890.35       2700.80        63.44 o
  -2   1   9       2286.54       2133.02        65.44 o
  -1   1   9       3028.37       2940.54        75.33 o
   0   1   9       1733.55       1640.07        88.27 o
   1   1   9       3463.90       3507.37       118.03 o
   2   1   9       1150.31       1207.13        87.25 o
   3   1   9       3092.70       3045.99       132.34 o
   4   1   9        769.89        937.60        74.26 o
   5   1   9       2130.72       2041.01        90.75 o
   6   1   9        546.17        747.62        76.53 o
   7   1   9       1327.00       1226.89        95.09 o
  -9   2   9        511.23        498.43        64.38 o
  -8   2   9        355.05        332.13        60.34 o
  -7   2   9        523.14        523.84        58.08 o
  -6   2   9        674.69        749.71        58.63 o
  -5   2   9        391.44        407.91        56.44 o
  -4   2   9        608.18        661.61        59.20 o
  -3   2   9        251.01        307.11        59.23 o
  -2   2   9        652.25        594.04        71.37 o
  -1   2   9        230.25        251.77        72.73 o
   0   2   9        681.21        649.97        63.95 o
   1   2   9        249.98        273.12        61.46 o
   2   2   9        524.06        507.42        79.50 o
   3   2   9        191.46        246.76        68.73 o
   4   2   9        508.44        578.70        76.73 o
   5   2   9        133.18        159.64        80.18 o
   6   2   9        322.33        335.90        75.81 o
   7   2   9         66.47         96.91        71.44 o
  -9   3   9        680.31        599.65        70.36 o
  -8   3   9       1379.15       1401.97        59.88 o
  -7   3   9       1243.43       1174.84        60.42 o
  -6   3   9       1317.82       1339.20        57.63 o
  -5   3   9       1632.59       1688.33        57.14 o
  -4   3   9       1586.13       1709.83        58.26 o
  -3   3   9       1441.38       1458.07        63.41 o
  -2   3   9       1873.01       2046.33        70.52 o
  -1   3   9       1473.28       1526.06        76.13 o
   0   3   9       1464.48       1476.31        63.16 o
   1   3   9       1376.17       1347.18        73.45 o
   2   3   9        793.98        785.88        64.53 o
   3   3   9       1506.05       1508.65        87.87 o
   4   3   9        559.30        647.82        87.67 o
   5   3   9       1225.68       1066.86        69.16 o
   6   3   9        357.82        398.69        71.69 o
   7   3   9        663.30        570.94        72.64 o
  -8   4   9       1373.85       1301.24        61.12 o
  -7   4   9       1652.69       1761.57        61.89 o
  -6   4   9       1917.86       1786.67        57.54 o
  -5   4   9       1625.51       1706.15        58.82 o
  -4   4   9       2044.92       2030.69        63.70 o
  -3   4   9       1200.43       1239.41        61.97 o
  -2   4   9       1879.56       1921.77        70.77 o
  -1   4   9       1181.87       1228.33        59.80 o
   0   4   9       2005.82       1952.45        67.44 o
   1   4   9       1324.15       1398.90        80.15 o
   2   4   9       2137.17       2099.94        61.58 o
   3   4   9        845.36        806.39        83.05 o
   4   4   9       1721.06       1528.38        73.20 o
   5   4   9        362.81        405.28        67.13 o
   6   4   9       1230.45       1171.70        62.65 o
  -8   5   9        187.61        191.21        65.75 o
  -7   5   9        243.48        247.25        55.85 o
  -6   5   9        244.22        279.01        54.81 o
  -5   5   9        215.20        175.27        44.09 o
  -4   5   9        289.54        421.35        59.38 o
  -3   5   9        169.15        212.41        57.92 o
  -2   5   9        341.14        422.54        65.75 o
  -1   5   9        219.07        201.61        56.72 o
   0   5   9        407.80        514.74        63.68 o
   1   5   9        296.58        283.35        65.39 o
   2   5   9        182.31        294.01        61.30 o
   3   5   9        262.27        257.38        59.11 o
   4   5   9         58.08        142.93        61.12 o
   5   5   9        175.21        199.34        72.19 o
   6   5   9         72.04        138.95        65.87 o
  -7   6   9       2415.35       2589.18        61.88 o
  -6   6   9       2266.73       2103.35        60.48 o
  -5   6   9       2270.27       2368.04        62.97 o
  -4   6   9       2785.98       2902.90        61.63 o
  -3   6   9       2052.44       2218.89        61.60 o
  -2   6   9       3080.69       3149.27        76.45 o
  -1   6   9       1629.03       1844.31        60.61 o
   0   6   9       3203.53       3298.10        68.37 o
   1   6   9       1281.64       1525.17        61.79 o
   2   6   9       2976.06       3077.19        60.74 o
   3   6   9        987.22       1187.42        59.77 o
   4   6   9       2020.21       1886.76        64.59 o
   5   6   9        430.92        601.96        65.55 o
   6   6   9       1291.30       1116.64        67.38 o
  -7   7   9         17.65         79.27        60.62 o
  -6   7   9          6.74         43.14        62.96 o
  -5   7   9         52.50         61.53        57.15 o
  -4   7   9         25.31         90.89        59.33 o
  -3   7   9         53.36         60.95        58.88 o
  -2   7   9         19.53         26.93        60.97 o
  -1   7   9         56.32         42.45        55.46 o
   0   7   9         31.18         88.50        57.70 o
   1   7   9         14.88         99.33        68.41 o
   2   7   9         13.33         16.41        58.23 o
   3   7   9         26.90         43.40        62.51 o
   4   7   9         12.20         20.75        60.76 o
   5   7   9         65.21         84.72        66.72 o
  -6   8   9       1514.57       1562.72        60.34 o
  -5   8   9       1958.23       2057.62        66.08 o
  -4   8   9       1767.99       1805.29        62.10 o
  -3   8   9       1804.12       1965.46        61.52 o
  -2   8   9       2279.74       2237.48        68.13 o
  -1   8   9       1557.47       1623.47        62.18 o
   0   8   9       2528.58       2410.24        63.46 o
   1   8   9       1248.61       1350.45        66.18 o
   2   8   9       1889.99       1868.95        78.18 o
   3   8   9        797.56        840.73        63.50 o
   4   8   9       1350.70       1363.60        65.27 o
  -5   9   9        464.69        545.94        60.06 o
  -4   9   9        680.90        798.31        63.90 o
  -3   9   9        859.23        886.80        55.80 o
  -2   9   9        613.05        717.82        64.80 o
  -1   9   9        796.77        728.26        59.76 o
   0   9   9        476.61        538.49        54.10 o
   1   9   9        610.72        551.27        58.60 o
   2   9   9        361.60        370.72        62.90 o
   3   9   9        452.38        412.49        63.69 o
  -3  10   9        763.19        762.45        62.03 o
  -2  10   9        781.76        744.61        69.73 o
  -1  10   9        534.38        626.20        59.25 o
   0  10   9        663.48        616.54        59.99 o
   1  10   9        463.72        449.73        59.52 o
  -6   0  10        514.36        562.89        96.07 o
  -5   0  10       3663.33       3673.88       179.31 o
  -4   0  10        206.84        344.30       107.07 o
  -3   0  10       3569.70       3384.33       133.50 o
  -2   0  10         49.77        178.04       107.84 o
  -1   0  10       3349.60       3366.64       184.10 o
   0   0  10         39.29         56.11       109.46 o
   1   0  10       2601.71       2750.93       115.46 o
   2   0  10         46.40         38.40       101.72 o
   3   0  10       2250.98       2284.06       124.10 o
   4   0  10         47.48        161.50       103.99 o
  -6   1  10        169.01        179.55        66.75 o
  -5   1  10         23.71         41.09        66.67 o
  -4   1  10        247.38        319.55        69.96 o
  -3   1  10          7.96         43.78        73.99 o
  -2   1  10        202.25        249.54        73.96 o
  -1   1  10          5.52         55.07        79.60 o
   0   1  10        171.36        250.76        76.89 o
   1   1  10          7.65         85.05        77.59 o
   2   1  10        182.57        203.31        78.49 o
   3   1  10          7.23         22.24        73.84 o
   4   1  10        112.00        153.77        95.88 o
  -5   2  10       2729.53       2629.24        69.52 o
  -4   2  10        133.25        202.94        69.92 o
  -3   2  10       3055.15       3140.34        87.73 o
  -2   2  10         97.47        219.81        69.65 o
  -1   2  10       2567.42       2623.74        76.57 o
   0   2  10        154.36        319.02        77.77 o
   1   2  10       2240.33       2220.25        81.14 o
   2   2  10        111.42        227.47        75.58 o
   3   2  10       1951.95       1688.29        82.17 o
  -5   3  10        192.18        228.38        68.15 o
  -4   3  10       1792.35       1767.93        72.63 o
  -3   3  10        171.31        266.71        75.50 o
  -2   3  10       1795.21       1788.47        74.55 o
  -1   3  10         90.11        207.83        72.27 o
   0   3  10       1698.69       1614.06        85.01 o
   1   3  10         62.71        169.82        74.35 o
   2   3  10       1398.64       1356.25        73.11 o
   3   3  10         46.16        134.15        85.25 o
  -5   4  10        866.35        799.08        69.91 o
  -4   4  10         78.94        136.64        69.44 o
  -3   4  10       1124.32       1204.09        76.62 o
  -2   4  10         94.10        132.89        68.59 o
  -1   4  10       1047.31       1129.97        70.65 o
   0   4  10         84.21         66.41        76.67 o
   1   4  10       1031.24       1030.77        68.08 o
   2   4  10         62.11        148.22        73.59 o
  -4   5  10       2862.20       2593.53        70.06 o
  -3   5  10        219.95        356.43        76.58 o
  -2   5  10       3013.51       2886.56        69.84 o
  -1   5  10        141.01        202.83        64.13 o
   0   5  10       2947.62       2928.28        71.95 o
   1   5  10         71.99        155.29        70.51 o
   2   5  10       2228.76       2118.24        73.46 o
  -2   6  10          4.79         22.89        66.78 o
  -1   6  10         25.87         16.85        67.33 o
   0   6  10          6.31         67.56        70.17 o
                                                
